# Supplementary material for: Identification of CD318, TSPAN8 and CD66c as target candidates for CAR T cell based immunotherapy of pancreatic adenocarcinoma
Source: Nat Commun. 2021 Mar 5;12:1453. doi: 10.1038/s41467-021-21774-4 (PMC7935963; doi:10.1038/s41467-021-21774-4)
Supplement: Supplementary file 5 — Supplementary Data 2 [file 41467_2021_21774_MOESM5_ESM.xlsx]

## Sheet: HPA - RNAseq 1.0 FPKM
								high: >50fpkm, medium: >10-50fpkm, low:1-10fpkm, not detected:<1fpkm																																counts
Antibody	Gene Symbol	rank	high [%]	medium [%]	low [%]	not detected [%]	high+medium [%]	adipose tissue	adrenal gland	appendix	bone marrow	cerebral cortex	colon	duodenum	endometrium	esophagus	fallopian tube	gallbladder	heart muscle	kidney	liver	lung	lymph node	ovary	pancreas	placenta	prostate	rectum	salivary gland	skeletal muscle	skin	small intestine	smooth muscle	spleen	stomach	testis	thyroid gland	tonsil	urinary bladder	normal tissue [count "high"]	normal tissue [count "medium"]	normal tissue [count "low"]	normal tissue [count "not detected"]	total count
CD240DCE	RHD	1	0	0.03125	0	0.96875	0.03125	Not detected	Not detected	Not detected	Medium	Not detected	Not detected	Not detected	Not detected	Not detected	Not detected	Not detected	Not detected	Not detected	Not detected	Not detected	Not detected	Not detected	Not detected	Not detected	Not detected	Not detected	Not detected	Not detected	Not detected	Not detected	Not detected	Not detected	Not detected	Not detected	Not detected	Not detected	Not detected	0	1	0	31	32
CD240DCE	RHCE	2	0	0.03125	0.1875	0.78125	0.03125	Not detected	Not detected	Not detected	Medium	Not detected	Not detected	Not detected	Not detected	Not detected	Low	Not detected	Not detected	Not detected	Low	Not detected	Not detected	Not detected	Not detected	Low	Low	Not detected	Low	Not detected	Not detected	Not detected	Not detected	Not detected	Not detected	Low	Not detected	Not detected	Not detected	0	1	6	25	32
CD66acde	CEACAM3	3	0	0.0625	0.28125	0.65625	0.0625	Low	Not detected	Medium	Medium	Not detected	Low	Not detected	Not detected	Low	Not detected	Low	Not detected	Not detected	Not detected	Low	Not detected	Not detected	Not detected	Not detected	Not detected	Low	Not detected	Not detected	Not detected	Not detected	Not detected	Low	Not detected	Not detected	Not detected	Low	Low	0	2	9	21	32
CD183	CXCR3	4	0	0.03125	0.375	0.59375	0.03125	Not detected	Not detected	Low	Low	Not detected	Low	Low	Not detected	Not detected	Not detected	Low	Not detected	Not detected	Not detected	Low	Medium	Not detected	Not detected	Not detected	Not detected	Not detected	Low	Not detected	Not detected	Low	Not detected	Low	Low	Not detected	Not detected	Low	Low	0	1	12	19	32
	MSLN	5	0.0625	0.09375	0.375	0.46875	0.15625	Not detected	Not detected	Not detected	Low	Not detected	Low	Low	Low	Low	High	Medium	Low	Low	Not detected	High	Not detected	Low	Not detected	Not detected	Not detected	Low	Not detected	Not detected	Not detected	Low	Low	Not detected	Medium	Not detected	Not detected	Medium	Low	2	3	12	15	32
CD66acde	CEACAM5	6	0.15625	0.15625	0.28125	0.40625	0.3125	Low	Not detected	High	Not detected	Not detected	High	Medium	Low	High	Low	Low	Not detected	Low	Not detected	Low	Not detected	Not detected	Not detected	Low	Not detected	High	Low	Not detected	Low	Medium	Medium	Not detected	High	Not detected	Not detected	Medium	Medium	5	5	9	13	32
CD66acde	CEACAM6	7	0.1875	0.21875	0.21875	0.375	0.40625	Low	Not detected	Medium	High	Not detected	High	Medium	Not detected	High	Low	High	Not detected	Not detected	Not detected	High	Not detected	Not detected	Low	Low	Low	High	Medium	Not detected	Low	Medium	Low	Not detected	Medium	Not detected	Not detected	Medium	Medium	6	7	7	12	32
CD66c	CEACAM6	7	0.1875	0.21875	0.21875	0.375	0.40625	Low	Not detected	Medium	High	Not detected	High	Medium	Not detected	High	Low	High	Not detected	Not detected	Not detected	High	Not detected	Not detected	Low	Low	Low	High	Medium	Not detected	Low	Medium	Low	Not detected	Medium	Not detected	Not detected	Medium	Medium	6	7	7	12	32
CD318 (CDCP1)	CDCP1	8	0	0.21875	0.46875	0.3125	0.21875	Low	Not detected	Low	Not detected	Not detected	Medium	Medium	Low	Medium	Low	Low	Not detected	Low	Not detected	Low	Not detected	Not detected	Low	Low	Low	Medium	Low	Not detected	Medium	Medium	Low	Not detected	Medium	Not detected	Low	Low	Low	0	7	15	10	32
CD49b	ITGA2	9	0	0.09375	0.65625	0.25	0.09375	Low	Medium	Low	Not detected	Low	Low	Low	Low	Medium	Low	Low	Not detected	Low	Not detected	Low	Not detected	Not detected	Not detected	Low	Low	Low	Low	Not detected	Medium	Low	Low	Low	Low	Not detected	Low	Low	Low	0	3	21	8	32
CD195 (CCR5)	CCR5	10	0	0.0625	0.71875	0.21875	0.0625	Low	Low	Medium	Not detected	Low	Low	Low	Low	Low	Low	Low	Not detected	Low	Low	Low	Medium	Low	Not detected	Not detected	Low	Low	Low	Not detected	Not detected	Low	Low	Low	Low	Low	Not detected	Low	Low	0	2	23	7	32
CD133/1 (AC133)	PROM1	11	0	0.3125	0.46875	0.21875	0.3125	Not detected	Not detected	Low	Low	Low	Medium	Medium	Low	Low	Low	Medium	Low	Medium	Low	Low	Not detected	Not detected	Low	Medium	Low	Medium	Medium	Low	Not detected	Medium	Low	Not detected	Medium	Medium	Low	Not detected	Low	0	10	15	7	32
CD94	KLRD1	12	0	0.03125	0.78125	0.1875	0.03125	Low	Low	Low	Low	Not detected	Low	Low	Low	Low	Low	Low	Low	Not detected	Low	Low	Low	Low	Low	Low	Not detected	Low	Low	Not detected	Not detected	Low	Low	Medium	Low	Low	Not detected	Low	Low	0	1	25	6	32
CD324 (E-Cadherin)	CDH1	13	0.4375	0.25	0.1875	0.125	0.6875	Low	Not detected	Medium	Low	Low	High	High	Medium	High	High	High	Not detected	Medium	High	Medium	Low	Low	Medium	High	High	High	High	Not detected	High	High	Low	Medium	High	Not detected	High	Medium	Medium	14	8	6	4	32
CD66acde	CEACAM1	14	0.0625	0.46875	0.375	0.09375	0.53125	Low	Low	Medium	Medium	Not detected	High	Medium	Medium	Medium	Low	Low	Low	Medium	Medium	Low	Low	Not detected	Low	Medium	Medium	High	Medium	Low	Not detected	Medium	Medium	Low	Medium	Low	Low	Medium	Medium	2	15	12	3	32
	MUC1	15	0.3125	0.28125	0.3125	0.09375	0.59375	Low	Low	Medium	Low	Low	High	Medium	Medium	High	High	High	Not detected	High	Not detected	High	Low	Low	High	Low	Medium	High	Medium	Not detected	Medium	Low	Medium	Low	High	Medium	Low	Medium	High	10	9	10	3	32
CD326 (EpCAM)	EPCAM	16	0.4375	0.15625	0.3125	0.09375	0.59375	Low	Medium	High	Low	Low	High	High	Medium	Low	High	High	Not detected	High	Low	High	Low	Not detected	High	Low	High	High	High	Not detected	Low	High	Medium	Low	High	Medium	High	Low	Medium	14	5	10	3	32
CD73	NT5E	17	0.0625	0.59375	0.25	0.09375	0.65625	Medium	Low	Medium	Not detected	Medium	Medium	Medium	High	Low	Medium	Medium	Low	Medium	Medium	Low	Low	Medium	Not detected	Medium	Medium	Medium	Low	Not detected	Low	Medium	High	Medium	Low	Medium	Medium	Medium	Medium	2	19	8	3	32
TSPAN-8	TSPAN8	18	0.25	0.34375	0.34375	0.0625	0.59375	Low	Low	High	Not detected	Low	High	High	Medium	Low	Medium	High	Low	Medium	Medium	Medium	Low	Medium	Medium	Low	High	High	Medium	Medium	Low	High	Medium	Not detected	High	Low	Low	Low	Medium	8	11	11	2	32
Anti-CLA	SELPLG	19	0.0625	0.40625	0.5	0.03125	0.46875	Medium	Low	Medium	Medium	Medium	Low	Low	Low	Low	Medium	Medium	Low	Low	Low	Medium	High	Low	Low	Medium	Low	Low	Low	Not detected	Low	Medium	Medium	High	Medium	Low	Low	Medium	Medium	2	13	16	1	32
	EGFR	20	0.03125	0.5625	0.375	0.03125	0.59375	Medium	Medium	Low	Not detected	Medium	Medium	Low	Medium	Medium	Medium	Medium	Low	Medium	Medium	Medium	Low	Medium	Low	High	Medium	Medium	Medium	Low	Medium	Low	Low	Low	Low	Low	Medium	Low	Medium	1	18	12	1	32
CD49c (ITGA3)	ITGA3	21	0.0625	0.59375	0.3125	0.03125	0.65625	Low	Medium	Medium	Not detected	Low	Medium	Medium	Medium	Medium	Medium	Medium	Low	Medium	Low	High	Low	Medium	Low	Medium	Medium	Medium	Low	Low	High	Medium	Medium	Medium	Medium	Low	Medium	Low	Medium	2	19	10	1	32
CD166	ALCAM	22	0.15625	0.5625	0.25	0.03125	0.71875	Low	Medium	Medium	Low	High	Medium	Medium	Medium	Low	High	Medium	Low	Medium	Medium	High	Medium	High	Medium	Low	Medium	Medium	Medium	Not detected	Low	Medium	Medium	Low	Medium	Low	High	Medium	Medium	5	18	8	1	32
CD276	CD276	23	0.09375	0.8125	0.0625	0.03125	0.90625	Medium	Medium	Medium	Not detected	Medium	Medium	Medium	Medium	Medium	Medium	High	Medium	Medium	Medium	Medium	Medium	Medium	Medium	High	Medium	Medium	Medium	Low	Medium	Medium	Medium	Medium	Medium	Medium	Medium	Low	High	3	26	2	1	32
CD98	SLC7A5	24	0.0625	0.28125	0.65625	0	0.34375	Low	Low	Medium	High	Medium	Low	Low	Low	Medium	Low	Low	Low	Low	Low	Low	Medium	Low	Low	Medium	Low	Low	Low	Low	Medium	Low	Low	Low	Medium	High	Low	Medium	Medium	2	9	21	0	32
CD104 (Integrinß4)	ITGB4	25	0.09375	0.46875	0.4375	0	0.5625	Medium	Low	Medium	Low	Low	Medium	Medium	Low	Medium	Medium	Medium	Low	Low	Low	Medium	Low	Low	Low	Medium	Medium	Medium	High	Low	High	Medium	Low	Medium	High	Low	Low	Medium	Medium	3	15	14	0	32
CD266 (FN14)	TNFRSF12A	25	0.09375	0.46875	0.4375	0	0.5625	Medium	Medium	Medium	Low	Low	Low	Medium	Medium	Low	Low	High	High	Medium	Medium	Medium	Low	Low	High	Medium	Medium	Low	Medium	Low	Low	Medium	Medium	Low	Medium	Low	Low	Low	Medium	3	15	14	0	32
CD155	PVR	26	0	0.59375	0.40625	0	0.59375	Medium	Medium	Low	Low	Low	Medium	Medium	Medium	Low	Medium	Medium	Medium	Medium	Medium	Medium	Low	Low	Low	Medium	Medium	Medium	Low	Low	Low	Medium	Medium	Low	Medium	Medium	Medium	Low	Low	0	19	13	0	32
CD54 (ICAM-1)	ICAM1	27	0.125	0.46875	0.40625	0	0.59375	Medium	Medium	Medium	High	Low	Medium	Medium	Medium	Low	Low	High	Low	Low	High	High	Medium	Low	Low	Medium	Low	Medium	Low	Low	Low	Medium	Medium	Medium	Medium	Low	Low	Medium	Medium	4	15	13	0	32
CD58 (ILA-3)	CD58	28	0	0.71875	0.28125	0	0.71875	Medium	Low	Medium	Medium	Low	Medium	Medium	Medium	Medium	Low	Medium	Medium	Medium	Low	Medium	Medium	Low	Low	Medium	Low	Medium	Medium	Low	Medium	Medium	Medium	Medium	Medium	Low	Medium	Medium	Medium	0	23	9	0	32
CD95	FAS	28	0	0.71875	0.28125	0	0.71875	Medium	Medium	Medium	Medium	Low	Medium	Medium	Medium	Medium	Medium	Medium	Low	Low	Medium	Medium	Medium	Medium	Low	Medium	Medium	Medium	Low	Low	Medium	Medium	Medium	Medium	Low	Low	Low	Medium	Medium	0	23	9	0	32
	ERBB2	29	0.21875	0.5625	0.21875	0	0.78125	Low	Low	Medium	Low	Low	High	High	Medium	High	High	Medium	Medium	High	Medium	Medium	Low	Medium	Medium	Medium	Medium	Medium	Medium	Low	High	High	Medium	Low	Medium	Medium	Medium	Medium	Medium	7	18	7	0	32
CD49e	ITGA5	30	0.34375	0.5	0.15625	0	0.84375	High	Medium	High	Medium	Low	High	Medium	High	High	Medium	High	Medium	Low	Medium	High	Medium	Medium	Medium	High	Medium	High	Low	Low	Medium	Medium	High	Medium	Medium	Low	Medium	Medium	High	11	16	5	0	32
CD97	CD97	31	0.21875	0.65625	0.125	0	0.875	Medium	Medium	High	High	Low	Medium	Medium	High	Medium	Medium	Medium	Medium	Medium	Medium	High	High	Low	Medium	Medium	Medium	Medium	Medium	Medium	Low	Medium	High	High	Medium	Low	Medium	Medium	Medium	7	21	4	0	32
CD142	F3	32	0.40625	0.46875	0.125	0	0.875	High	Medium	Medium	Low	High	High	Medium	High	High	High	High	Medium	Medium	Low	High	Medium	High	Medium	High	High	High	Medium	Low	Medium	Medium	Medium	Low	Medium	Medium	Medium	Medium	High	13	15	4	0	32
CD82	CD82	33	0.4375	0.4375	0.125	0	0.875	Medium	Low	High	High	Medium	Medium	High	Low	High	High	Medium	Medium	Medium	Medium	High	High	Medium	Medium	Medium	Medium	Medium	High	Low	High	High	Medium	High	High	Low	Medium	High	High	14	14	4	0	32
CD49f	ITGA6	34	0.25	0.65625	0.09375	0	0.90625	Medium	Medium	Medium	Low	Medium	High	High	High	Medium	Medium	Medium	Medium	Medium	Low	Medium	Medium	Low	Medium	High	Medium	High	High	Medium	Medium	High	Medium	Medium	High	Medium	Medium	Medium	Medium	8	21	3	0	32
CD156c (ADAM10)	ADAM10	35	0.03125	0.90625	0.0625	0	0.9375	Medium	Medium	Medium	Medium	Medium	Medium	Medium	Medium	Medium	Medium	Medium	Medium	Medium	Medium	Medium	Medium	Medium	Low	Medium	Medium	Medium	Medium	Low	Medium	Medium	Medium	Medium	Medium	Medium	Medium	Medium	High	1	29	2	0	32
CD51	ITGAV	36	0.1875	0.75	0.0625	0	0.9375	Medium	Medium	Medium	Low	Medium	Medium	Medium	Medium	Medium	Medium	High	High	High	Medium	Medium	Medium	High	Medium	Medium	Medium	Medium	Medium	Low	Medium	Medium	High	Medium	Medium	Medium	High	Medium	Medium	6	24	2	0	32
CD71	TFRC	37	0.1875	0.75	0.0625	0	0.9375	Medium	Medium	High	High	Medium	High	Medium	Medium	Medium	Medium	Medium	Medium	Medium	Medium	High	Medium	Medium	Low	High	Medium	High	Low	Medium	Medium	Medium	Medium	Medium	Medium	Medium	Medium	Medium	Medium	6	24	2	0	32
CD317 (BST2)	BST2	38	0.5625	0.375	0.0625	0	0.9375	High	High	High	High	Medium	Medium	Medium	Medium	Medium	High	High	Medium	High	High	High	High	High	Low	High	Medium	Medium	High	Medium	Low	Medium	High	High	High	Medium	Medium	High	High	18	12	2	0	32
CD44	CD44	39	0.71875	0.21875	0.0625	0	0.9375	High	Medium	High	High	Medium	High	High	High	High	High	High	Medium	Medium	Medium	High	High	Medium	Medium	High	High	High	High	Low	High	High	High	High	High	Low	High	High	High	23	7	2	0	32
CD47	CD47	40	0.5625	0.40625	0.03125	0	0.96875	Medium	Medium	High	High	High	High	Medium	Medium	High	High	High	Medium	Medium	Medium	High	High	Medium	Medium	High	High	High	High	Low	Medium	Medium	Medium	High	High	Medium	High	High	High	18	13	1	0	32
CD298	ATP1B3	41	0.59375	0.375	0.03125	0	0.96875	High	High	High	Medium	Medium	High	High	High	High	Medium	High	Medium	High	Medium	High	Medium	Medium	Medium	High	High	High	Medium	Low	High	High	High	Medium	Medium	High	Medium	High	High	19	12	1	0	32
CD55 (DAF)	CD55	42	0.4375	0.5625	0	0	1	High	High	High	High	Medium	High	Medium	High	High	Medium	High	Medium	Medium	Medium	High	Medium	High	Medium	High	Medium	Medium	High	Medium	Medium	Medium	Medium	Medium	Medium	Medium	High	Medium	High	14	18	0	0	32
CD119	IFNGR1	43	0.6875	0.3125	0	0	1	High	High	High	High	Medium	High	High	High	High	High	High	High	Medium	Medium	High	High	Medium	Medium	High	Medium	High	Medium	Medium	High	High	High	High	Medium	Medium	High	High	High	22	10	0	0	32
CD9	CD9	44	0.8125	0.1875	0	0	1	High	High	High	Medium	High	High	High	High	High	High	High	High	High	Medium	High	Medium	Medium	High	High	High	High	High	Medium	High	High	High	High	High	Medium	High	High	High	26	6	0	0	32
CD98	SLC3A2	44	0.8125	0.1875	0	0	1	High	High	High	High	High	High	High	High	High	High	High	Medium	High	Medium	High	Medium	High	Medium	High	High	High	High	Medium	High	High	High	Medium	High	High	High	High	High	26	6	0	0	32
CD151	CD151	45	0.84375	0.15625	0	0	1	High	High	High	Medium	Medium	High	High	High	High	High	High	High	High	High	High	Medium	High	High	High	High	High	High	Medium	High	High	High	High	High	High	High	Medium	High	27	5	0	0	32
CD29	ITGB1	46	0.9375	0.0625	0	0	1	High	High	High	Medium	Medium	High	High	High	High	High	High	High	High	High	High	High	High	High	High	High	High	High	High	High	High	High	High	High	High	High	High	High	30	2	0	0	32
CD46	CD46	46	0.9375	0.0625	0	0	1	High	High	High	High	Medium	High	High	High	High	High	High	High	High	High	High	High	High	High	High	High	High	High	Medium	High	High	High	High	High	High	High	High	High	30	2	0	0	32
CD107a	LAMP1	47	0.96875	0.03125	0	0	1	High	High	High	High	High	High	High	High	High	High	High	High	High	High	High	High	High	High	High	High	High	High	Medium	High	High	High	High	High	High	High	High	High	31	1	0	0	32
CD147	BSG	48	1	0	0	0	1	High	High	High	High	High	High	High	High	High	High	High	High	High	High	High	High	High	High	High	High	High	High	High	High	High	High	High	High	High	High	High	High	32	0	0	0	32
CD59	CD59	48	1	0	0	0	1	High	High	High	High	High	High	High	High	High	High	High	High	High	High	High	High	High	High	High	High	High	High	High	High	High	High	High	High	High	High	High	High	32	0	0	0	32
CD63	CD63	48	1	0	0	0	1	High	High	High	High	High	High	High	High	High	High	High	High	High	High	High	High	High	High	High	High	High	High	High	High	High	High	High	High	High	High	High	High	32	0	0	0	32
TRA-1-85	BSG	48	1	0	0	0	1	High	High	High	High	High	High	High	High	High	High	High	High	High	High	High	High	High	High	High	High	High	High	High	High	High	High	High	High	High	High	High	High	32	0	0	0	32
CD15
SSEA-1
SSEA-4

## Sheet: HPA - antibody-based
Antibody	Gene Symbol	rank	high [%]	medium [%]	low [%]	not detected [%]	high+medium [%]	adrenal gland	appendix	appendix	bone marrow	breast	breast	breast	bronchus	cerebellum	cerebellum	cerebellum	cerebral cortex	cerebral cortex	cerebral cortex	cerebral cortex	cervix, uterine	cervix, uterine	colon	colon	colon	duodenum	endometrium 1	endometrium 1	endometrium 2	endometrium 2	epididymis	esophagus	fallopian tube	gallbladder	heart muscle	hippocampus	hippocampus	kidney	kidney	lateral ventricle	lateral ventricle	liver	liver	lung	lung	lymph node	lymph node
								glandular cells	glandular cells	lymphoid tissue	hematopoietic cells	adipocytes	glandular cells	myoepithelial cells	respiratory epithelial cells	cells in granular layer	cells in molecular layer	Purkinje cells	endothelial cells	glial cells	neuronal cells	neuropil	glandular cells	squamous epithelial cells	endothelial cells	glandular cells	peripheral nerve/ganglion	glandular cells	cells in endometrial stroma	glandular cells	cells in endometrial stroma	glandular cells	glandular cells	squamous epithelial cells	glandular cells	glandular cells	myocytes	glial cells	neuronal cells	cells in glomeruli	cells in tubules	glial cells	neuronal cells	bile duct cells	hepatocytes	macrophages	pneumocytes	germinal center cells	non-germinal center cells
CD49e	ITGA5	1	0.0121951	0.0121951	0.0365854	0.939024	0.0243902	Not detected	Not detected	Not detected	Not detected	Not detected	Not detected	Not detected	Not detected	Not detected	Not detected	Not detected	Not detected	Not detected	Not detected	Not detected	Not detected	Not detected	Not detected	Not detected	Not detected	Not detected	Not detected	Not detected	Not detected	Not detected	Not detected	Not detected	Not detected	Not detected	Not detected	Not detected	Not detected	Not detected	Not detected	Not detected	Not detected	Not detected	Low	Not detected	Not detected	Not detected	Not detected
Anti-CLA	SELPLG	2	0.0125	0.05	0.0375	0.9	0.0625	Not detected	Not detected	Low	Low	Not detected	Not detected	Not detected	Not detected	Not detected	Not detected	Not detected	Not detected	Not detected	Not detected	Not detected	Not detected	Not detected	Not detected	Not detected	Not detected	Not detected	Not detected	Not detected	Not detected	Not detected	Not detected	Not detected	Not detected	Not detected	Not detected	Not detected	Not detected	Not detected	Not detected	Not detected	Not detected	Not detected	Not detected	Not detected	Not detected		Medium
	MSLN	3	0.0240964	0.0361446	0.0843373	0.855422	0.060241	Not detected	Not detected	Not detected	Not detected	Not detected	Not detected	Not detected	Low	Not detected	Not detected	Not detected	Not detected	Not detected	Not detected	Not detected	Medium	Medium	Not detected	Not detected	Not detected	Not detected	Not detected	Not detected	Not detected	Low	Not detected	Not detected	High	Low	Not detected	Not detected	Not detected	Not detected	Not detected	Not detected	Not detected	Not detected	Not detected	Low	Not detected	Not detected	Not detected
CD66acde	CEACAM1	4	0	0.0481928	0.108434	0.843373	0.0481928	Not detected	Low	Not detected	Low	Not detected	Not detected	Not detected	Not detected	Not detected	Not detected	Not detected	Not detected	Not detected	Not detected	Not detected	Not detected	Not detected	Not detected	Medium	Not detected	Low	Not detected	Medium	Not detected	Not detected	Not detected	Not detected	Not detected	Not detected	Not detected	Not detected	Not detected	Low	Not detected	Not detected	Not detected	Not detected	Low	Not detected	Not detected	Not detected	Not detected
CD66acde	CEACAM3	5	0	0.0617284	0.123457	0.814815	0.0617284	Not detected	Medium	Not detected	Medium	Not detected	Not detected	Not detected	Not detected	Not detected	Not detected	Not detected	Not detected	Not detected	Not detected	Not detected	Not detected	Not detected	Not detected	Low	Not detected	Not detected	Not detected	Not detected	Not detected	Not detected	Not detected	Not detected	Not detected	Not detected	Not detected	Not detected	Not detected	Not detected	Not detected	Not detected	Not detected	Not detected	Not detected	Low	Not detected	Not detected	Medium
	ERBB2	6	0	0.0481928	0.156627	0.795181	0.0481928	Not detected	Low	Not detected	Not detected	Not detected	Medium	Medium	Low	Not detected	Not detected	Not detected	Not detected	Not detected	Not detected	Not detected	Low	Not detected	Not detected	Low	Not detected	Low	Not detected	Not detected	Not detected	Not detected	Low	Not detected	Not detected	Not detected	Not detected	Not detected	Not detected	Not detected	Low	Not detected	Not detected	Not detected	Not detected	Not detected	Not detected	Not detected	Not detected
CD66acde	CEACAM6	7	0	0.0853659	0.121951	0.792683	0.0853659	Not detected	Medium	Not detected	Medium	Not detected	Not detected	Not detected	Low	Not detected	Not detected	Not detected	Not detected	Not detected	Not detected	Not detected	Not detected	Not detected	Not detected	Low	Not detected	Low	Not detected	Not detected	Not detected	Not detected	Not detected	Not detected	Not detected	Low	Not detected	Not detected	Not detected	Not detected	Not detected	Not detected	Not detected	Not detected	Not detected	Medium	Low	Not detected	Medium
CD66c	CEACAM6	7	0	0.0853659	0.121951	0.792683	0.0853659	Not detected	Medium	Not detected	Medium	Not detected	Not detected	Not detected	Low	Not detected	Not detected	Not detected	Not detected	Not detected	Not detected	Not detected	Not detected	Not detected	Not detected	Low	Not detected	Low	Not detected	Not detected	Not detected	Not detected	Not detected	Not detected	Not detected	Low	Not detected	Not detected	Not detected	Not detected	Not detected	Not detected	Not detected	Not detected	Not detected	Medium	Low	Not detected	Medium
CD54 (ICAM-1)	ICAM1	8	0.037037	0.135802	0.0493827	0.777778	0.17284	Not detected	Not detected	Medium	Medium	Not detected	Not detected	Not detected	Not detected	Not detected	Not detected	Not detected	Medium	Not detected	Not detected	Not detected	Not detected	Not detected	High	Not detected	Not detected	Not detected	Not detected	Not detected	Not detected	Medium	Not detected	Not detected	Low	Not detected	Not detected	Not detected	Not detected	High	Not detected	Not detected	Not detected	Not detected	Not detected	Medium	High	Low	Medium
CD98	SLC3A2	9	0.0625	0.05	0.1125	0.775	0.1125	Not detected	Not detected	Not detected	Not detected	Not detected	Not detected	Not detected	Not detected	Not detected	Not detected	Not detected	High	Not detected	Not detected	Low	Not detected	Medium	Not detected	Not detected	Not detected	Not detected	Not detected	Not detected	Not detected	Not detected	Medium	Medium	Not detected	Not detected	Not detected	Not detected	Not detected	Not detected	High	Not detected	Not detected	Not detected	Not detected	Not detected	Not detected	Not detected	Low
CD82	CD82	10	0	0.109756	0.121951	0.768293	0.109756	Not detected	Not detected	Medium	Not detected	Low	Not detected	Not detected	Not detected	Not detected	Not detected	Not detected	Not detected	Not detected	Not detected	Low	Low	Not detected	Not detected	Not detected	Not detected	Not detected	Not detected	Not detected	Low	Not detected	Not detected	Medium	Not detected	Not detected	Not detected	Not detected	Not detected	Not detected	Not detected	Not detected	Not detected	Not detected	Not detected	Not detected	Not detected	Medium	Medium
CD66acde	CEACAM5	11	0.0365854	0.134146	0.0609756	0.768293	0.170732	Not detected	High	Not detected	Medium	Not detected	Not detected	Not detected	Not detected	Not detected	Not detected	Not detected	Not detected	Not detected	Not detected	Not detected	Not detected	Low	Not detected	High	Not detected	Medium	Not detected	Not detected	Not detected	Not detected	Not detected	Medium	Not detected	Low	Not detected	Not detected	Not detected	Not detected	Not detected	Not detected	Not detected	Not detected	Low	Not detected	Medium	Not detected	Not detected
CD183	CXCR3	12	0.0121951	0.146341	0.109756	0.731707	0.158537	Low	Not detected	Not detected	Medium	Not detected	Not detected	Not detected	Low	Not detected	Not detected	Not detected	Not detected	Not detected	Not detected	Not detected	Not detected	Medium	Not detected	Not detected	Not detected	Not detected	Not detected	Not detected	Not detected	Not detected	Not detected	Medium	Not detected	Not detected	Not detected	Not detected	Not detected	Not detected	Not detected	Not detected	Not detected	Not detected	Low	Low	Low	Not detected	Medium
CD326 (EpCAM)	EPCAM	13	0.120482	0.0722892	0.0843373	0.722892	0.192771	Not detected	High	Not detected	Not detected	Not detected	Low	Low	Low	Not detected	Not detected	Not detected	Not detected	Not detected	Not detected	Not detected	Low	Not detected	Not detected	High	Not detected	High	Not detected	Medium	Not detected	Medium	High	Not detected	High	High	Not detected	Not detected	Not detected	Not detected	Medium	Not detected	Not detected	Not detected	Not detected	Not detected	Not detected	Not detected	Not detected
CD133/1 (AC133)	PROM1	14	0.0609756	0.219512	0.0487805	0.670732	0.280488	Medium	Medium	Not detected	Not detected	Not detected	Medium	Not detected	Medium	Not detected	Not detected	Not detected	Not detected	Not detected	Not detected	Not detected	High	Not detected	Not detected	Medium	Not detected	Medium	Not detected	High	Not detected	High	Medium	Not detected	Medium	High	Not detected	Not detected	Not detected	Not detected	Medium	Not detected	Not detected	High	Not detected	Low	Not detected	Not detected	Not detected
CD147	BSG	15	0.0375	0.1625	0.1375	0.6625	0.2	Low	Medium	Not detected	Not detected	Not detected	Not detected	Not detected	Not detected	Not detected	Not detected	Not detected	Medium	Not detected	Not detected	Medium	Not detected	Low	Not detected	Medium	Not detected	Low	Not detected	Medium	Not detected	Medium	High	Low	Not detected	Medium	Medium	Not detected	Not detected	Not detected	High	Not detected	Not detected	Not detected	Not detected	Not detected	Not detected	Not detected	Not detected
TRA-1-85	BSG	15	0.0375	0.1625	0.1375	0.6625	0.2	Low	Medium	Not detected	Not detected	Not detected	Not detected	Not detected	Not detected	Not detected	Not detected	Not detected	Medium	Not detected	Not detected	Medium	Not detected	Low	Not detected	Medium	Not detected	Low	Not detected	Medium	Not detected	Medium	High	Low	Not detected	Medium	Medium	Not detected	Not detected	Not detected	High	Not detected	Not detected	Not detected	Not detected	Not detected	Not detected	Not detected	Not detected
CD55 (DAF)	CD55	16	0.0361446	0.0361446	0.301205	0.626506	0.0722892	Medium	Low	Not detected	Low	Not detected	Not detected	Not detected	Low	Not detected	Not detected	Low	Not detected	Not detected	Not detected	Medium	Low	Not detected	Low	Low	Low	Low	Not detected	Low	Not detected	Not detected	Not detected	Not detected	Not detected	Not detected	Not detected	Not detected	Not detected	Not detected	Low	Not detected	Not detected	Not detected	Not detected	Low	High	Not detected	Not detected
TSPAN-8	TSPAN8	17	0.109756	0.0731707	0.195122	0.621951	0.182927	Low	High	Not detected	Not detected	Not detected	Not detected	Low	Medium	Not detected	Not detected	Low	Low	Not detected	Not detected	Not detected	Low	Not detected	Not detected	High	High	High	Not detected	Low	Not detected	Not detected	Not detected	Not detected	Not detected	High	Not detected	Not detected	Not detected	Not detected	Medium	Not detected	Not detected	Low	Not detected	Low	Not detected	Not detected	Not detected
CD95	FAS	18	0.0769231	0.141026	0.205128	0.576923	0.217949	Medium	High	Not detected	Not detected	Not detected	Not detected	Not detected	Medium	Not detected	Not detected	Low	Not detected	Not detected	Not detected	Not detected	Low		Medium	High	Not detected	Medium	Low	Low	Medium	Medium	Low	Not detected	Low	High	Not detected	Not detected	Not detected	Not detected	Low	Not detected	Not detected	Not detected	Not detected	Low	Not detected	Not detected	Low
	EGFR	19	0.0853659	0.219512	0.121951	0.573171	0.304878	Low	Medium	Not detected	Not detected	Not detected	Low	Low	High	Not detected	Not detected	Not detected	Low	Not detected	Not detected	Not detected	Not detected	Medium	Not detected	Medium	Not detected	Low	Not detected	Not detected	Not detected	Not detected	Medium	Medium	Not detected	High	Not detected	Not detected	Not detected	Not detected	Low	Not detected	Not detected	Medium	Medium	Not detected	Not detected	Not detected	Not detected
CD156c (ADAM10)	ADAM10	20	0	0.0853659	0.353659	0.560976	0.0853659	Not detected	Low	Not detected	Not detected	Not detected	Low	Low	Low	Not detected	Not detected	Not detected	Low	Not detected	Not detected	Not detected	Low	Not detected	Not detected	Low	Not detected	Not detected	Not detected	Low	Not detected	Low	Low	Not detected	Low	Low	Not detected	Not detected	Low	Low	Low	Not detected	Not detected	Low	Not detected	Medium	Low	Not detected	Not detected
CD63	CD63	21	0	0.256098	0.207317	0.536585	0.256098	Low	Low	Not detected	Medium	Not detected	Not detected	Not detected	Medium	Not detected	Not detected	Not detected	Not detected	Not detected	Not detected	Not detected	Medium	Not detected	Low	Low	Not detected	Low	Not detected	Not detected	Not detected	Not detected	Medium	Not detected	Not detected	Medium	Low	Not detected	Not detected	Not detected	Low	Not detected	Not detected	Not detected	Medium	Medium	Medium	Not detected	Low
CD46	CD46	22	0.0123457	0.148148	0.308642	0.530864	0.160494	Low	Medium	Not detected	Not detected	Not detected	Low	Low	Low	Not detected	Not detected	Not detected	Low	Not detected	Not detected	Not detected	Not detected	Not detected	Low	Medium	Not detected	Medium	Not detected	Medium	Not detected	Low	Low	Not detected	Low	Medium	Not detected	Not detected	Not detected	Low	Low	Not detected	Not detected	Not detected	Low	Not detected	Low	Low	Not detected
CD47	CD47	23	0.0617284	0.123457	0.296296	0.518519	0.185185	Not detected	Low	Not detected	Low	Not detected	Medium	Not detected	Not detected	High	Not detected	Not detected	Not detected	Not detected	Not detected	High	Medium	Low	Not detected	Not detected	Medium	Not detected	Not detected	Low	Not detected	Low	Medium	Low	High	Low	Low	Not detected	Not detected	Low	Not detected	Not detected	Not detected	Not detected	Not detected	Not detected	Not detected	Not detected	Not detected
CD324 (E-Cadherin)	CDH1	24	0.432099	0.0493827	0.0123457	0.506173	0.481481	Not detected	High	Not detected	Not detected	Not detected	High	High	High	Not detected	Not detected	Not detected	Not detected	Not detected	Not detected	Not detected	Medium	High	Not detected	High	Not detected	High	Not detected	High	Not detected	High	High	High	High	High	Not detected	Not detected	Not detected	Not detected	High	Not detected	Not detected	Medium	Medium	Low	High	Not detected	Not detected
CD49f	ITGA6	25	0.037037	0.17284	0.308642	0.481481	0.209877	Low	Medium	Not detected	Not detected	Not detected	Low	Medium	Low	Not detected	Not detected	Not detected	Low	Not detected	Not detected	Not detected	Medium	Low	Medium	Medium	Low	Medium	Low	Medium	Not detected	Medium	Low	Low	Not detected	Medium	Low	Not detected	Not detected	Not detected	Medium	Not detected	Not detected	Low	Not detected	Low	Not detected	Not detected	Not detected
CD318 (CDCP1)	CDCP1	26	0.0125	0.325	0.1875	0.475	0.3375	Low	Medium	Not detected	Not detected	Not detected	Medium	Low	Medium	Not detected	Not detected	Not detected	Not detected	Not detected	Not detected	Not detected	Low	Medium	Not detected	High	Not detected	Medium	Not detected	Medium	Not detected	Medium	Medium	Medium	Low	Medium	Not detected	Not detected	Not detected	Not detected	Medium	Not detected	Not detected	Low	Low	Low	Not detected	Not detected	Not detected
CD166	ALCAM	27	0.209877	0.0987654	0.222222	0.469136	0.308642	Low	Low	Not detected	Not detected	Not detected	Medium	Low	High	Not detected	Not detected	Low	Not detected	Not detected	Not detected	Medium	High	Not detected	Low	Low	Low	Low	Not detected	High	Not detected	High	High	Not detected	High	Medium	Not detected	Not detected	Not detected	Not detected	High	Not detected	Not detected	High	High	High	Medium	Not detected	Not detected
CD155	PVR	28	0.0379747	0.227848	0.265823	0.468354	0.265823	Medium	Medium	Not detected	Not detected	Not detected	Low	Low	Low	Not detected	Not detected	Low	Not detected	Not detected	Not detected	Medium	Low	Not detected	Low	Medium	Not detected	Low	Not detected	Low	Not detected	Not detected	Low	Low	Low	Medium	High	Not detected	Not detected	Medium	Low	Medium	Medium	Low	Not detected	Low	Not detected	Low	Not detected
CD59	CD59	29	0.0375	0.2375	0.2625	0.4625	0.275	Not detected	Not detected	Not detected	Not detected	Not detected	Medium	Medium	Medium	Low	Not detected	Not detected	Medium	Not detected	Not detected	Low	Low	Low	High	Not detected	High	Not detected	Not detected	Low	Not detected	Low	Medium	Not detected	Medium	Low	Medium	Not detected	Not detected	Not detected	Low	Not detected	Not detected	Low	Not detected	Not detected	Not detected	Not detected	Low
CD142	F3	30	0.0126582	0.177215	0.35443	0.455696	0.189873	Medium	Low	Not detected	Medium	Not detected	Low	Not detected	Medium	Low	Not detected	Medium	Not detected	Not detected	Low	Medium	Medium	Medium	Not detected	Not detected	Not detected	Low	Not detected	Low	Low	Low	Low	Not detected	Low	Medium	Not detected	Not detected	Not detected	Low	Low	Not detected	Not detected	Low	Low	Medium	Not detected	Not detected	Low
CD44	CD44	31	0.268293	0.134146	0.146341	0.45122	0.402439	Not detected	Medium	High	High	Low	High	Low	High	Not detected	Not detected	Not detected	Low	Not detected	Not detected	High	High	High	Low	Low	Low	Not detected	Not detected	Not detected	Not detected	Not detected	Medium	High	Low	Not detected	Not detected	Not detected	Not detected	Not detected	Not detected	Not detected	Not detected	Not detected	Not detected	Medium	Medium	Medium	Medium
	MUC1	32	0.121951	0.170732	0.280488	0.426829	0.292683	Medium	Medium	Low	Not detected	Not detected	Medium	Low	Medium	Not detected	Not detected	Not detected	Not detected	Not detected	Not detected	Not detected	High	Low	Not detected	High	Not detected	High	Not detected	Medium	Not detected	High	Medium	Low	High	High	Not detected	Not detected	Not detected	Low	Medium	Not detected	Not detected	Low	Not detected	Low	Medium	Medium	Low
CD97	CD97	33	0.111111	0.271605	0.234568	0.382716	0.382716	Medium	Medium	High	High	Not detected	Not detected	Not detected	Medium	Medium	Low	Low	Not detected	Low	Not detected	Low	Low	Not detected	Medium	Medium	Medium	Low	Low	Not detected	Not detected	Not detected	Low	Not detected	Medium	Medium	Not detected	Low	Not detected	Medium	Not detected	Medium	Not detected	Not detected	Not detected	Medium	Medium	High	High
CD119	IFNGR1	34	0.0125	0.2625	0.35	0.375	0.275	Medium	Not detected	Not detected	Low	Not detected	Low	Low	Medium	Low	Not detected	Medium	Medium	Low	Low	High	Not detected	Not detected	Medium	Medium		Medium	Not detected	Medium	Not detected	Low	Low	Not detected	Low	Low	Medium	Not detected	Medium	Low	Medium	Not detected	Medium	Not detected	Medium	Medium	Not detected	Low	Not detected
CD49c (ITGA3)	ITGA3	35	0.25	0.2	0.1875	0.3625	0.45	Medium	High	Not detected	Not detected	Not detected	Low	Medium	Medium	Not detected	Not detected	Low	Not detected	Not detected	Low	Not detected	High	Medium	Low	High	Low	High	Not detected	Low	Not detected	Medium	Medium	High	High	High	Medium	Not detected	Not detected	High	High	Not detected	Not detected	Low	Medium	Medium	High	Not detected	Not detected
CD104 (Integrinß4)	ITGB4	36	0.0120482	0.180723	0.445783	0.361446	0.192771	Low	Low	Not detected	Low	Not detected	Low	Low	Low	Low	Not detected	Low	Medium	Not detected	Low	Not detected	Medium	Low	Medium	Medium	Low	Medium	Not detected	Low	Not detected	Low	Low	Not detected	Low	Low	Medium	Not detected	Low	Not detected	Not detected	Low	Not detected	Not detected	Medium	Low	Not detected	Low	Not detected
CD49b	ITGA2	37	0.234568	0.271605	0.135802	0.358025	0.506173	High	High		Medium	Not detected	High	High	High	Not detected	Not detected	Not detected	Medium	Not detected	Low	Low	Medium	Medium	Not detected	High	Low	High	Not detected	High	Not detected	Medium	High	Medium	Medium	Medium	Low	Not detected	Not detected	Medium	High	Not detected	Medium	Medium	Low	Not detected	Medium	Not detected	Not detected
CD71	TFRC	38	0.0246914	0.271605	0.37037	0.333333	0.296296	Medium	Medium	Low	High	Not detected	Low	Low	Low	Low	Not detected	Medium	Medium	Not detected	Low	Not detected	Not detected	Low	Not detected	Medium	Not detected	Medium	Not detected	Low	Not detected	Low	Low	Medium	Medium	Low	Low	Not detected	Medium	Not detected	Medium	Not detected	Low	Not detected	Low	Medium	Not detected	Medium	Not detected
CD266 (FN14)	TNFRSF12A	39	0.0519481	0.337662	0.285714	0.324675	0.38961	Medium	Medium	Not detected	Medium	Not detected	Not detected	Not detected	High	Not detected	Medium	Not detected	Not detected	Low	Medium	Not detected	Low		Low	Not detected	Low	Not detected	Low	Medium	Low	Medium	Medium	Low	High	Medium	Low	Low	Medium	Not detected	Medium	Low	Medium	Medium	Not detected	Low	Low	Low	Medium
CD9	CD9	40	0.315789	0.315789	0.105263	0.263158	0.631579	Medium	Medium	Low		Not detected			Medium	Not detected	Not detected	Not detected	Medium	Low	Not detected	Medium	Medium	High	Medium	High	High	Low	Not detected	Medium	Not detected	Low	Medium	Medium	High	Not detected	Not detected	Low	Not detected	Medium	High	Medium	Not detected	Not detected	Not detected	High	High		Not detected
CD51	ITGAV	41	0.0987654	0.395062	0.259259	0.246914	0.493827	Low	Medium	Medium	Low	Not detected	Medium	Low	Medium	Medium	Not detected	Low	Medium	Low	Not detected	Low	Not detected	Low	Medium	Medium	Not detected	Not detected	Medium	Low	Medium	Medium	Medium	Medium	Medium	Medium	Low	Low	Medium	High	High	Low	Not detected	Medium	Not detected	Not detected	Not detected	Not detected	Not detected
CD98	SLC7A5	42	0.268293	0.365854	0.170732	0.195122	0.634146	High	High	Low	High	Not detected	Low	Medium	High	Medium	Low	Medium	Medium	Not detected	Medium	Medium	High	Low	Medium	High	High	High	Low	Low	Not detected	Medium	Medium	High	High	High	High	Not detected	Not detected	Not detected	High	Not detected	Low	Not detected	Medium	Medium	Not detected	Low	Low
CD317 (BST2)	BST2	43	0.140845	0.492958	0.197183	0.169014	0.633803	High	Medium	Low	High	Not detected	Medium	Low		Medium	Not detected	Low	Medium	Medium	Medium	Medium		Not detected	High	Medium	Medium	Medium	Not detected	Low	Not detected	Low	High	Not detected	Medium	Medium	Medium	Not detected	Low	High	Medium	Not detected	Not detected	Low	Low	Medium	Not detected	High	High
CD151	CD151	44	0.121951	0.45122	0.280488	0.146341	0.573171	Medium	Medium	Low	High	Not detected	Medium	Low	Medium	Not detected	Not detected	Not detected	Medium	Not detected	Not detected	Not detected	Medium	Medium	Medium	High	Low	High	Low	Medium	Low	Medium	Low	Low	Medium	Medium	High	Not detected	Not detected	High	High	Not detected	Not detected	High	Medium	Low	Medium	Medium	Low
CD276	CD276	45	0.0123457	0.555556	0.296296	0.135802	0.567901	Medium	Medium	Low	Low	Medium	Medium	Medium	Medium	Low	Not detected	Not detected	Not detected	Low	Not detected	Low	Medium	Medium	Medium	Medium	Medium	Medium	Medium	Medium	Low	Medium	Medium	Medium	Low	Medium	Not detected	Low	Not detected	Not detected	Low	Low	Low	Low	Medium	Medium	Low	Medium	Low
CD73	NT5E	46	0.298701	0.545455	0.116883	0.038961	0.844156	High	High	Medium	High	Not detected	Medium	Medium		High	Medium	High	Medium	Low	Low	Medium	High	Medium	Medium	High	Medium	High	Medium	High	Medium	High	High	Medium	Low	High	Medium	Low	Low	Medium	Medium	Low	Medium	Medium	Medium	Medium	High	Medium	Medium
CD29	ITGB1	47	0.4125	0.3625	0.2	0.025	0.775	Medium	High	Medium	High	Not detected	High	High	High	Low	Low	Low	High	Low	High	Low	Medium		Medium	High		Medium	Medium	High	Medium	High	High	Medium	High	High	High	Low	Medium	High	Low	Low	Medium	High	High	Medium	Medium	Medium	Medium
CD298	ATP1B3	48	0.447368	0.276316	0.263158	0.0131579	0.723684	High	High	Low	Medium				Medium	Medium	Medium	Low	Medium	Low	High	Low	Medium	High	Medium	High	Medium	High	Low	High	Not detected	Medium	High	High	High	High	Medium	Low	Low	Low	High	Medium		Medium	High	High	Medium	Low	Medium
CD107a	LAMP1	49	0.775	0.175	0.0375	0.0125	0.95	High	High	High	High	Low	High	Medium	High	Medium	High	High	High	High	High	Not detected	High	High	Medium	High	Medium	High	High	High	High	High	High	High	High	High	High	High	High	High	High	High	High	High	High	High	High	High	High
CD195 (CCR5)	CCR5	nd
CD240DCE	RHD	nd
CD240DCE	RHCE	nd
CD58 (ILA-3)	CD58	nd
CD94	KLRD1	nd
CD15
SSEA-1
SSEA-4
[truncated: 46 more columns]

## Sheet: GV ranks
symbol	GV (intens. tumor vs normal tissue)	GV (diff. expr. tumor vs normal)
ADAM10		12
ALCAM
ATP1B3
BSG
BST2		7
CCR5
CD151
CD276
CD44		27
CD46		23
CD47		18
CD55		4
CD58		14
CD59
CD63
CD82
CD9		15
CD97
CDH1
CEACAM1		3
CEACAM3
CEACAM5	7	1
CEACAM6	1	2
CXCR3
EPCAM	2	-
F3		20
FAS		17
ICAM1		22
IFNGR1
IL18R1
ITGA2		5
ITGA3
ITGA5		26
ITGA6		21
ITGAV		24
ITGB1		16
ITGB4		11
KLRD1
LAMP1
NT5E		8
PROM1	5	13
PVR
RHCE
RHD
SELPLG		19
SLC3A2
SLC7A5
TFRC		10
TNFRSF12A
TSPAN8	4	9

## Sheet: ProteomicsDB mRNA
Antibody annotation					Antigen annotation			Flow data [% pos. cells]																				ProteomicsDB	ranking			detectability in normal tissue [RNA] - %				adrenal gland	cerebral cortex	colon	esophagus	gall bladder	kidney	liver	lung	lymph node	ovary	pancreas	placenta	prostate gland	rectum
#	group	antigen identical with	Plate ID	Antibody	Symbol	Gene ID	Uniprot	PAXF 1982	PAXF 1872	PAXF 2005	PAXF 546	PAXF 1869	PAXF 2124	PAXF 2005	PAXF 2051	PAXF 2051 (2)	PAXF 2112	PAXF 2196	PAXF 2033	PAXF 2007	PAXF 1998	PAXF 2046	PAXF 2053	PAXF 2175	PBMC	rank (flow) old	rank (flow) new		high+medium	low+not detected	rank	normal tissue [count "high"]	normal tissue [count "medium"]	normal tissue [count "low"]	normal tissue [count "not detected"]	adrenal	brain	colon	esophagus	gall_bladder	kidney	liver	lung	lymph_node	ovary	pancreas	placenta	prostate	rectum
15	15		G-07	CD240DCE	RHD	6007	Q02161	12.69	31.88	32.45	20.15	71.97	94.7	91.6	26.99	26.63	27.18	0	85.5	82.68	33.82	81.65	89.85	66.03	14.33	47	27	Blood group Rh(D) polypeptide	0	1	1	0	0	0	1	0.3	0.1	0.1	0.2	0.2	0.1	0.2	0.1	0.2	0.2	0.2	0.9	0.3	0.1
16	15		G-07	CD240DCE	RHCE	6006	P18577	12.69	31.88	32.45	20.15	71.97	94.7	91.6	26.99	26.63	27.18	0	85.5	82.68	33.82	81.65	89.85	66.03	14.33	47	27	Blood group Rh(CE) polypeptide	0	1	2	0	0	0.272727	0.727273	0.4	1	0.3	0.9	0.4	0.4	1.6	0.4	0.6	0.4	0.5	1	1.1	0.4
38	36		G-08	CD66acde	CEACAM3	1084	P40198	82.39	96.24	69.35	69.38	82.62	98.92	96.61	92.73	91.49	71.01	14.29	94.96	86.42	43.37	99.17	97.1	59.74	33.86	17	4	Carcinoembryonic antigen-related cell adhesion molecule 3	0	1	3	0	0	0.363636	0.636364	0.4	0.1	8.4	1.4	1.4	0.2	0.8	1.6	0.5		0.1	0.7	0.3	2.6
12	12		E-07	CD183	CXCR3	2833	P49682	13.53	14.86	47.26	35.74	62.9	88.73	73.39	35.83	27.33	26.56	38.1	63.95	35.06	18.92	75.55	77.61	58.29	22.32	48	24	C-X-C chemokine receptor type 3	0.0454545	0.954545	4	0	0.0454545	0.363636	0.590909	0.7		1.3	0.7	1.3	0.4	0.2	3.4	14.2	0.4	0.3	0.2	0.5	0.9
39	36		G-08	CD66acde	CEACAM5	1048	P06731	82.39	96.24	69.35	69.38	82.62	98.92	96.61	92.73	91.49	71.01	14.29	94.96	86.42	43.37	99.17	97.1	59.74	33.86	17	4	Carcinoembryonic antigen-related cell adhesion molecule 5	0.272727	0.727273	5	0.181818	0.0909091	0.272727	0.454545		0.4	858.3	189.6	1.2	1.2	0.1	9.1	0.3	0.1		4.3	0.8	844.4
40	36	41	G-08	CD66acde	CEACAM6	4680	P40199	82.39	96.24	69.35	69.38	82.62	98.92	96.61	92.73	91.49	71.01	14.29	94.96	86.42	43.37	99.17	97.1	59.74	33.86	17	4	Carcinoembryonic antigen-related cell adhesion molecule 6	0.409091	0.590909	6	0.227273	0.181818	0.181818	0.409091	0.1	0.1	169.9	146.1	132.7	0.4	0.3	192.7	0.1	0.1	1.6	1.6	2.4	183.6
41	37	40	H-08	CD66c	CEACAM6	4680	P40199	94.33	98.41	91.13	83.4	77.4	98.91	98.73	93.91	94.15	82.76	44.44	98.75	98.47	56.9	99.71	98.1	72.75	46.45	3	2	Carcinoembryonic antigen-related cell adhesion molecule 6	0.409091	0.590909	6	0.227273	0.181818	0.181818	0.409091	0.1	0.1	169.9	146.1	132.7	0.4	0.3	192.7	0.1	0.1	1.6	1.6	2.4	183.6
14	14		B-08	CD318 (CDCP1)	CDCP1	64866	Q9H5V8	55.19	78.2	0	13.08	38.4	74.62	45.56	3.58	5.81	14.97	16.67	11.37	21.19	33.57	13.81	17.99	7.1	4.6	40	36	CUB domain-containing protein 1	0.227273	0.772727	7	0	0.227273	0.454545	0.318182	0.5	0.5	17.1	20.8	6.9	2.1	0.5	5.7	0.7	0.1	3.3	2.2	4.2	17.1
5	5		H-02	CD133/1 (AC133)	PROM1	8842	O43490	26.94	46.49	27.13	0	26.71	22.97	1.35	3.35	4.89	4.3	0	19.04	10.39	2.65	23.35	28.31	3.67	1.56	46	41	Prominin-1	0.363636	0.636364	8	0	0.363636	0.363636	0.272727	0.6	3.5	29.1	6.4	37.9	21.5	1.5	3.9	0.2	0.3	9.9	22.3	3.3	20.1
46	42		G-06	CD94	KLRD1	3824	Q13241	0	15.1	20.78	10.32	69.69	88.59	1.92	5.41	16.61	9.57	0	36.16	33.87	5.19	41.87	32.26	31.3	14.21	51	37	Natural killer cells antigen CD94	0.0454545	0.954545	9	0	0.0454545	0.772727	0.181818	2	0.3	2.1	1.3	3	1	1.5	6.2	8.5	1.5	1.1	2.2	0.9	1.1
13	13		E-08	CD195 (CCR5)	CCR5	1234	P51681	15.93	33.08	39.53	30.75	66.94	80.71	89.95	65.07	70.11	46.71	16.67	87.61	90.65	53.14	88.3	89.35	78.52	22.75	44	13	C-C chemokine receptor type 5	0.0454545	0.954545	10	0	0.0454545	0.818182	0.136364	2.1	1.2	3.1	1.5	5.4	1.1	1.6	6	14	1.6	0.3	0.7	1.4	4
27	26		C-06	CD49b	ITGA2	3673	P17301	85.01	93.14	91.59	83.37	3.11	1.98	0.53	0.16	2.59	0	0	6.17	0.95	5.53	0.7	0.99	0.63	1.41	7	50	Integrin alpha-2	0.136364	0.863636	11	0	0.136364	0.727273	0.136364	12.6	1.7	6.8	10.3	10	9.5	0.2	6.9	1	1	0.7	4.6	6.1	6.2
37	36		G-08	CD66acde	CEACAM1	634	P13688	82.39	96.24	69.35	69.38	82.62	98.92	96.61	92.73	91.49	71.01	14.29	94.96	86.42	43.37	99.17	97.1	59.74	33.86	17	4	Carcinoembryonic antigen-related cell adhesion molecule 1	0.5	0.5	12	0.0909091	0.409091	0.363636	0.136364	6.9	0.4	216.2	46.5	7.2	21.6	32.6	6.4	3.3	0.9	1.2	19.7	14.2	135.5
22	21		B-03	CD324 (E-Cadherin)	CDH1	999	P12830	12.5	31.89	38.8	60.78	8.64	9.17	0.44	1.19	4.86	8.71	0	0.56	2.52	7.84	1.97	3.48	5.33	4.02	39	45	Cadherin-1	0.772727	0.227273	13	0.5	0.272727	0.136364	0.0909091	0.4	1.5	120.3	67.2	51.2	37.2	65.6	35.9	7.6	1.4	41.4	59.9	83.9	124.9
53	48		C-05	TSPAN-8 (PE)	TSPAN8	7103	P19075	93.45	89.94	76.91	21.84	13.81	3.44	90.95	63.58	94.17	75.53	77.78	96.59	96.57	93.42	98.53	97.7	86.18	74.41	11	3	Tetraspanin-8	0.545455	0.454545	14	0.227273	0.318182	0.409091	0.0454545	9.3	2	679.8	5.1	192.5	32.7	21.2	24.5	4.2	35.6	25.6	2.5	142.7	600.5
23	22		C-03	CD326 (EpCAM)	EPCAM	4072	P16422	94.92	97.62	82.6	55.39	20	87.37	30	7	8.62	5.39	3.54	52.56	36.87	61.48	75.95	65.03	46.51	0	5	17	Epithelial cell adhesion molecule	0.590909	0.409091	15	0.454545	0.136364	0.363636	0.0454545	14	3.4	733	9.5	111.3	216.8	2.4	95.7	1.3	0.8	77.8	5.1	78.8	730.6
43	39		D-02	CD73	NT5E	4907	P21589	32.76	80.91	62.4	64.83	35.64	11.72	19.84	12.83	22.78	22.26	0	4.69	2.79	40.6	41.84	53.43	2.86	2.39	23	31	5'-nucleotidase	0.636364	0.363636	16	0	0.636364	0.318182	0.0454545	6.2	12	30.2	8.5	18.6	13	25	7.1	9.3	37.1	0.7	29.5	12.9	30.9
1	1		E-05	Anti-CLA	SELPLG	6404	Q14242	0	80.98	42.05	68.76	72.97	88.31	85.13	91.06	87.23	51	22.22	99.01	92.36	4.49	98.8	96.15	72.49	79.3	28	5	P-selectin glycoprotein ligand 1	0.409091	0.590909	17	0.0909091	0.318182	0.590909	0	8.9	14.1	8.8	8.3	15.7	2.5	3.9	35	56.7	2.9	1.4	11.1	3	9.6
50	45		D-08	CD98	SLC7A5	8140	Q01650	74.52	91.12	91.44	93.1	41.96	72.94	81.05	23.7	26.8	43.41	70	31.94	36.65	63.9	71.1	83.33	30.63	72.87	4	12	Large neutral amino acids transporter small subunit 1	0.409091	0.590909	18	0.0454545	0.363636	0.590909	0	2.4	43.9	4.8	36.4	6.7	3.6	2.1	3.5	12.8	3.2	6.6	20.8	1.8	2.8
17	16		C-04	CD266 (FN14)	TNFRSF12A	51330	Q9NP84	0	11.88	30.46	26.71	3.72	1.79	0.76	6.41	15.91	1.56	15.38	0.26	0.34	21.09	1.02	2.31	2.11	4.23	49	49	Tumor necrosis factor receptor superfamily member 12A	0.5	0.5	19	0.0909091	0.409091	0.5	0	21.3	4.6	9.6	5.6	53.9	19.5	33.1	37.4	2.5	1.6	53.7	40.3	15.4	4.9
9	9		D-03	CD155	PVR	5817	P15151	59.7	51.79	52.8	38.5	4.32	3.85	1.54	5.75	1.84	8.57	18.18	0.91	1.07	0.45	3.41	5.22	4.03	10.28	32	47	Poliovirus receptor	0.545455	0.454545	20	0	0.545455	0.454545	0	23.5	9.8	13.8	9	10.7	10.5	16.9	19	3.3	9.7	9.4	21	12.4	14.6
2	2		H-06	CD104 (Integrinß4)	ITGB4	3691	P16144	69.42	75.69	80.1	83.38	58.18	86.85	47.06	21.97	21.35	35.96	20	81.99	28.41	67.42	51.14	74.35	33.61	18.7	15	15	Integrin beta-4	0.545455	0.454545	21	0.136364	0.409091	0.454545	0	4.5	9.6	36.4	25	26.4	5.9	1.7	10	4.9	2	5.3	42.9	14.8	22
32	31		E-06	CD54 (ICAM-1)	ICAM1	3383	P05362	0	36.5	86.79	61.6	17.4	12.2	59.33	10.04	7.09	3.22	6.67	0.56	1.24	7.33	3.66	2.12	0.6	42.64	33	42	Intercellular adhesion molecule 1	0.545455	0.454545	21	0.136364	0.409091	0.454545	0	19.5	5.6	15	9.6	53.2	9.3	51.2	162.9	32.5	5.4	5.2	21.2	8	16.3
34	33		B-02	CD58 (ILA-3)	CD58	965	P19256	87.28	82.93	84.89	87.68	57.79	93.89	61.82	28.92	23.66	55	25	48.94	88.74	54.33	56.99	95.71	32.47	74.15	8	16	Lymphocyte function-associated antigen 3	0.636364	0.363636	22	0	0.636364	0.363636	0	9.6	3.2	21.1	19.6	20.1	14	5.2	22.8	16.2	3.2	2.5	10.6	8.4	25.2
47	43		E-02	CD95	FAS	355	P25445	74.17	17.94	65.79	65.76	15.8	15.67	0.59	5.16	15.38	20.42	33.33	0.19	0.82	39.87	0.61	23.04	2.23	33.33	22	38	Tumor necrosis factor receptor superfamily member 6	0.681818	0.318182	23	0	0.681818	0.318182	0	26.4	6.2	27.8	20.3	28.3	8.9	24.7	24.9	31.3	30.2	1.3	11.1	16.4	35.8
28	27		C-08	CD49c (ITGA3)	ITGA3	3675	P26006	67.78	91.21	64.41	79.57	51.63	83.87	29.69	26.61	26.02	68.44	0	77.97	23.11	33.45	61.76	86.36	35.95	25.69	18	14	Integrin alpha-3	0.681818	0.318182	24	0.0909091	0.590909	0.318182	0	22.4	6.3	29.5	16	31.2	32.7	1.7	104.5	7.2	15.2	6.1	29.8	17.1	24.2
11	11		F-08	CD166	ALCAM	214	Q13740	33.39	37	-	46.61	31.95	67.73	0.25	3.19	3.07	14.57	31.25	1.57	3.67	0.97	7.26	2.76	6.75	24.49	38	43	CD166 antigen	0.772727	0.227273	25	0.181818	0.590909	0.227273	0	35.9	58.8	13.9	8.9	28	19.8	26.6	70.9	10.3	56.7	17.5	9.1	31.6	14.9
48	44		F-02	CD97	CD97	976	P48960	14.18	64.69	53.83	58.97	3.37	15.66	2.41	2.63	4.89	7.42	0	0.54	1.88	2.29	11.97	0	1.72	62.32	27	48	CD97 antigen	0.818182	0.181818	26	0.136364	0.681818	0.181818	0	20	7.7	47.2	16	38.3	12.1	13.1	81.2	58.9	9.8	12.8	27.5	13.3	35.1
29	28		B-04	CD49e	ITGA5	3678	P08648	27.13	0	69.68	80.72	0.8	0.59	0.16	1.09	0.98	0.31	7.69	8.76	1.56	0	0.04	0	0.49	0.94	34	51	Integrin alpha-5	0.818182	0.181818	27	0.318182	0.5	0.181818	0	26.5	4.7	51.7	73.5	62.9	7.6	18.2	52.7	20	11.1	12.6	112.5	42.6	57.5
30	29		A-05	CD49f	ITGA6	3655	P23229	16.16	0	92.28	90.34	75.24	95.36	85.36	40.5	54.78	54.79	50	91.98	75.62	84.95	89.29	96.3	61.81	37.91	30	10	Integrin alpha-6	0.909091	0.0909091	28	0.227273	0.681818	0.0909091	0	10.1	17.7	78.2	26.7	49	43	5.5	36.4	23.4	6.4	25.1	69.8	28.7	76.7
6	6		A-03	CD142	F3	2152	P13726	63.72	81.94	80.27	80.73	69.56	71.92	47.41	44.19	24.43	37.13	6.25	43.82	39.49	12.35	80.45	74.78	15.38	13.68	12	20	Tissue factor	0.909091	0.0909091	29	0.454545	0.454545	0.0909091	0	24.4	59.8	51.2	52	86.3	13.6	4.6	52.7	18.3	62.4	26	136.7	78.6	56.1
42	38		H-03	CD71	TFRC	7037	P02786	-	14.15	38.76	17.04	42.28	54.13	53.27	17.14	1.97	2.89	30.77	22.5	11.94	0.39	31.54	30.48	9.98	4.28	50	35	Transferrin receptor protein 1	0.909091	0.0909091	30	0.181818	0.727273	0.0909091	0	35.1	20.4	82.9	28.9	32.9	23.2	20.2	60.5	28	27.1	8.8	129.3	13.1	60.4
44	40		F-06	CD82	CD82	3732	P27701	67.38	89.45	68.24	93.71	77.76	99.6	36.94	91.27	89.34	37.56	6.25	82.69	68.23	57.76	97.75	82.28	44.38	75.82	14	7	CD82 antigen	0.909091	0.0909091	31	0.409091	0.5	0.0909091	0	7.2	30	21.4	116.7	45.7	27.3	21.4	63.9	91.4	14.6	17	41.8	30.9	15.4
21	20		A-08	CD317(BST2)	BST2	684	Q10589	45.93	74.51	69.72	75.75	52.43	87.87	50.14	32.01	29.08	11.27	23.53	2.96	28.71	20.19	72.23	46.19	54.23	66.93	20	21	Bone marrow stromal antigen 2	0.909091	0.0909091	32	0.590909	0.318182	0.0909091	0	226.8	24.9	40.4	34.2	108.4	51.3	102.1	124.8	108.9	380.8	9.5	151.7	45.6	30.1
10	10		C-07	CD156c (ADAM10)	ADAM10	102	O14672	85.8	83.86	86.29	63.21	53.75	85.75	43.24	33.23	26.05	48.08	33.33	49.79	17.57	29.33	49.72	37.85	21.47	83.27	10	19	Disintegrin and metalloproteinase domain-containing protein 10	0.954545	0.0454545	33	0.0454545	0.909091	0.0454545	0	18.5	28.8	35.5	26.8	31.9	31.3	17.9	32.5	32.5	20.9	9.2	49.3	37.1	35
24	23		H-01	CD44	CD44	960	P16070	22.64	34.86	49.85	46.79	4.68	1.85	1.05	1.14	3.57	13.71	26.67	0.67	3.17	8.62	2.61	22.86	3.57	71.73	36	46	CD44 antigen	0.954545	0.0454545	34	0.681818	0.272727	0.0454545	0	44.1	31	85.5	169.5	143.9	16.9	18.4	174.5	111.6	14.4	48	74	59.8	125.9
18	17		F-04	CD276	CD276	80381	Q5ZPR3	41.25	47.21	59.3	74.91	13.47	8.9	3.31	5.63	10.46	15.51	20	4.14	0.75	4.59	1.82	18.72	6.08	7.73	29	40	CD276 antigen	0.954545	0.0454545	35	0.136364	0.818182	0.0454545	0	46.1	14.7	25.3	14.5	57.2	13	29.8	27.4	11.2	27	12.1	66.4	43.3	23.4
31	30		D-06	CD51	ITGAV	3685	P06756	38	50.07	86.92	25.09	42.9	61.38	71.48	4.82	6.38	40.41	26.67	3.66	2.43	29.55	8.72	45.56	6.77	5.88	35	30	Integrin alpha-V	1	0	36	0.181818	0.818182	0	0	41.2	41.4	23.4	25.6	51.7	50.6	11.2	23.1	16.2	61	13.9	47.1	29.8	22.2
33	32		A-02	CD55 (DAF)	CD55	1604	P08174	-	13.76	91.16	58.83	77.03	93.1	81.1	35.18	24.42	43.49	0	74.09	44.92	20	80.76	90.99	35.71	77.56	26	18	Complement decay-accelerating factor	1	0	37	0.454545	0.545455	0	0	169.3	10.8	55.3	61.1	58.3	18.1	17.9	222.3	27.9	63.1	12.7	139.8	14.6	44.5
4	4		A-07	CD119	IFNGR1	3459	P15260	12.44	22.13	53.54	40.78	33.86	18.61	4.83	4.73	3.49	6.37	8.33	0.42	0.3	2.98	3.31	3.67	5.98	36.88	45	44	Interferon gamma receptor 1	1	0	38	0.590909	0.409091	0	0	57.8	35.7	71.8	63.4	90.9	31.4	45.4	100.3	127.1	39.5	20.9	78.1	44.5	69.8
20	19		H-07	CD298	ATP1B3	483	P54709	63.96	74.25	36.41	59.69	8.01	14.83	7.89	2.58	8.29	31	29.41	3.29	3.66	53.95	22.45	6.82	21.39	76.88	24	32	Sodium_potassium-transporting ATPase subunit beta-3	1	0	38	0.590909	0.409091	0	0	211	43.5	130.9	78	60.3	59.6	12.9	71.6	39.6	22.4	13.6	104.9	51.6	184.4
26	25		B-06	CD47	CD47	961	Q08722	79.64	83.94	61.74	80.39	59.84	78.65	81.83	39.1	36.95	76.41	50	46.43	73.01	74.83	91.04	64.38	46.5	82.9	13	11	Leukocyte surface antigen CD47	1	0	39	0.681818	0.318182	0	0	41.9	75.2	60.6	67.7	63.7	28.7	27.1	111.1	76.3	28.8	13.7	51.4	87	69.8
45	41		F-01	CD9	CD9	928	P21926	54.61	79.68	80.32	52.87	35.89	61.43	52.16	16.55	13.74	32.75	0	27	5	56.8	24.68	26	19.21	47.95	21	28	CD9 antigen	1	0	40	0.818182	0.181818	0	0	248.2	133.4	431.5	802.9	128.9	217.8	40.9	400.5	43.5	41.9	52	96	541.2	382.2
49	45		D-08	CD98	SLC3A2	6520	P08195	74.52	91.12	91.44	93.1	41.96	72.94	81.05	23.7	26.8	43.41	70	31.94	36.65	63.9	71.1	83.33	30.63	72.87	4	12	4F2 cell-surface antigen heavy chain	1	0	40	0.818182	0.181818	0	0	65.9	86.8	50.6	51.9	62.5	171.4	48.4	67.4	49.1	64.8	38.2	125.8	65.7	60.2
8	8		D-07	CD151	CD151	977	P48509	90	76.42	29.93	15.95	32.48	41.77	2.08	56.85	47.55	37.87	51.85	8.3	15.21	6.23	50.3	50	34.8	73.83	31	25	CD151 antigen	1	0	41	0.863636	0.136364	0	0	90.6	35.3	154.4	86.4	147.4	112	62.5	221.1	38.3	72.6	106.2	108.5	173.2	101.6
19	18		G-01	CD29	ITGB1	3688	P05556	95.36	98.23	95.86	92.91	73.96	96.66	97.57	69.9	80.26	82.41	73.33	95.52	95.17	81.33	98.13	98.45	76.77	86.75	2	1	Integrin beta-1	1	0	42	0.954545	0.0454545	0	0	136.1	34.4	175.3	126.6	267.7	112.7	109.2	173.2	87.5	109	50.6	256.6	163.4	159.5
25	24		A-06	CD46	CD46	4179	P15529	36.28	50.96	69.39	83.07	32.29	62.72	8.58	11.39	12.65	21.04	21.43	1.21	7.09	22.95	10.12	18.59	15.09	81.23	25	33	Membrane cofactor protein	1	0	42	0.954545	0.0454545	0	0	273	26	108.5	109.3	100.3	147.8	67.6	145.5	80.4	77.6	54.6	217.5	188.8	124.8
3	3		G-02	CD107a	LAMP1	3916	P11279	17.59	30.29	37.51	48.49	52.61	72.8	42.27	46.06	52.13	16.15	11.11	37.22	77.23	59.34	65.1	71.05	18.05	5.54	41	22	Lysosome-associated membrane glycoprotein 1	1	0	43	1	0	0	0	81.8	80	90.7	95.6	111.6	151.9	120.2	129.3	81.2	75.5	90.2	113.2	106.9	64.1
7	7	51;52	B-07	CD147	BSG	682	P35613	88.59	77.66	92.48	83.15	47.04	53.53	67.69	93.53	50.46	67.33	48.94	72.06	85.29	22.75	89.51	94.58	82.56	81.12	9	8	Basigin	1	0	43	1	0	0	0	237.9	188.8	294.9	111.1	163.6	287.9	60.2	154	86.2	124	124.9	287.3	182.7	133.3
35	34		C-09	CD59 (PE)	CD59	966	P13987	97.12	99.16	98.1	99.52	0.62	4.73	13.18	4.22	38.26	6.75	17.65	67.2	88.42	27.68	8.75	20.75	13.96	9.82	1	34	CD59 glycoprotein	1	0	43	1	0	0	0	202	140.8	186.9	345.9	393.3	288.6	150	305.8	121.2	185	140.6	566.6	179	198.6
36	35		C-02	CD63	CD63	967	P08962	78.6	94.57	76.26	73.33	81.01	98.3	94.56	75.92	77.32	47.84	44.44	95.77	98.41	58.6	98.22	98.97	78.72	78.21	16	6	CD63 antigen	1	0	43	1	0	0	0	481	210.5	616.6	288.8	612.6	350.2	304.9	545.5	298.5	352	403.9	581.6	409.2	660.8
51	46	7;52	F-03	TRA-1-85 (PE)	BSG	682	P35613	79.78	76.99	66.49	69.65	47.3	56.67	64.19	91.71	75.55	64.56	45	89.13	89.28	94.74	87.38	92.43	76.64	81.71	19	9	Basigin	1	0	43	1	0	0	0	237.9	188.8	294.9	111.1	163.6	287.9	60.2	154	86.2	124	124.9	287.3	182.7	133.3
52	47	7;51	B-09	TRA-1-85 (APC)	BSG	682	P35613	80.81	71.58	96.7	96.67	50.87	85.41	55.39	27.53	23.8	33.14	25	7.59	15.13	36.96	36.88	37.75	35.28	76.11	6	26	Basigin	1	0	43	1	0	0	0	237.9	188.8	294.9	111.1	163.6	287.9	60.2	154	86.2	124	124.9	287.3	182.7	133.3
54	49		G-04	CD15				26.19	38.19	42.32	27.28	1.58	4.9	10.03	11.92	13.95	23.28	11.11	0.27	6.26	20.9	7.43	66.83	82.47	36.82	43	39		0	0	-
55	50		G-05	SSEA-1				38.03	22.93	61.9	39.24	4.68	22.77	32.93	30.64	36.17	28.79	6.67	0.47	12.95	40.92	5.2	76.33	91.51	63.39	37	29		0	0	-
56	51		H-05	SSEA-4 (PE)				2.16	59.22	66	8.5	5.35	1.21	14.73	98.67	18.65	87.71	58.33	41.18	57.76	14.25	73.56	95.88	34.21	17.39	42	23		0	0	-
[truncated: 13 more columns]

## Sheet: ProteomicsDB - MS
Antibody	Gene Symbol	rank	not detectable	adipocyte	adrenal gland	amniocyte	arachnoid cyst	ascites	blood platelet	B-lymphocyte	bone	bone marrow stromal cell	brain	breast	cardia	cerebral cortex	cerebrospinal fluid	cerumen	cervical mucosa	colon	colon muscle	colonic epithelial cell	cytotoxic T-lymphocyte	esophagus	gall bladder	gut	hair follicle	heart	helper T-lymphocyte	ileum epithelial cell	kidney	liver	lung	lymph node	mesenchymal stem cell	milk	monocyte	myometrium	nasopharynx	natural killer cell	oral epithelium	osteosarcoma cell	ovary	pancreas	pancreatic islet	placenta	prefrontal cortex	prostate gland	proximal fluid (coronary sinus)
				adipose	adrenal	placenta	brain	ascites	circulatory_system	circulatory_system	bone	bone_marrow	brain	breast	cardia	brain	cerebrospinal_fluid	cerumen	cervix_uterine	colon	smooth_muscle	colon	circulatory_system	esophagus	gall_bladder	gut	hair_follicle	heart	circulatory_system	ileum	kidney	liver	lung	lymph_node	bone_marrow	milk	circulatory_system	myometrium	nasopharynx	circulatory_system	oral_cavity	bone	ovary	pancreas	pancreas	placenta	brain	prostate	proximal_fluid
CD195 (CCR5)	CCR5	1	1
CD240DCE	RHD	1	1
CD240DCE	RHCE	1	1
CD266 (FN14)	TNFRSF12A	1	1
CD66acde	CEACAM3	1	1
CD183	CXCR3	2	0.984848																				3.4091
CD94	KLRD1	2	0.984848																																					5.06879
CD318 (CDCP1)	CDCP1	3	0.878788											5.25824						3.94584		3.96138																							4.11708				3.65117
CD119	IFNGR1	4	0.863636							4.58897										4.00772					3.70966								3.80547	3.0004										5.4365		4.04884
	MSLN	5	0.848485			5.27								3.43						5.36													3.98										5.25					4.1	4.23
Anti-CLA	SELPLG	6	0.833333					4.01764		4.66049						5.01671							5.12735									4.14663	3.92037	4.99043			5.26532			4.87946	4.23771
CD66acde	CEACAM5	7	0.80303												4.34556					5.67283		5.10477		5.12009						5.08789			4.77564								4.01398			4.04905
	ERBB2	8	0.772727																	4.21		4.13				3.82		4.05		4.2		3.44	3.93										3.76	3.63	4.1	4.28		3.89
CD66acde	CEACAM6	9	0.742424					4.04076								3.54612				5.58249		5.09375		4.50438									5.51959								5.34907			4.84075		3.75766		4.57191
CD66c	CEACAM6	9	0.742424					4.04076								3.54612				5.58249		5.09375		4.50438									5.51959								5.34907			4.84075		3.75766		4.57191
CD133/1 (AC133)	PROM1	10	0.727273															3.68568		4.55616						2.95423		2.90972			4.30003										3.73163			4.45307	4.26752	4.48422		3.89714
CD142	F3	11	0.69697	4.70646							3.87089					3.80288				4.462				3.65653	4.37664					4.37154			3.81575								4.72829		4.10507	4.97791		4.56261	5.30073	3.86066
	MUC1	12	0.681818											6.36	5.1			6.8		5.11		4.72		4.09		4.66					5.06		5.7			6.83								3.88	6.32	4.53		3.85
CD95	FAS	13	0.651515		5.70766					4.22498										4.48876		5.14016	4.71863		4.14237				4.39653	4.77545		5.04711	4.50694	4.46633							3.66459		4.14241	4.87654		4.40589	4.22359	4.13916
CD98	SLC7A5	14	0.651515			5.59369							5.59354	6.51534						4.44277			4.34851	4.49083	4.48842				4.15282			4.38069	4.65994	3.59224							5.62536		5.07289	4.42624		5.07153	5.56261	4.11668
CD326 (EpCAM)	EPCAM	15	0.590909											5.14976						6.39824		7.09018			5.85679	6.28433		4.97586		6.99125	4.76639	4.3463	5.17167					4.88348			5.44966		4.76372	5.84129	5.49458	4.2378		4.9737
CD58 (ILA-3)	CD58	16	0.575758	4.6165					4.0308	4.94779		6.2214	4.83716	5.26946		4.72107				4.58693		5.15164	4.8301					4.67765	4.73686	5.52149	3.65995	4.29417	4.71846				5.20111			4.18603			4.07466	4.79147		4.30393		4.51061	4.51535
CD66acde	CEACAM1	17	0.560606		3.89911			4.69747		3.57661				5.18508	4.21091					5.20882		5.11755		4.67402	4.37013	4.30603					4.47021	4.95468	5.15197								4.80033			4.23691		5.27278		4.49686	5.28229
CD82	CD82	18	0.545455			6.08507			4.89839	5.33091	4.38061									4.42495			3.78345						4.80025	5.1064		4.86803	5.40176	4.14875		4.21301	3.98714				5.11221		4.69672	4.13853	4.86261	4.99023	5.31371	4.95867
CD276	CD276	19	0.530303	4.81791	4.82682	6.03524							4.86261	4.97671		5.82629				4.83142					4.09071	5.15599		4.53821				4.31271	4.92579					4.99215			5.25371	5.95077	4.80238	4.22424	5.04539	5.58074		4.77971
CD104 (Integrinß4)	ITGB4	20	0.515152											4.43299	3.25344					5.20609		5.98292		4.06117	4.5686	3.81219				5.46653	2.977		3.71509				4.25834	3.09422			3.79552		2.86063	4.52672	3.60836	5.39713	3.55733	3.97738	3.83975
CD46	CD46	20	0.515152	5.32191	5.77375				5.26771					4.77774		5.5				4.94273		5.28946	4.14301		4.96139				4.4379	5.67389	4.57508		5.13118				4.35382	4.44175			4.60879		4.01307	5.17358	4.70971	5.44484	4.52063	4.34182	3.91091
TSPAN-8	TSPAN8	20	0.515152	3.97913											5.09708					5.92894	5.05223	6.83159		4.20434	4.70283	5.72539				6.78818	4.6465	4.54208	5.25551					4.53485			6.09019		5.45926	5.33054	2.423		4.94689	5.04481
CD324 (E-Cadherin)	CDH1	21	0.439394						2.29274					5.74289	4.90024	4.5318				5.6451		6.25583		5.46725	4.5985	5.35558		4.8518		6.17077	4.58591	5.23359	5.25162			5.03629		4.80557			5.59984		3.82112	5.42363	6.17475	5.65185		5.43847	5.08175
CD155	PVR	22	0.424242	4.23467	4.29309	5.85177		4.8549			4.79862			5.44327		4.51652	5.5143			4.41918		5.06914			4.76501	5.01487		4.28327		4.92584	3.81167	4.317	4.47376				4.72211	4.52902			4.74544		4.44713	4.86876		3.87735	4.41078	4.78033	5.89557
CD317 (BST2)	BST2	22	0.424242	5.61533	4.86396					5.05354				4.71813	4.51041					5.11615		5.58597	5.14707	3.9939	5.29867	4.37266		4.6227	4.85892	5.50078	4.87912	4.57055	5.26768	4.92803		3.85492	5.43653	4.57105			4.75503		5.88282	5.53966		5.21326		5.05999
CD55 (DAF)	CD55	23	0.409091		5.5765				3.88478	4.49333				4.58094		4.56452	6.17729	4.75992	3.41099	4.79631			4.45828	4.62414	4.70772	4.31955		4.02687	4.51977	4.97347		3.56127	5.18415			3.95109	5.08416	4.36186		3.69919			5.13464	4.93113	4.70603	4.94355	4.53103	4.31888	4.65113
CD49c (ITGA3)	ITGA3	24	0.393939	4.26892	4.5342	6.12038					6.15419			4.85315	4.78576	4.2762				4.28322	4.13786	5.48583		3.86501	5.3374	4.034		3.66562		5.10847	4.86782		5.36836	3.9048	3.48397			5.22904			4.74062		4.43527	4.31651	5.26261	5.09845		5.48184
CD97	CD97	24	0.393939		3.39704					4.83881	5.50548	4.85533		6.56996	3.51549	3.3907				4.95858		5.51207	4.72086	4.09083	4.09706	3.89645		3.87122	4.93506	4.92167	3.83995	3.13804	4.88541	5.29692			5.9673	5.25392		5.22427	3.54807		4.14835	4.42285	3.92717	4.91589		4.41039	3.51889
	EGFR	25	0.378788	4.8	4.14						3.37		4.37	6.64		4.06				3.66		4.86		4.2	4.08	4.35	4.35	4.17		4.36	3.83	4.47	4.49	3.28				3.62			3.72		4.45	3.72	4.7	5.76	4.69	4.18	4.3
CD151	CD151	26	0.363636	6.73343	5.76135	5.57911			5.4094		4.72681		4.81561	4.97647	4.34689	5.40961				5.16457	5.47029	5.694	3.99532	4.71495	6.39736	5.42438		4.81543		5.48078	4.8414	4.60418	5.00735			4.10365		5.35764	5.54085		4.80305		4.60758	5.04581	2.69678	5.45258	4.67843	5.39898
CD49b	ITGA2	26	0.363636	4.45719	4.99932	4.24079			5.23828				5.00408	5.07909	3.97424	3.47755				5.12743		5.98477		5.03633	4.27862	4.60394		4.57835		5.27013	3.86379		4.9154	3.74517				3.57154		2.46105	5.09392	3.99354	4.28754	4.09273	5.78493	5.14914	4.57016	4.48773	3.28483
CD73	NT5E	27	0.348485	3.13749	4.37902	5.18408				4.77207		5.82765		4.22312	4.72944	5.89053				4.64218	5.10403	4.74497	5.04192	4.47275	4.94796	5.26121		3.82296			3.88666	5.01699	4.50905		5.81023			5.55975			5.78207		5.82229	4.4576	4.19383	5.42982	4.46908	5.30744	2.49644
CD49f	ITGA6	28	0.333333	5.40731	3.81519				5.61065				3.44734	4.30103	4.23717	4.23435				5.40408		6.29889	4.5032	4.37338	4.33454	4.664		4.35004	3.9274	5.9489	4.47473	4.04941	4.40564	4.50321				4.93671		3.85435	4.52375		4.6678	4.49431	5.05397	5.92043	3.99436	4.64736
CD49e	ITGA5	29	0.318182	5.07858	4.1698			3.99379	4.74631	4.46373	4.88675	5.79458			5.23549	5.11131				4.72414	6.4837		4.50003	5.18644	4.48042	4.72063		4.51509	3.42871		3.42506	5.0623	4.85396	4.49205	5.2574		5.176	5.88094		4.60513	4.49439	4.26987	4.51259	4.69328	5.14243	5.67198		6.04999	3.80017
CD156c (ADAM10)	ADAM10	30	0.30303	4.73782	4.89785	5.33957			5.76661	4.84021			5.0755	4.30407		3.5804				4.72325	5.16905	5.31766	5.01931		4.56011	4.67868		4.49616	4.88644	5.46374	4.25919	4.42511	4.80985	4.50777		4.50802	5.39288	4.08425		5.28954	4.8002		4.24575	4.9086	5.32924	5.0474	5.13755	4.67169
CD54 (ICAM-1)	ICAM1	31	0.287879	5.05481	4.89208	5.10175		4.82273		4.60459				5.28586	4.20872	5.30142				5.17732			4.34284	3.92443	4.7985	4.67713		4.22447	4.16867		4.54371	4.87674	6.0002	5.97319		3.8573	4.80408	4.31436		4.33728	5.20645	3.93983	4.58877	4.56704	5.68077	5.29361	4.20387	4.36268	5.93684
CD166	ALCAM	32	0.272727		4.48401	5.30807	5.66213		3.80789	4.02573		5.89094	5.65378	5.9949	4.72776	6.84102	5.31438			4.89334	4.54823	4.62499			4.28896	5.05342		5.24311		4.96123	4.11388	5.11696	5.03952	4.21492	4.20445			4.67675			6.00453		5.79198	5.17432	4.97334	4.69929	5.405	5.05989	5.42019
CD51	ITGAV	33	0.257576	5.11861	4.38202	5.7308		3.79785	3.61412		4.13794	5.72581	4.2821	5.30835	4.82576	5.28548				4.91746	4.96117	4.92546		4.04491	4.43524	5.13557		4.3664		4.01907	4.64208	4.36357	5.25335	4.28523	4.40772			5.37071	3.92118		4.9095	5.29645	5.15465	4.70395	5.71655	5.46648	4.65411	5.20507
CD47	CD47	34	0.212121	5.10198	4.89518				6.44437	5.5899			5.8014	4.70992	5.09799	5.88966				5.18009		5.83382	5.89592	4.91951	4.76432	4.44833		4.6977	5.90359	5.80992	4.2942	4.67911	5.86939	6.02926		4.42508	5.34874	4.93053	5.0635	5.65679	5.77936	4.52279	5.40881	5.04536	4.38116	5.37296	6.157	5.78064
CD71	TFRC	34	0.212121	4.63063	5.73282	4.98553		5.26243	2.8897	4.39316	5.57865		5.28859	5.04731	4.35519	5.18387				5.78811		6.49128	3.56568	4.27038	4.31901	5.12179		4.69121	3.80192	6.36272	4.10359	5.23676	5.29282	5.63001	3.49019			4.54354			4.70952	5.53793	5.24504	4.47781	5.32864	6.88209	4.56596	3.99518	3.39491
CD298	ATP1B3	35	0.19697	5.73681	5.46348	5.40359		3.76656	5.06356	5.46886	5.23198		6.17022	5.11359	4.15415	4.76862				5.41622		5.56728	5.60623	5.20265	5.02557	6.17063		4.56802	5.91753	6.23712	4.41882	4.74683	5.39526	5.57743			6.06037	5.08545	4.81118	5.31688	6.06854	6.23868	5.36224	5.16417	5.45639	5.82441	5.44611	5.37365	3.61806
CD63	CD63	36	0.181818	5.92358	5.68741	6.513		5.38512	5.62688	4.78461	6.13544			4.91644	5.45242	5.86996		5.91755		5.41676		6.51624	5.24877	5.43746	4.89252	5.4131		4.60733		6.45833	4.64461	4.81806	5.69975	5.15479	5.25407	4.79174	5.68052	5.57724	5.65725	5.78533	6.50093	5.20483	5.4713	5.62071	6.40113	5.42687	4.33944	5.58839
CD147	BSG	37	0.151515	6.68205	5.71568	5.96812		4.70601	5.49395	5.23734	6.02496	5.26216	5.64359	5.85486	5.24359	5.84863				5.88979	4.94829	6.63119	5.53458	4.9036	5.83471	5.44776		5.90645	4.3817	6.15748	5.41172	5.3657	5.30221	5.28822		4.39769	5.48775	5.95743	6.29991	5.4839	5.74537	5.76253	5.89572	5.53561	6.07545	5.8843	5.99878	5.12567
CD29	ITGB1	37	0.151515	6.77193	6.08461	6.77622		4.95821	6.33398	5.08429	6.4411	6.20912	5.13199	5.70937	6.22399	6.05118				6.17356	6.70141	6.2949	5.4887	5.79004	6.16644	6.12319		5.6751	5.40204	5.78208	5.48713	5.84745	6.19185	5.68463	5.18706		5.16999	6.55736	6.09299	5.41414	5.71692	5.74436	5.93622	5.578	6.22139	6.20599	5.05407	6.61808	4.51327
CD9	CD9	37	0.151515	5.75302	5.52169	5.81769		4.02809	6.87821	5.21612	4.90565		4.85046	6.58615	6.17889	6.76573		5.46793		6.18948	6.62861	6.72541	4.52431	6.4548	4.74975	5.99245		4.92793		5.96217	5.69319	5.03225	6.26787	5.13253		6.2912		6.28914	4.86062	4.71396	6.82602	5.9813	5.84036	5.37494	5.86994	5.86631	6.87003	6.49276	3.73307
TRA-1-85	BSG	37	0.151515	6.68205	5.71568	5.96812		4.70601	5.49395	5.23734	6.02496	5.26216	5.64359	5.85486	5.24359	5.84863				5.88979	4.94829	6.63119	5.53458	4.9036	5.83471	5.44776		5.90645	4.3817	6.15748	5.41172	5.3657	5.30221	5.28822		4.39769	5.48775	5.95743	6.29991	5.4839	5.74537	5.76253	5.89572	5.53561	6.07545	5.8843	5.99878	5.12567
CD98	SLC3A2	38	0.121212	5.4388	4.74836	6.05377	4.38042		4.06205	5.16115	5.89581	4.86611	6.19103	5.94769	3.9875	4.61941				5.61713		5.63249	4.8488	4.96694	4.60327	5.60223		4.19752	4.83272	6.16848	5.94964	4.92252	5.31151	5.7173	3.59151	4.38367	5.73646	3.91974		4.45041	5.96046	5.084	5.31439	5.14771	6.00316	6.05777	6.26832	4.05548	5.18663
CD44	CD44	39	0.0757576	5.35868	4.55408	5.35939	5.8648	4.97271	4.8911	6.25591	6.04793	6.06541	4.50728	5.72332	4.83804	5.31339	5.36682			5.38946	5.81351	5.86169	6.38204	5.41298	5.08271	5.11054	5.31797	4.41249	6.06216	5.21516	3.7157	4.43999	5.73256	6.33352	4.52004		6.21175	5.73044		5.82922	6.20619	4.35266	4.2722	5.86448	5.91249	4.79335	5.39794	5.23411	6.07023
CD107a	LAMP1	40	0.0454545	5.99229	6.22103	6.57946		5.24571	5.50457	5.85702	5.93058	6.35593	5.09534	5.85326	5.48064	6.24841		6.36143		5.7243	4.97545	6.17874	5.95287	5.37139	5.54767	5.9528	5.68247	4.96602	5.83208	6.08038	5.60421	5.76938	6.0473	6.21602	4.16469	3.97498	6.47564	5.87646	5.4138	6.53574	6.32087	5.98948	5.806	5.31757	6.42591	6.00503	5.23306	5.64362	5.29041
CD59	CD59	40	0.0454545	5.94775	5.95559	6.43162	7.09847	5.00757	5.30435	4.81306	6.36521	5.43285	5.56269	6.572	6.23299	6.42113	6.81787	6.68001		6.09825	6.52459	6.01595	4.72794	6.31949	6.34479	6.47477	5.71003	6.11934	6.01199	5.81121	6.23746	5.47538	6.63081	5.0911	6.09562	7.4858	5.00766	6.19231	6.13936	5.0658	6.43436	6.46649	6.11101	5.96644	7.32123	6.78416	6.40544	6.45744	6.00507
CD15		-
SSEA-1		-
SSEA-4		-
[truncated: 20 more columns]

## Sheet: Human Proteome Map - MS 
								high: >8-10, medium: >4-7, low:1-3, not detected:0
Antibody	Gene Symbol	rank	high [%]	medium [%]	low [%]	not detected [%]	high+medium [%]	Adult frontal cortex	Adult spinal cord	Adult retina	Adult heart	Adult liver	Adult ovary	Adult testis	Adult lung	Adult adrenal gland	Adult gallbladder	Adult pancreas	Adult kidney	Adult esophagus	Adult colon	Adult rectum	Adult urinary bladder	Adult prostate	B cells	CD4+ T cells	CD8+ T cells	NK cells	Monocytes	Platelets
CD195 (CCR5)	CCR5	1	0	0	0	1	0	0	0	0	0	0	0	0	0	0	0	0	0	0	0	0	0	0	0	0	0	0	0	0
CD66acde	CEACAM3	1	0	0	0	1	0	0	0	0	0	0	0	0	0	0	0	0	0	0	0	0	0	0	0	0	0	0	0	0
CD240DCE	RHCE	1	0	0	0	1	0	0	0	0	0	0	0	0	0	0	0	0	0	0	0	0	0	0	0	0	0	0	0	0
CD240DCE	RHD	1	0	0	0	1	0	0	0	0	0	0	0	0	0	0	0	0	0	0	0	0	0	0	0	0	0	0	0	0
CD266 (FN14)	TNFRSF12A	1	0	0	0	1	0	0	0	0	0	0	0	0	0	0	0	0	0	0	0	0	0	0	0	0	0	0	0	0
CD183	CXCR3	2	0.0434783	0	0	0.956522	0.0434783	0	0	0	0	0	0	0	0	0	0	0	0	0	0	0	0	0	0	0	10	0	0	0
CD94	KLRD1	3	0.0434783	0.0434783	0	0.913043	0.0869565	0	0	0	0	0	0	0	0	0	0	0	0	0	0	0	0	0	0	0	4	10	0	0
	MSLN	3	0.0434783	0.0434783	0	0.913043	0.0869565	0	0	0	0	0	4	0	0	0	0	0	0	0	0	0	0	10	0	0	0	0	0	0
CD133/1 (AC133)	PROM1	4	0.0434783	0.0434783	0.0434783	0.869565	0.0869565	0	0	10	0	0	0	0	0	0	0	2	4	0	0	0	0	0	0	0	0	0	0	0
CD318 (CDCP1)	CDCP1	5	0.0869565	0.0434783	0	0.869565	0.130435	0	0	0	0	0	0	0	0	0	0	0	0	9	0	10	0	0	0	0	0	0	0	4
CD66acde	CEACAM5	6	0.0869565	0.0434783	0.0434783	0.826087	0.130435	0	0	0	0	0	0	0	9	0	0	0	0	5	3	10	0	0	0	0	0	0	0	0
CD119	IFNGR1	7	0.0434783	0	0.217391	0.73913	0.0434783	0	0	0	0	0	0	3	0	0	3	0	0	0	0	0	0	3	10	0	3	0	3	0
CD66acde	CEACAM6	8	0.0434783	0	0.26087	0.695652	0.0434783	0	0	0	0	1	0	0	10	0	1	2	0	0	1	1	0	1	0	0	0	0	0	0
CD66c	CEACAM6	8	0.0434783	0	0.26087	0.695652	0.0434783	0	0	0	0	1	0	0	10	0	1	2	0	0	1	1	0	1	0	0	0	0	0	0
Anti-CLA	SELPLG	9	0.0434783	0.0434783	0.26087	0.652174	0.0869565	1	1	0	0	1	0	0	0	0	0	0	0	0	0	0	1	0	2	0	7	10	2	0
	MUC1	9	0.0434783	0.0434783	0.26087	0.652174	0.0869565	0	0	0	0	0	0	0	10	0	0	1	6	2	1	1	1	1	0	0	0	0	0	0
CD142	F3	10	0.0434783	0.0869565	0.304348	0.565217	0.130435	5	3	10	0	0	2	4	0	0	1	3	0	2	0	0	1	2	0	0	0	0	0	0
	ERBB2	11	0	0.173913	0.26087	0.565217	0.173913	2	2	2	2	0	5	0	0	5	0	4	0	0	2	0	2	6	0	0	0	0	0	0
CD66acde	CEACAM1	12	0.0434783	0.173913	0.26087	0.521739	0.217391	0	0	0	0	7	0	1	10	2	5	3	5	0	3	6	0	3	1	0	0	0	0	0
CD326 (EpCAM)	EPCAM	13	0.0869565	0.173913	0.26087	0.478261	0.26087	0	1	0	0	1	1	2	4	0	4	9	5	0	7	10	1	1	0	0	0	0	0	0
CD276	CD276	14	0	0.304348	0.217391	0.478261	0.304348	0	0	2	0	4	6	4	2	6	2	4	0	0	3	2	4	4	0	0	0	0	0	0
TSPAN-8	TSPAN8	15	0.0434783	0.130435	0.434783	0.391304	0.173913	3	10	0	1	2	3	3	7	0	2	3	2	0	6	5	2	3	0	0	0	0	0	0
CD98	SLC7A5	16	0.0869565	0.0869565	0.434783	0.391304	0.173913	10	6	2	0	0	8	6	0	0	1	1	0	3	0	2	2	1	1	2	2	0	0	0
CD324 (E-Cadherin)	CDH1	17	0.0434783	0.173913	0.391304	0.391304	0.217391	0	2	0	0	3	1	1	3	1	2	10	2	4	4	4	1	5	0	0	0	0	0	0
CD104 (Integrinß4)	ITGB4	18	0.0434783	0.217391	0.391304	0.347826	0.26087	1	8	1	1	0	1	1	2	0	2	7	1	3	4	5	5	4	0	0	0	0	0	0
CD49c (ITGA3)	ITGA3	19	0.0434783	0.304348	0.347826	0.304348	0.347826	1	2	3	1	0	3	3	10	6	6	2	4	2	7	6	6	6	0	0	0	0	0	0
CD58 (ILA-3)	CD58	20	0.130435	0.434783	0.130435	0.304348	0.565217	5	5	0	5	3	5	8	4	0	0	6	0	0	3	4	0	3	8	4	4	0	10	7
CD155	PVR	21	0.0869565	0.521739	0.0869565	0.304348	0.608696	5	3	4	5	7	5	6	6	8	2	10	0	0	4	4	6	6	0	0	0	0	7	0
CD95	FAS	22	0.130435	0.478261	0.0869565	0.304348	0.608696	3	4	4	0	0	10	6	6	10	4	5	0	0	9	4	5	5	3	6	7	0	0	0
CD97	CD97	23	0.0434783	0	0.695652	0.26087	0.0434783	0	1	0	0	1	2	2	1	0	1	2	1	0	2	1	2	1	2	2	2	2	10	0
	EGFR	24	0	0.0869565	0.652174	0.26087	0.0869565	3	2	4	1	3	4	3	1	1	2	3	1	2	1	1	3	2	0	0	0	0	0	0
CD49b	ITGA2	25	0.0434783	0.0869565	0.608696	0.26087	0.130435	2	1	4	0	0	2	1	2	4	1	2	1	1	2	1	1	2	0	0	0	1	0	10
CD166	ALCAM	26	0.0434783	0.26087	0.478261	0.217391	0.304348	6	7	1	0	2	8	4	4	2	1	7	1	1	3	3	2	4	1	0	0	0	0	1
CD51	ITGAV	27	0.173913	0.391304	0.217391	0.217391	0.565217	6	5	10	1	3	10	10	4	3	5	5	4	1	8	7	5	7	0	0	0	0	0	2
CD73	NT5E	28	0.0869565	0.173913	0.608696	0.130435	0.26087	2	4	5	1	2	10	10	3	4	2	1	1	1	3	2	2	4	2	0	2	0	0	1
CD151	CD151	29	0.26087	0.304348	0.304348	0.130435	0.565217	2	10	2	6	3	5	4	6	10	8	3	4	1	9	10	9	7	0	0	1	0	1	6
CD71	TFRC	30	0	0	0.913043	0.0869565	0	1	1	1	1	1	1	1	1	3	1	1	1	1	1	1	1	1	1	1	1	0	0	1
CD49f	ITGA6	31	0.0434783	0	0.869565	0.0869565	0.0434783	1	2	1	1	1	2	2	1	1	1	2	1	1	1	2	1	2	0	1	1	1	0	10
CD82	CD82	32	0.0434783	0.304348	0.565217	0.0869565	0.347826	10	2	2	1	4	6	1	5	1	1	2	0	2	3	1	5	2	4	6	1	0	2	4
CD63	CD63	33	0.173913	0.391304	0.347826	0.0869565	0.565217	1	2	1	2	5	6	7	8	8	4	9	3	0	6	6	2	6	2	0	2	6	10	6
CD54 (ICAM-1)	ICAM1	34	0.0434783	0.0434783	0.869565	0.0434783	0.0869565	1	2	5	1	3	1	2	10	1	2	3	2	1	1	1	1	1	1	1	1	1	2	0
CD9	CD9	35	0.0434783	0.130435	0.782609	0.0434783	0.173913	5	10	1	1	1	1	1	4	2	1	1	2	3	2	2	2	2	1	0	1	1	1	7
CD49e	ITGA5	36	0.0869565	0.0869565	0.782609	0.0434783	0.173913	0	1	1	1	1	2	2	2	1	2	1	1	3	10	5	10	7	1	1	1	1	2	2
CD156c (ADAM10)	ADAM10	37	0.0869565	0.130435	0.73913	0.0434783	0.217391	5	4	2	0	1	2	2	2	1	1	2	1	2	2	3	1	4	2	3	3	3	8	10
CD317 (BST2)	BST2	38	0.130435	0.173913	0.652174	0.0434783	0.304348	1	1	2	2	2	9	10	8	5	4	3	2	2	5	3	4	2	2	1	2	2	3	0
CD147	BSG	39	0.0434783	0.130435	0.826087	0	0.173913	4	2	10	2	1	4	4	1	2	1	2	2	1	3	3	2	2	1	1	2	1	2	2
TRA-1-85	BSG	39	0.0434783	0.130435	0.826087	0	0.173913	4	2	10	2	1	4	4	1	2	1	2	2	1	3	3	2	2	1	1	2	1	2	2
CD98	SLC3A2	40	0.130435	0.173913	0.695652	0	0.304348	9	5	9	1	1	5	4	1	1	1	3	10	2	1	1	1	1	2	2	2	1	5	1
CD55 (DAF)	CD55	41	0.173913	0.173913	0.652174	0	0.347826	1	2	1	2	1	8	8	9	6	3	3	1	1	5	10	6	1	3	2	3	1	4	2
CD46	CD46	42	0.130435	0.304348	0.565217	0	0.434783	2	1	3	1	2	5	8	2	6	7	10	3	2	4	10	2	3	3	4	2	2	5	5
CD47	CD47	43	0.130435	0.391304	0.478261	0	0.521739	10	5	5	1	2	3	3	8	4	2	2	2	2	3	3	2	4	4	4	5	5	5	8
CD107a	LAMP1	43	0.130435	0.391304	0.478261	0	0.521739	3	3	3	2	5	5	3	9	10	4	5	5	2	3	2	1	3	4	4	5	7	10	3
CD44	CD44	44	0.0434783	0.521739	0.434783	0	0.565217	4	7	3	1	1	2	2	6	3	5	5	1	3	4	4	4	3	7	5	10	4	7	1
CD29	ITGB1	45	0.26087	0.304348	0.434783	0	0.565217	2	3	3	3	4	7	6	9	7	9	6	4	3	10	8	9	10	2	2	2	2	2	7
CD298	ATP1B3	46	0.130435	0.521739	0.347826	0	0.652174	4	4	8	2	3	6	6	5	8	3	3	2	7	4	5	3	5	3	7	5	3	10	4
CD59	CD59	47	0.26087	0.434783	0.304348	0	0.695652	7	8	7	7	3	9	9	9	6	7	9	10	7	4	7	7	6	1	3	2	2	1	1
CD15
SSEA-1
SSEA-4

## Sheet: GTEx - RNAseq 1.0 tpm
								high: >50tpm, medium: >10-50tpm, low:1-10tpm, not detected:<1tpm																														counts
Antibody	Gene Symbol	rank	high [%]	medium [%]	low [%]	not detected [%]	high+medium [%]	Adipose_Tissue	Adrenal_Gland	Bladder	Blood	Blood_Vessel	Brain	Breast	Cervix_Uteri	Colon	Esophagus	Fallopian_Tube	Heart	Kidney	Liver	Lung	Muscle	Nerve	Ovary	Pancreas	Pituitary	Prostate	Salivary_Gland	Skin	Small_Intestine	Spleen	Stomach	Testis	Thyroid	Uterus	Vagina	normal tissue [count "high"]	normal tissue [count "medium"]	normal tissue [count "low"]	normal tissue [count "not detected"]
CD240DCE	RHD	1	0	0	0.1	0.9	0	0.2911	0.31445	0.3732	2.244	0.3037	0.2167	0.3447	0.7639	0.2607	0.228	0.5573	0.17435	0.2028	0.1559	0.5993	0.1051	0.45055	0.8867	0.13415	0.4069	0.63115	2.139	0.3326	0.3778	1.235	0.2006	0.7916	0.6145	0.6614	0.4611	0	0	3	27
CD66acde	CEACAM3	2	0.0333333	0	0.0666667	0.9	0.0333333	0.2574	0.04744	0.09239	57.51	0.0633	0.03435	0.1235	0.1196	0.1823	0.2097	0.1069	0.11385	0.1049	0.2583	3.311	0.035245	0.05408	0.03158	0.0174	0.1007	0.09623	0.2002	0.03237	0.3318	8.838	0.06633	0.1434	0.143	0.08998	0.4324	1	0	2	27
CD240DCE	RHCE	3	0	0	0.166667	0.833333	0	0.2446	0.5195	0.3704	2.1	0.1971	1.068	0.3308	0.2941	0.1962	0.2373	0.3398	0.42785	0.1704	0.5322	0.4301	0.71765	0.447	0.6109	0.4713	4.255	0.659	2.247	0.5366	0.1678	0.4344	0.3044	4.103	0.46545	0.2733	0.5507	0	0	5	25
CD183	CXCR3	4	0	0.0333333	0.133333	0.833333	0.0333333	0.3452	0.33315	0.4536	3.131	0.1563	0.03115	0.18185	0.525	0.4133	0.3103	0.6586	0.07545	0.1766	0.1956	1.394	0.03214	0.1925	0.1036	0.1424	0.1893	0.6335	0.6089	0.1804	7.667	12.585	0.8825	0.4003	1.1515	0.311	0.6984	0	1	4	25
CD94	KLRD1	5	0	0.0666667	0.133333	0.8	0.0666667	1.058	0.1844	0.7483	11.14	0.4628	0.1476	0.79225	0.5786	0.3891	0.3429	0.8243	0.25855	0.2515	0.6258	3.294	0.095075	0.44975	0.2711	0.11855	2.684	0.5905	0.488	0.1119	1.796	14.4	0.7689	0.6498	0.7519	0.6203	0.8446	0	2	4	24
CD66acde	CEACAM5	6	0.0333333	0.1	0.0666667	0.8	0.133333	0.05736	0.10275	0.4484	0.08221	0.06374	0.02657	0.1609	0.4429	12.25	0.681	0.4056	0.029965	0.06921	0.08242	4.562	0.03183	0.05536	0.1342	0.091945	0.1564	0.24925	18.38	3.378	41.77	0.1345	0.75785	0.6312	0.14965	0.1622	85.17	1	3	2	24
	MSLN	7	0.0333333	0.0666667	0.266667	0.633333	0.1	0.2753	0.06695	0.2938	0.1484	0.1308	0.4404	0.2236	0.5317	0.3795	0.1699	45.08	0.073975	2.428	0.04233	87.85	0.02658	0.4491	0.7064	0.12645	0.7448	1.2985	25.18	1.1595	1.053	0.32635	1.4925	1.724	0.1708	8.578	1.078	1	2	8	19
CD66acde	CEACAM6	8	0.1	0.0333333	0.233333	0.633333	0.133333	0.1232	0.070755	0.2845	6.138	0.09327	0.06068	0.405	0.3927	1.903	0.3971	1.148	0.06795	0.05942	0.1662	276.5	0.06049	0.0878	0.1215	2.327	0.2027	1.044	217.6	7.3775	12.53	1.3875	0.4735	0.3305	0.21545	0.1999	94.09	3	1	7	19
CD66c	CEACAM6	8	0.1	0.0333333	0.233333	0.633333	0.133333	0.1232	0.070755	0.2845	6.138	0.09327	0.06068	0.405	0.3927	1.903	0.3971	1.148	0.06795	0.05942	0.1662	276.5	0.06049	0.0878	0.1215	2.327	0.2027	1.044	217.6	7.3775	12.53	1.3875	0.4735	0.3305	0.21545	0.1999	94.09	3	1	7	19
CD195 (CCR5)	CCR5	9	0	0	0.433333	0.566667	0	1.022	0.8036	1.2	2.814	0.6158	0.1659	0.58095	1.027	0.8903	0.7216	1.716	0.17925	0.396	0.4019	4.272	0.058625	1.068	0.4394	0.30505	0.5718	1.187	1.395	0.2485	3.602	8.9085	1.328	0.1622	1.099	0.7946	0.8687	0	0	13	17
CD133/1 (AC133)	PROM1	10	0.0333333	0.0333333	0.5	0.433333	0.0666667	0.04338	0.026015	4.503	0.03681	1.896	1.517	4.8975	0.1867	3.113	1.32	1.185	1.1695	8.013	0.5948	0.7507	0.162	0.06279	0.07379	4.983	0.1722	1.21	69.54	1.207	12.36	0.2903	6.827	7.873	1.461	0.09827	0.05753	1	1	15	13
CD324 (E-Cadherin)	CDH1	11	0.3	0.2	0.133333	0.366667	0.5	0.2492	0.09961	54.05	0.2331	0.1526	0.6053	30.135	0.8169	2.408	0.3843	6.358	0.077155	22.4	24.71	35.4	0.0854	15	2.846	56.635	24.47	58.325	89.48	106.1	78.47	8.6455	65.905	0.7656	131.05	0.6319	91.97	9	6	4	11
CD318 (CDCP1)	CDCP1	12	0	0.166667	0.5	0.333333	0.166667	1.482	0.64605	9.484	0.3108	0.9094	0.2423	3.975	0.6905	1.461	2.167	3.423	0.1517	3.764	0.2165	7.023	0.17115	0.80155	0.3639	5.106	2.113	9.2325	18.02	29.305	12.6	1.03	9.5995	1.521	12.845	6.268	28.06	0	5	15	10
CD326 (EpCAM)	EPCAM	13	0.266667	0.2	0.233333	0.3	0.466667	0.2819	9.3645	19.25	0.3401	0.2193	2.751	16.355	0.5172	11.21	0.997	5.159	0.16365	106.3	1.082	68.75	0.1078	0.83855	1.102	69.235	138.9	33.945	130.8	10.385	391.1	1.899	69.76	25.85	259.75	0.5791	4.657	8	6	7	9
CD49b	ITGA2	14	0	0.166667	0.633333	0.2	0.166667	1.782	13.155	9.434	0.06203	2.42	1.434	4.568	3.946	3.458	6.046	4.208	0.6567	6.7	0.2757	21.49	0.27725	6.6615	1.633	0.9261	2.243	7.8995	18.98	13.98	6.132	5.9625	2.2095	0.6126	2.9805	3.007	14.51	0	5	19	6
CD66acde	CEACAM1	15	0.0333333	0.3	0.5	0.166667	0.333333	4.482	12.72	8.487	28.43	0.4946	0.2078	10.019	6.687	3.852	2.382	5.041	1.535	26.31	19.98	8.758	0.53235	0.62825	1.732	0.9421	5.865	30.585	57.97	3.948	25.02	11.66	4.431	2.482	6.0105	7.841	31.57	1	9	15	5
TSPAN-8	TSPAN8	16	0.1	0.3	0.466667	0.133333	0.4	6.096	2.314	17.09	0.06613	29.61	0.5661	4.2905	2.863	13.33	1.514	6.214	0.49	8.412	4.325	22.96	16.085	61.185	38.88	13.13	2.3	44.36	43.12	9.3235	378.6	0.2416	167.35	4.645	6.3165	2.213	1.784	3	9	14	4
CD73	NT5E	17	0.1	0.5	0.333333	0.0666667	0.6	21.97	3.235	22.64	1.007	48.02	7.45	21.085	81.22	21.96	9.204	41.05	3.0475	5.795	12.77	7.087	0.98645	29.495	50.69	0.8538	12.14	15.265	7.766	7.4145	15.28	12.355	5.5515	10.55	33.37	59.08	48.5	3	15	10	2
Anti-CLA	SELPLG	18	0.1	0.1	0.766667	0.0333333	0.2	11.99	6.3565	6.829	588.1	5.674	4.341	6.348	4.159	5.438	4.856	10.51	2.321	2.6	1.896	51.68	0.79045	9.6915	2.089	1.06	2.871	4.6855	6.683	3.5305	14.43	120.15	4.9455	4.073	4.4825	4.02	4.302	3	3	23	1
	EGFR	19	0.0333333	0.666667	0.266667	0.0333333	0.7	31.13	14.45	24.15	0.05608	24.8	4.752	32.245	29.06	16.33	30.27	26.55	3.7605	6.543	16.53	21.36	6.5365	41.07	19.43	7.216	3.988	25.175	31.34	71.86	12.18	6.1125	10.5	5.744	24.015	19.9	38.73	1	20	8	1
CD104 (Integrinß4)	ITGB4	20	0.4	0.3	0.266667	0.0333333	0.7	29.63	2.1605	79.85	0.719	12.77	12.85	66.39	63.92	59.54	49.96	51.67	5.5145	7.068	1.096	18.62	2.5	357.75	5.234	7.0315	10.81	74.16	167.7	164.5	64.49	55.745	42.955	3.908	19.615	36	88.74	12	9	8	1
	MUC1	21	0.466667	0.266667	0.233333	0.0333333	0.733333	11.85	4.9845	58.88	1.392	22.99	2.009	68.295	53.7	50.6	64.63	106.3	2.056	214.4	1.158	355.2	0.8316	62.34	8.469	103.15	13.04	41.325	139.6	12.895	19.17	6.099	775.5	68.81	59.565	41.81	41.01	14	8	7	1
CD166	ALCAM	22	0.133333	0.633333	0.2	0.0333333	0.766667	8.261	10.78	35.71	4.006	81.04	27.43	25.435	20.38	18.74	14.55	21.98	2.8295	8.924	19.9	79.7	0.49755	34.48	40.2	19.43	34.32	36.5	54.7	17.13	16.73	8.4035	36.27	6.162	61.805	12.63	11.23	4	19	6	1
CD276	CD276	23	0.0333333	0.8	0.133333	0.0333333	0.833333	33	32.62	25.33	0.1034	39.4	5.895	30.765	57.18	20.24	15.13	25.63	12.44	8.697	12.38	25.14	3.4915	26.605	31.12	8.143	16.01	34.53	25.37	26.05	11.3	13.56	14.655	14.11	22.07	34.48	32.56	1	24	4	1
CD49c (ITGA3)	ITGA3	24	0.4	0.433333	0.133333	0.0333333	0.833333	32.54	50.475	78.71	0.7944	177.8	9.738	39.76	46.98	40.39	43.85	61.24	10.82	83.68	1.671	149.7	6.6805	58.945	33.61	11.935	60.03	54.6	33.64	58.83	42.62	27.37	32.66	5.976	138.6	54.54	43.24	12	13	4	1
CD142	F3	25	0.533333	0.333333	0.1	0.0333333	0.866667	150.8	24.005	145.2	0.2629	44.59	36.32	111.75	63.14	38.26	25.5	108.6	12.71	15.03	2.071	102.4	4.578	93.755	184.2	30.39	114.6	80.365	103.3	71.615	67.26	7.372	43.46	72.97	124.95	30.54	99	16	10	3	1
CD51	ITGAV	26	0.166667	0.766667	0.0333333	0.0333333	0.933333	36.99	36.465	41.63	0.9057	84.2	21.92	33.13	51.05	26.82	29.37	35.29	27.94	25.58	5.975	45.7	12.1	52.835	57.92	11.93	18.85	26.54	28.28	29.715	17.67	18.72	20.475	15.23	47.925	58.43	30.76	5	23	1	1
CD95	FAS	27	0.0333333	0.666667	0.3	0	0.7	19.15	35.18	16.08	14.96	23.9	3.174	20.02	29.63	14.97	13.29	34.13	4.4665	5.802	7.715	44.05	1.7785	21.505	51.64	2.691	6.441	18.58	10.9	13.915	13.95	18.425	4.9575	7.994	17.16	34.28	20.97	1	20	9	0
CD98	SLC7A5	27	0.0333333	0.666667	0.3	0	0.7	5.179	2.6965	30.55	13.71	10.4	49.99	8.912	10.81	12.25	18.06	9.355	5.227	7.392	13.58	17.51	15.11	17.43	12.91	2.7095	26.1	12.4	30.99	31.555	13.38	24.455	31.695	149.9	5.5125	3.084	28.22	1	20	9	0
CD44	CD44	28	0.566667	0.133333	0.3	0	0.7	77.03	9.4355	76.79	126	75.44	2.482	71.255	86.03	38.08	77.3	47.42	5.433	7.994	2.48	102	4.504	51.01	7.476	53.84	3.564	60.665	95.21	225.35	39.9	50.14	17.66	2.23	56.075	139.7	150.4	17	4	9	0
CD58 (ILA-3)	CD58	29	0	0.733333	0.266667	0	0.733333	21.44	9.281	17.6	20.92	31.3	2.723	18.63	17.56	14.34	17.29	17.51	14.215	10.43	3.451	35.99	4.085	25.785	6.388	2.982	8.06	11.955	21.88	19.05	21.86	24.745	10.26	7.312	19.345	18.13	24.15	0	22	8	0
CD54 (ICAM-1)	ICAM1	30	0.0666667	0.733333	0.2	0	0.8	47.79	10.545	12.94	20.86	21.06	1.975	34.695	22.47	14.12	11.97	26.73	8.7475	16.42	14.64	224.5	5.438	25.17	12.88	4.1595	6.932	14.5	17.94	15.605	21.48	64.27	11.54	5.128	38.2	18.29	15.45	2	22	6	0
CD82	CD82	31	0.2	0.6	0.2	0	0.8	17.44	8.231	34.27	76.42	39.87	13.62	30.7	27.57	13.93	29.49	31.89	7.237	11.08	13.73	100.5	7.739	36.99	15.27	10.81	8.101	28.365	61	77.295	48.59	51.51	26.055	5.07	15.23	9.215	73.45	6	18	6	0
CD266 (FN14)	TNFRSF12A	32	0.133333	0.7	0.166667	0	0.833333	20	31.345	13.74	6.309	82.23	1.869	25.425	18.86	12.42	15.4	30.36	27.94	54.67	13.22	94.88	21.22	17.12	5.869	45.255	63.84	27.94	44.92	17.05	18.58	6.6825	23.475	6.957	42.69	27.97	15	4	21	5	0
CD49f	ITGA6	33	0.266667	0.566667	0.166667	0	0.833333	55.07	3.754	65.85	3.212	13.04	9.987	68.43	48.19	27.12	26.1	40.95	12.32	26.78	4.158	39	10.245	264.35	8.245	26.305	11.3	35.53	81.07	47.855	50.59	36.16	39.36	28.57	31	62.65	50.15	8	17	5	0
CD156c (ADAM10)	ADAM10	34	0.0333333	0.833333	0.133333	0	0.866667	23.79	13.19	41.67	18.91	21.03	13.81	24.835	27.31	19.26	18.89	27.01	9.102	12.54	8.324	31.97	6.1225	50.805	23.86	7.757	18.69	26.21	17.46	15.985	21.4	30.24	13.705	14.79	35.935	28.63	24.52	1	25	4	0
CD47	CD47	35	0.0666667	0.8	0.133333	0	0.866667	25.49	19.95	31.52	14.77	42.13	31.12	30.54	34.98	24.1	26.53	39.38	11	9.181	5.897	62.16	4.7605	50.365	38.49	7.9195	40.14	41.365	35.71	25.72	27.24	40.84	23.275	16.71	41.28	29.97	43.84	2	24	4	0
	ERBB2	36	0.366667	0.5	0.133333	0	0.866667	14.84	5.805	65.38	1.429	66.82	6.124	36.62	52.17	37.68	41.9	47.73	27.63	57.93	12.27	48.06	10.955	127.85	39.7	19.605	17.09	82.49	86.73	114	55.1	8.97	36.23	21.95	99.19	46.79	78.24	11	15	4	0
CD55 (DAF)	CD55	37	0.2	0.7	0.1	0	0.9	44.15	99.705	48.82	212	38.21	6.962	36.995	39.51	21.57	28.2	33.94	19.415	10.18	6.176	194.7	34.395	40.115	82.48	5.7645	30.94	14.465	39.06	86.41	28.01	51.715	15.225	25.93	24.285	31.11	46.14	6	21	3	0
CD97	CD97	38	0.266667	0.633333	0.1	0	0.9	44.52	24.68	48.01	389.7	146.4	3.369	27.595	95.95	48.66	26.63	87.28	16.87	16.44	9.318	126.7	16.095	32.575	17.41	16.155	10.11	22.89	21.76	17.405	60.32	203.45	34.57	5.767	34.445	211.1	37.3	8	19	3	0
CD49e	ITGA5	39	0.6	0.3	0.1	0	0.9	124.4	43.665	730.1	73.22	589.3	2.711	89.11	119.8	265.8	123.7	129.1	42.14	17.57	22.13	169.4	15.84	89.785	56.13	8.8815	12.05	163.75	28	47.345	58.18	21.13	50.92	6.902	68.125	154.3	103.6	18	9	3	0
CD155	PVR	40	0	0.966667	0.0333333	0	0.966667	19.35	29.855	14.73	3.585	32.9	11.56	18.245	20.57	18.23	20.06	29.55	18.54	18.65	27.23	44.62	11.945	39.895	28.6	12.095	40.47	27.735	17.35	13.545	15.21	11.41	18.88	19.78	29.68	29.11	18.96	0	29	1	0
CD71	TFRC	41	0.1	0.866667	0.0333333	0	0.966667	33.47	25.03	26.88	11.45	33.87	16.05	21.335	23.91	30.86	30.51	51.8	15.405	14.9	12.34	90.08	12.395	23.885	95.99	9.318	18.61	19.36	20.41	25.085	36.89	21.97	21.095	21.22	20.68	26.37	26.66	3	26	1	0
CD9	CD9	42	0.7	0.266667	0.0333333	0	0.966667	89.65	139	239.6	8.419	258.7	28.63	115.7	223.9	229.7	262	129.9	42.32	88.31	13.93	196.1	18.09	341.2	32.9	21.835	57.89	178.1	306.3	235	104.1	41.94	50.075	15.64	235.5	181.6	348.9	21	8	1	0
CD298	ATP1B3	43	0.8	0.166667	0.0333333	0	0.966667	115.2	94.23	86.66	33.41	129.1	52.79	86.39	98.99	94.68	88.06	108.5	31.05	61.6	6.929	175.5	16.445	130.95	88.43	14.455	90.35	90.17	79.38	222.8	123.1	61.275	38.35	110.5	87.62	98.16	188.4	24	5	1	0
CD46	CD46	44	0.7	0.3	0	0	1	86.5	130.75	105.3	29.01	83.53	18.27	97.335	72.18	58.43	60.17	65.64	20.66	42.79	31.91	119.6	17.76	97.1	88.76	43.135	45.78	98.405	132.6	51.745	64.42	62.28	60.35	36.1	72.43	91.63	82.81	21	9	0	0
CD119	IFNGR1	45	0.766667	0.233333	0	0	1	159.3	61.51	77.89	215.1	82.46	27.75	151.1	79.02	58	62.33	100.2	58.735	24.29	32.06	260.3	34.755	133.1	73.29	22.155	37.72	80.695	76.39	84.74	99.7	219.35	53.505	34.32	102.3	91.19	94.02	23	7	0	0
CD29	ITGB1	45	0.766667	0.233333	0	0	1	189.5	66.21	171.5	14.73	459.8	14.39	153.65	149.1	139.2	121.3	160.3	74.53	37.23	29.31	180.6	52.795	119.55	101.8	29.495	38.17	69.58	72.75	51.14	64.14	68.27	52.265	33.7	93.8	192.7	86.79	23	7	0	0
CD317 (BST2)	BST2	45	0.766667	0.233333	0	0	1	244.1	677.15	74.59	101	84.41	31.12	203.65	138.7	121.4	67.03	406.9	45.675	134.1	142	235.7	24.54	146.45	1408	13.6	80.92	137.6	25.63	33.78	136.7	373.75	48.585	65.49	95.385	159.3	141.5	23	7	0	0
CD98	SLC3A2	46	0.833333	0.166667	0	0	1	88.23	72.75	78.67	55.98	86.81	57.21	109.15	123.1	46.57	61.16	107.3	17.485	90.9	21.89	119.9	46.57	110.35	101.7	39.095	60.91	93.885	95.48	107.25	68.81	76.35	60.525	82.72	125.8	129.3	97.89	25	5	0	0
CD151	CD151	47	0.9	0.1	0	0	1	305.6	133.1	191.9	28.88	679.1	23.95	250.85	200.7	183.8	169.3	176.7	144.55	124	57.93	273.5	43.94	240.45	130	113	101.1	203.75	206.3	94.345	124.6	93.075	130.6	57.34	169.25	311.2	163.7	27	3	0	0
CD59	CD59	48	0.966667	0.0333333	0	0	1	492.8	216.95	306.5	49.22	471.5	150.6	528.65	317.2	251.2	348.2	373.9	237.95	241.9	68.08	642.6	217.3	727.95	210.9	84.12	289.7	250.9	562	267.1	124.2	140.3	230.25	114.4	421.5	347.7	365.1	29	1	0	0
CD63	CD63	49	1	0	0	0	1	612	478.6	483.4	344.5	712.8	122.2	509.25	650.8	483.8	381.7	533.8	302.15	216.5	114.6	674.2	254	582	482.9	222.3	335.1	354.35	517.2	227.55	316.9	399.55	362.3	184	535.1	620.5	414.1	30	0	0	0
CD107a	LAMP1	49	1	0	0	0	1	245.1	154.8	277.4	124.8	366.6	80.42	246.65	283.2	190.4	193.5	237.4	76.805	164	130	320.9	54.525	334.3	228.9	88.185	196	181.65	232.2	316.8	192.7	207.55	143.5	217.3	273.2	290.5	234.3	30	0	0	0
CD147	BSG	49	1	0	0	0	1	415.2	558.6	471.8	433.5	516.9	333.9	392	547.3	559.9	320.7	558.4	660.55	436.7	92.99	378.5	229.3	374.1	447.2	119.65	492.6	350.45	302.7	274.05	259.5	271.15	435.55	842.6	495.9	570.9	342.7	30	0	0	0
TRA-1-85	BSG	49	1	0	0	0	1	415.2	558.6	471.8	433.5	516.9	333.9	392	547.3	559.9	320.7	558.4	660.55	436.7	92.99	378.5	229.3	374.1	447.2	119.65	492.6	350.45	302.7	274.05	259.5	271.15	435.55	842.6	495.9	570.9	342.7	30	0	0	0
CD15
SSEA-1
SSEA-4

## Sheet: ranking
Antibody	Gene symbol	HPA - RNAseq	HPA - antibody-based	ProteomicsDB - MS	Human Proteome Map - MS	GTEx - RNAseq	rank sum	count numbers	rank sum/count numbers	rank
CD240DCE	RHD	1	nd	1	1	1	4	4	1	1
CD240DCE	RHCE	2	nd	1	1	3	7	4	1.75	2
CD66acde	CEACAM3	3	5	1	1	2	12	5	2.4	3
	MSLN	5	3	5	3	7	23	5	4.6	4
CD183	CXCR3	4	12	2	2	4	24	5	4.8	5
CD195 (CCR5)	CCR5	10	nd	1	1	9	21	4	5.25	6
CD94	KLRD1	12	nd	2	3	5	22	4	5.5	7
CD66acde	CEACAM5	6	11	7	6	6	36	5	7.2	8
CD66c	CEACAM6	7	7	9	8	8	39	5	7.8	9
CD66acde	CEACAM6	7	7	9	8	8	39	5	7.8	9
CD133/1 (AC133)	PROM1	11	14	10	4	10	49	5	9.8	10
CD318 (CDCP1)	CDCP1	8	26	3	5	12	54	5	10.8	11
Anti-CLA	SELPLG	19	2	6	9	18	54	5	10.8	11
CD66acde	CEACAM1	14	4	17	12	15	62	5	12.4	12
CD326 (EpCAM)	EPCAM	16	13	15	13	13	70	5	14	13
TSPAN-8 (PE)	TSPAN8	18	17	20	15	16	86	5	17.2	14
CD324 (E-Cadherin)	CDH1	13	24	21	17	11	86	5	17.2	14
	MUC1	15	32	12	9	21	89	5	17.8	15
	ERBB2	29	6	8	11	36	90	5	18	16
CD266 (FN14)	TNFRSF12A	25	39	1	1	32	98	5	19.6	17
	EGFR	20	19	25	24	19	107	5	21.4	18
CD95	FAS	28	18	13	22	27	108	5	21.6	19
CD142	F3	32	30	11	10	25	108	5	21.6	19
CD49b	ITGA2	9	37	26	25	14	111	5	22.2	20
CD58 (ILA-3)	CD58	28	nd	16	20	29	93	4	23.25	21
CD104 (Integrinß4)	ITGB4	25	36	20	18	20	119	5	23.8	22
CD98	SLC7A5	24	42	14	16	27	123	5	24.6	23
CD49c (ITGA3)	ITGA3	21	35	24	19	24	123	5	24.6	23
CD82	CD82	33	10	18	32	31	124	5	24.8	24
CD276	CD276	23	45	19	14	23	124	5	24.8	24
CD166	ALCAM	22	27	32	26	22	129	5	25.8	25
CD54 (ICAM-1)	ICAM1	27	8	31	34	30	130	5	26	26
CD119	IFNGR1	43	34	4	7	45	133	5	26.6	27
CD49e	ITGA5	30	1	29	36	39	135	5	27	28
CD73	NT5E	17	46	27	28	17	135	5	27	28
CD155	PVR	26	28	22	21	40	137	5	27.4	29
CD97	CD97	31	33	24	23	38	149	5	29.8	30
CD49f	ITGA6	34	25	28	31	33	151	5	30.2	31
CD156c (ADAM10)	ADAM10	35	20	30	37	34	156	5	31.2	32
CD55 (DAF)	CD55	42	16	23	41	37	159	5	31.8	33
CD51	ITGAV	36	41	33	27	26	163	5	32.6	34
CD46	CD46	46	22	20	42	44	174	5	34.8	35
CD47	CD47	40	23	34	43	35	175	5	35	36
CD98	SLC3A2	44	9	38	40	46	177	5	35.4	37
CD71	TFRC	37	38	34	30	41	180	5	36	38
CD44	CD44	39	31	39	44	28	181	5	36.2	39
CD317 (BST2)	BST2	38	43	22	38	45	186	5	37.2	40
CD63	CD63	48	21	36	33	49	187	5	37.4	41
CD147	BSG	48	15	37	39	49	188	5	37.6	42
TRA-1-85	BSG	48	15	37	39	49	188	5	37.6	42
CD151	CD151	45	44	26	29	47	191	5	38.2	43
CD9	CD9	44	40	37	35	42	198	5	39.6	44
CD59 (PE)	CD59	48	29	40	47	48	212	5	42.4	45
CD298	ATP1B3	41	48	35	46	43	213	5	42.6	46
CD29	ITGB1	46	47	37	45	45	220	5	44	47
CD107a	LAMP1	47	49	40	43	49	228	5	45.6	48
CD15										-
SSEA-1										-
SSEA-4										-

## Sheet: ranking alt.
#	group	antigen identical with	Plate ID	Antibody	Symbol	Gene ID	Uniprot	PAXF 1982	PAXF 1872	PAXF 2005	PAXF 546	PAXF 1869	PAXF 2124	PAXF 2005	PAXF 2051	PAXF 2051 (2)	PAXF 2112	PAXF 2196	PAXF 2033	PAXF 2007	PAXF 1998	PAXF 2046	PAXF 2053	PAXF 2175	PBMC	rank (flow) old	rank (flow) new	HPA mRNA	HPA protein	GV (intens. tumor vs normal tissue)	GV (diff. expr. tumor vs normal)	ProteomicsDB mRNA	ProteomicsDB protein	HPM (gene specific)	HPM (all shared/unique)	rank sum	count numbers	count fields not empty	rank sum/count numbers	rank sum/count fields not empty	new rank (tissue) - ordered by ranksum/count fields not empty	old rank (tissue) as in sheet "ranking"	Tissue specificity (Uniprot)
15	15		G-07	CD240DCE	RHD	6007	Q02161	12.69	31.88	32.45	20.15	71.97	94.7	91.6	26.99	26.63	27.18	0	85.5	82.68	33.82	81.65	89.85	66.03	14.33	47	27	#N/A	#N/A			1	#N/A	#REF!	#REF!	#N/A	1	5	#N/A	#N/A	1	2	Restricted to tissues or cell lines expressing erythroid characters.
16	15		G-07	CD240DCE	RHCE	6006	P18577	12.69	31.88	32.45	20.15	71.97	94.7	91.6	26.99	26.63	27.18	0	85.5	82.68	33.82	81.65	89.85	66.03	14.33	47	27	#N/A	#N/A			2	#N/A	#REF!	#REF!	#N/A	1	5	#N/A	#N/A	2	3	Restricted to tissues or cell lines expressing erythroid characters. Isoform 4g and isoform RhPI-Alpha are expressed in immature erythroblasts but not in mature erythroblasts. {ECO:0000269|PubMed:8117271}.
38	36		G-08	CD66acde	CEACAM3	1084	P40198	82.39	96.24	69.35	69.38	82.62	98.92	96.61	92.73	91.49	71.01	14.29	94.96	86.42	43.37	99.17	97.1	59.74	33.86	17	4	#N/A	#N/A			3	#N/A	#REF!	#REF!	#N/A	1	5	#N/A	#N/A	3	1	CGM1a, the predominant CGM1 transcript, is granulocyte-specific. Not detected out of the granulocytic lineage, such as monocytes, lymphocytes, spleen, testis, colon, brain, liver, pancreas, thymus, ovary, placenta, skeletal muscle, prostate, small intestine, heart, lung and kidney. {ECO:0000269|PubMed:11708798}.
13	13		E-08	CD195 (CCR5)	CCR5	1234	P51681	15.93	33.08	39.53	30.75	66.94	80.71	89.95	65.07	70.11	46.71	16.67	87.61	90.65	53.14	88.3	89.35	78.52	22.75	44	13	#N/A	#N/A			10	#N/A	#REF!	#REF!	#N/A	1	5	#N/A	#N/A	4	4	Highly expressed in spleen, thymus, in the myeloid cell line THP-1, in the promyeloblastic cell line KG-1a and on CD4+ and CD8+ T-cells. Medium levels in peripheral blood leukocytes and in small intestine. Low levels in ovary and lung. {ECO:0000269|PubMed:8639485, ECO:0000269|PubMed:8663314}.
12	12		E-07	CD183	CXCR3	2833	P49682	13.53	14.86	47.26	35.74	62.9	88.73	73.39	35.83	27.33	26.56	38.1	63.95	35.06	18.92	75.55	77.61	58.29	22.32	48	24	#N/A	#N/A			4	#N/A	#REF!	#REF!	#N/A	1	5	#N/A	#N/A	5	5	Isoform 1 and isoform 2 are mainly expressed in heart, kidney, liver and skeletal muscle. Isoform 1 is also expressed in placenta. Isoform 2 is expressed in endothelial cells. Expressed in T-cells (at protein level). {ECO:0000269|PubMed:12782716, ECO:0000269|PubMed:23121557}.
41	37	40	H-08	CD66c	CEACAM6	4680	P40199	94.33	98.41	91.13	83.4	77.4	98.91	98.73	93.91	94.15	82.76	44.44	98.75	98.47	56.9	99.71	98.1	72.75	46.45	3	2	#N/A	#N/A	1	2	6	#N/A	#REF!	#REF!	#N/A	3	7	#N/A	#N/A	6	7
46	42		G-06	CD94	KLRD1	3824	Q13241	0	15.1	20.78	10.32	69.69	88.59	1.92	5.41	16.61	9.57	0	36.16	33.87	5.19	41.87	32.26	31.3	14.21	51	37	#N/A	#N/A			9	#N/A	#REF!	#REF!	#N/A	1	5	#N/A	#N/A	7	6	Natural killer cells.
40	36	41	G-08	CD66acde	CEACAM6	4680	P40199	82.39	96.24	69.35	69.38	82.62	98.92	96.61	92.73	91.49	71.01	14.29	94.96	86.42	43.37	99.17	97.1	59.74	33.86	17	4	#N/A	#N/A	1		6	#N/A	#REF!	#REF!	#N/A	2	6	#N/A	#N/A	6	7
39	36		G-08	CD66acde	CEACAM5	1048	P06731	82.39	96.24	69.35	69.38	82.62	98.92	96.61	92.73	91.49	71.01	14.29	94.96	86.42	43.37	99.17	97.1	59.74	33.86	17	4	#N/A	#N/A	7	1	5	#N/A	#REF!	#REF!	#N/A	3	7	#N/A	#N/A	7	8	Found in adenocarcinomas of endodermally derived digestive system epithelium and fetal colon.
37	36		G-08	CD66acde	CEACAM1	634	P13688	82.39	96.24	69.35	69.38	82.62	98.92	96.61	92.73	91.49	71.01	14.29	94.96	86.42	43.37	99.17	97.1	59.74	33.86	17	4	#N/A	#N/A		3	12	#N/A	#REF!	#REF!	#N/A	2	6	#N/A	#N/A	8	11
5	5		H-02	CD133/1 (AC133)	PROM1	8842	O43490	26.94	46.49	27.13	0	26.71	22.97	1.35	3.35	4.89	4.3	0	19.04	10.39	2.65	23.35	28.31	3.67	1.56	46	41	#N/A	#N/A	5	16	8	#N/A	#REF!	#REF!	#N/A	3	7	#N/A	#N/A	9	9	Isoform 1 is selectively expressed on CD34 hematopoietic stem and progenitor cells in adult and fetal bone marrow, fetal liver, cord blood and adult peripheral blood. Isoform 1 is not detected on other blood cells. Isoform 1 is also expressed in a number of non-lymphoid tissues including retina, pancreas, placenta, kidney, liver, lung, brain and heart. Found in saliva within small membrane partic…
14	14		B-08	CD318 (CDCP1)	CDCP1	8809	Q13478	55.19	78.2	0	13.08	38.4	74.62	45.56	3.58	5.81	14.97	16.67	11.37	21.19	33.57	13.81	17.99	7.1	4.6	40	36	#N/A	#N/A		14	7	#N/A	#REF!	#REF!	#N/A	2	6	#N/A	#N/A	10	10	Highly expressed in mitotic cells with low expression during interphase. Detected at highest levels in skeletal muscle and colon with lower levels in kidney, small intestine, placenta and lung. Up-regulated in a number of human tumor cell lines, as well as in colorectal cancer, breast carcinoma and lung cancer. Also expressed in cells with phenotypes reminiscent of mesenchymal stem cells and neur…
23	22		C-03	CD326 (EpCAM)	EPCAM	4072	P16422	94.92	97.62	82.6	55.39	20	87.37	30	7	8.62	5.39	3.54	52.56	36.87	61.48	75.95	65.03	46.51	0	5	17	#N/A	#N/A	2	5	15	#N/A	#REF!	#REF!	#N/A	3	7	#N/A	#N/A	11	12	Highly and selectively expressed by undifferentiated rather than differentiated embryonic stem cells (ESC). Levels rapidly diminish as soon as ESC's differentiate (at protein levels). Expressed in almost all epithelial cell membranes but not on mesodermal or neural cell membranes. Found on the surface of adenocarcinoma. {ECO:0000269|PubMed:20064925}.
1	1		E-05	Anti-CLA	SELPLG	6404	Q14242	0	80.98	42.05	68.76	72.97	88.31	85.13	91.06	87.23	51	22.22	99.01	92.36	4.49	98.8	96.15	72.49	79.3	28	5	#N/A	#N/A		22	17	#N/A	#REF!	#REF!	#N/A	2	6	#N/A	#N/A	12	13	Expressed on neutrophils, monocytes and most lymphocytes.
53	48		C-05	TSPAN-8 (PE)	TSPAN8	7103	P19075	93.45	89.94	76.91	21.84	13.81	3.44	90.95	63.58	94.17	75.53	77.78	96.59	96.57	93.42	98.53	97.7	86.18	74.41	11	3	#N/A	#N/A	4	10	14	#N/A	#REF!	#REF!	#N/A	3	7	#N/A	#N/A	13	14	Gastric, colon, rectal, and pancreatic carcinomas.
34	33		B-02	CD58 (ILA-3)	CD58	965	P19256	87.28	82.93	84.89	87.68	57.79	93.89	61.82	28.92	23.66	55	25	48.94	88.74	54.33	56.99	95.71	32.47	74.15	8	16	#N/A	#N/A		17	22	#N/A	#REF!	#REF!	#N/A	2	6	#N/A	#N/A	14	16
17	16		C-04	CD266 (FN14)	TNFRSF12A	51330	Q9NP84	0	11.88	30.46	26.71	3.72	1.79	0.76	6.41	15.91	1.56	15.38	0.26	0.34	21.09	1.02	2.31	2.11	4.23	49	49	#N/A	#N/A			19	#N/A	#REF!	#REF!	#N/A	1	5	#N/A	#N/A	15	15	Highly expressed in heart, placenta and kidney. Intermediate expression in lung, skeletal muscle and pancreas.
22	21		B-03	CD324 (E-Cadherin)	CDH1	999	P12830	12.5	31.89	38.8	60.78	8.64	9.17	0.44	1.19	4.86	8.71	0	0.56	2.52	7.84	1.97	3.48	5.33	4.02	39	45	#N/A	#N/A			13	#N/A	#REF!	#REF!	#N/A	1	5	#N/A	#N/A	16	17	Non-neural epithelial tissues.
27	26		C-06	CD49b	ITGA2	3673	P17301	85.01	93.14	91.59	83.37	3.11	1.98	0.53	0.16	2.59	0	0	6.17	0.95	5.53	0.7	0.99	0.63	1.41	7	50	#N/A	#N/A		6	11	#N/A	#REF!	#REF!	#N/A	2	6	#N/A	#N/A	17	18
47	43		E-02	CD95	FAS	355	P25445	74.17	17.94	65.79	65.76	15.8	15.67	0.59	5.16	15.38	20.42	33.33	0.19	0.82	39.87	0.61	23.04	2.23	33.33	22	38	#N/A	#N/A		20	23	#N/A	#REF!	#REF!	#N/A	2	6	#N/A	#N/A	18	19	Isoform 1 and isoform 6 are expressed at equal levels in resting peripheral blood mononuclear cells. After activation there is an increase in isoform 1 and decrease in the levels of isoform 6. {ECO:0000269|PubMed:7575433}.
2	2		H-06	CD104 (Integrinß4)	ITGB4	3691	P16144	69.42	75.69	80.1	83.38	58.18	86.85	47.06	21.97	21.35	35.96	20	81.99	28.41	67.42	51.14	74.35	33.61	18.7	15	15	#N/A	#N/A		12	21	#N/A	#REF!	#REF!	#N/A	2	6	#N/A	#N/A	19	20	Integrin alpha-6/beta-4 is predominantly expressed by epithelia. Isoform beta-4D is also expressed in colon and placenta. Isoform beta-4E is also expressed in epidermis, lung, duodenum, heart, spleen and stomach.
50	45		D-08	CD98	SLC7A5	8140	Q01650	74.52	91.12	91.44	93.1	41.96	72.94	81.05	23.7	26.8	43.41	70	31.94	36.65	63.9	71.1	83.33	30.63	72.87	4	12	#N/A	#N/A			18	#N/A	#REF!	#REF!	#N/A	1	5	#N/A	#N/A	20	22	Expressed abundantly in adult lung, liver, brain, skeletal muscle, placenta, bone marrow, testis, resting lymphocytes and monocytes, and in fetal liver. Weaker expression in thymus, cornea, retina, peripheral leukocytes, spleen, kidney, colon and lymph node. During gestation, expression in the placenta was significantly stronger at full-term than at the mid-trimester stage. Also expressed in all …
44	40		F-06	CD82	CD82	3732	P27701	67.38	89.45	68.24	93.71	77.76	99.6	36.94	91.27	89.34	37.56	6.25	82.69	68.23	57.76	97.75	82.28	44.38	75.82	14	7	#N/A	#N/A			31	#N/A	#REF!	#REF!	#N/A	1	5	#N/A	#N/A	21	23	Lymphoid specific.
6	6		A-03	CD142	F3	2152	P13726	63.72	81.94	80.27	80.73	69.56	71.92	47.41	44.19	24.43	37.13	6.25	43.82	39.49	12.35	80.45	74.78	15.38	13.68	12	20	#N/A	#N/A		23	29	#N/A	#REF!	#REF!	#N/A	2	6	#N/A	#N/A	22	21	Lung, placenta and pancreas. {ECO:0000269|PubMed:12652293}.
9	9		D-03	CD155	PVR	5817	P15151	59.7	51.79	52.8	38.5	4.32	3.85	1.54	5.75	1.84	8.57	18.18	0.91	1.07	0.45	3.41	5.22	4.03	10.28	32	47	#N/A	#N/A			20	#N/A	#REF!	#REF!	#N/A	1	5	#N/A	#N/A	23	26
32	31		E-06	CD54 (ICAM-1)	ICAM1	3383	P05362	0	36.5	86.79	61.6	17.4	12.2	59.33	10.04	7.09	3.22	6.67	0.56	1.24	7.33	3.66	2.12	0.6	42.64	33	42	#N/A	#N/A		25	21	#N/A	#REF!	#REF!	#N/A	2	6	#N/A	#N/A	24	25
28	27		C-08	CD49c (ITGA3)	ITGA3	3675	P26006	67.78	91.21	64.41	79.57	51.63	83.87	29.69	26.61	26.02	68.44	0	77.97	23.11	33.45	61.76	86.36	35.95	25.69	18	14	#N/A	#N/A		15	24	#N/A	#REF!	#REF!	#N/A	2	6	#N/A	#N/A	24	26	Isoform 1 is widely expressed. Isoform 2 is expressed in brain and heart. In brain, both isoforms are exclusively expressed on vascular smooth muscle cells, whereas in heart isoform 1 is strongly expressed on vascular smooth muscle cells, isoform 2 is detected only on endothelial vein cells. {ECO:0000269|PubMed:9111516}.
43	39		D-02	CD73	NT5E	4907	P21589	32.76	80.91	62.4	64.83	35.64	11.72	19.84	12.83	22.78	22.26	0	4.69	2.79	40.6	41.84	53.43	2.86	2.39	23	31	#N/A	#N/A		9	16	#N/A	#REF!	#REF!	#N/A	2	6	#N/A	#N/A	25	27
29	28		B-04	CD49e	ITGA5	3678	P08648	27.13	0	69.68	80.72	0.8	0.59	0.16	1.09	0.98	0.31	7.69	8.76	1.56	0	0.04	0	0.49	0.94	34	51	#N/A	#N/A		29	27	#N/A	#REF!	#REF!	#N/A	2	6	#N/A	#N/A	26	29
4	4		A-07	CD119	IFNGR1	3459	P15260	12.44	22.13	53.54	40.78	33.86	18.61	4.83	4.73	3.49	6.37	8.33	0.42	0.3	2.98	3.31	3.67	5.98	36.88	45	44	#N/A	#N/A			38	#N/A	#REF!	#REF!	#N/A	1	5	#N/A	#N/A	27	24
11	11		F-08	CD166	ALCAM	214	Q13740	33.39	37	-	46.61	31.95	67.73	0.25	3.19	3.07	14.57	31.25	1.57	3.67	0.97	7.26	2.76	6.75	24.49	38	43	#N/A	#N/A			25	#N/A	#REF!	#REF!	#N/A	1	5	#N/A	#N/A	28	28	Spleen, placenta, liver, and weakly in liver. Expressed by activated T-cells, B-cells, monocytes and thymic epithelial cells. Expressed by neurons in the brain. Restricted expression in tumor cell lines. Preferentially expressed in highly metastasizing melanoma cell lines. {ECO:0000269|PubMed:9502422}.
33	32		A-02	CD55 (DAF)	CD55	1604	P08174	-	13.76	91.16	58.83	77.03	93.1	81.1	35.18	24.42	43.49	0	74.09	44.92	20	80.76	90.99	35.71	77.56	26	18	#N/A	#N/A		4	37	#N/A	#REF!	#REF!	#N/A	2	6	#N/A	#N/A	29	31	Expressed on the plasma membranes of all cell types that are in intimate contact with plasma complement proteins. It is also found on the surfaces of epithelial cells lining extracellular compartments, and variants of the molecule are present in body fluids and in extracellular matrix.
10	10		C-07	CD156c (ADAM10)	ADAM10	102	O14672	85.8	83.86	86.29	63.21	53.75	85.75	43.24	33.23	26.05	48.08	33.33	49.79	17.57	29.33	49.72	37.85	21.47	83.27	10	19	#N/A	#N/A		13	33	#N/A	#REF!	#REF!	#N/A	2	6	#N/A	#N/A	30	32	Expressed in spleen, lymph node, thymus, peripheral blood leukocyte, bone marrow, cartilage, chondrocytes and fetal liver. {ECO:0000269|PubMed:11511685, ECO:0000269|PubMed:9016778}.
48	44		F-02	CD97	CD97	976	P48960	14.18	64.69	53.83	58.97	3.37	15.66	2.41	2.63	4.89	7.42	0	0.54	1.88	2.29	11.97	0	1.72	62.32	27	48	#N/A	#N/A		28	26	#N/A	#REF!	#REF!	#N/A	2	6	#N/A	#N/A	31	28	Broadly expressed, found on most hematopoietic cells, including activated lymphocytes, monocytes, macrophages, dendritic cells, and granulocytes. Expressed also abundantly by smooth muscle cells. Expressed in thyroid, colorectal, gastric, esophageal and pancreatic carcinomas too. Expression are increased under inflammatory conditions in the CNS of multiple sclerosis and in synovial tissue of pati…
18	17		F-04	CD276	CD276	80381	Q5ZPR3	41.25	47.21	59.3	74.91	13.47	8.9	3.31	5.63	10.46	15.51	20	4.14	0.75	4.59	1.82	18.72	6.08	7.73	29	40	#N/A	#N/A			35	#N/A	#REF!	#REF!	#N/A	1	5	#N/A	#N/A	32	30	Ubiquitous but not detectable in peripheral blood lymphocytes or granulocytes. Weakly expressed in resting monocytes. Expressed in dendritic cells derived from monocytes. Expressed in epithelial cells of sinonasal tissue. Expressed in extravillous trophoblast cells and Hofbauer cells of the first trimester placenta and term placenta. {ECO:0000269|PubMed:11224528, ECO:0000269|PubMed:14764704, ECO:…
30	29		A-05	CD49f	ITGA6	3655	P23229	16.16	0	92.28	90.34	75.24	95.36	85.36	40.5	54.78	54.79	50	91.98	75.62	84.95	89.29	96.3	61.81	37.91	30	10	#N/A	#N/A		24	28	#N/A	#REF!	#REF!	#N/A	2	6	#N/A	#N/A	33	33	Integrin alpha-6/beta-4 is predominantly expressed by epithelia. Isoforms containing segment X1 are ubiquitously expressed. Isoforms containing segment X1X2 are expressed in heart, kidney, placenta, colon, duodenum, myoblasts and myotubes, and in a limited number of cell lines; they are always coexpressed with the ubiquitous isoform containing segment X1. In some tissues (e.g. Salivary gland), is…
21	20		A-08	CD317(BST2)	BST2	684	Q10589	45.93	74.51	69.72	75.75	52.43	87.87	50.14	32.01	29.08	11.27	23.53	2.96	28.71	20.19	72.23	46.19	54.23	66.93	20	21	#N/A	#N/A		8	32	#N/A	#REF!	#REF!	#N/A	2	6	#N/A	#N/A	34	34	Predominantly expressed in liver, lung, heart and placenta. Lower levels in pancreas, kidney, skeletal muscle and brain. Overexpressed in multiple myeloma cells. Highly expressed during B-cell development, from pro-B precursors to plasma cells. Highly expressed on T-cells, monocytes, NK cells and dendritic cells (at protein level). {ECO:0000269|PubMed:10329429, ECO:0000269|PubMed:16157322}.
42	38		H-03	CD71	TFRC	7037	P02786	-	14.15	38.76	17.04	42.28	54.13	53.27	17.14	1.97	2.89	30.77	22.5	11.94	0.39	31.54	30.48	9.98	4.28	50	35	#N/A	#N/A		11	30	#N/A	#REF!	#REF!	#N/A	2	6	#N/A	#N/A	35	35
25	24		A-06	CD46	CD46	4179	P15529	36.28	50.96	69.39	83.07	32.29	62.72	8.58	11.39	12.65	21.04	21.43	1.21	7.09	22.95	10.12	18.59	15.09	81.23	25	33	#N/A	#N/A		26	42	#N/A	#REF!	#REF!	#N/A	2	6	#N/A	#N/A	36	36	Expressed by all cells except erythrocytes.
26	25		B-06	CD47	CD47	961	Q08722	79.64	83.94	61.74	80.39	59.84	78.65	81.83	39.1	36.95	76.41	50	46.43	73.01	74.83	91.04	64.38	46.5	82.9	13	11	#N/A	#N/A		21	39	#N/A	#REF!	#REF!	#N/A	2	6	#N/A	#N/A	37	37	Very broadly distributed on normal adult tissues, as well as ovarian tumors, being especially abundant in some epithelia and the brain.
49	45		D-08	CD98	SLC3A2	6520	P08195	74.52	91.12	91.44	93.1	41.96	72.94	81.05	23.7	26.8	43.41	70	31.94	36.65	63.9	71.1	83.33	30.63	72.87	4	12	#N/A	#N/A			40	#N/A	#REF!	#REF!	#N/A	1	5	#N/A	#N/A	38	38	Expressed ubiquitously in all tissues tested with highest levels detected in kidney, placenta and testis and weakest level in thymus. During gestation, expression in the placenta was significantly stronger at full-term than at the mid-trimester stage. Expressed in HUVECS and at low levels in resting peripheral blood T-lymphocytes and quiescent fibroblasts. Also expressed in fetal liver and in the…
31	30		D-06	CD51	ITGAV	3685	P06756	38	50.07	86.92	25.09	42.9	61.38	71.48	4.82	6.38	40.41	26.67	3.66	2.43	29.55	8.72	45.56	6.77	5.88	35	30	#N/A	#N/A		27	36	#N/A	#REF!	#REF!	#N/A	2	6	#N/A	#N/A	39	37
20	19		H-07	CD298	ATP1B3	483	P54709	63.96	74.25	36.41	59.69	8.01	14.83	7.89	2.58	8.29	31	29.41	3.29	3.66	53.95	22.45	6.82	21.39	76.88	24	32	#N/A	#N/A		7	38	#N/A	#REF!	#REF!	#N/A	2	6	#N/A	#N/A	40	44
36	35		C-02	CD63	CD63	967	P08962	78.6	94.57	76.26	73.33	81.01	98.3	94.56	75.92	77.32	47.84	44.44	95.77	98.41	58.6	98.22	98.97	78.72	78.21	16	6	#N/A	#N/A			43	#N/A	#REF!	#REF!	#N/A	1	5	#N/A	#N/A	41	39	Detected in platelets (at protein level). Dysplastic nevi, radial growth phase primary melanomas, hematopoietic cells, tissue macrophages. {ECO:0000269|PubMed:19640571}.
24	23		H-01	CD44	CD44	960	P16070	22.64	34.86	49.85	46.79	4.68	1.85	1.05	1.14	3.57	13.71	26.67	0.67	3.17	8.62	2.61	22.86	3.57	71.73	36	46	#N/A	#N/A			34	#N/A	#REF!	#REF!	#N/A	1	5	#N/A	#N/A	42	40	Isoform 10 (epithelial isoform) is expressed by cells of epithelium and highly expressed by carcinomas. Expression is repressed in neuroblastoma cells.
45	41		F-01	CD9	CD9	928	P21926	54.61	79.68	80.32	52.87	35.89	61.43	52.16	16.55	13.74	32.75	0	27	5	56.8	24.68	26	19.21	47.95	21	28	#N/A	#N/A		18	40	#N/A	#REF!	#REF!	#N/A	2	6	#N/A	#N/A	43	41	Detected in platelets (at protein level). Expressed by a variety of hematopoietic and epithelial cells. {ECO:0000269|PubMed:19640571}.
7	7	51;52	B-07	CD147	BSG	682	P35613	88.59	77.66	92.48	83.15	47.04	53.53	67.69	93.53	50.46	67.33	48.94	72.06	85.29	22.75	89.51	94.58	82.56	81.12	9	8	#N/A	#N/A			43	#N/A	#REF!	#REF!	#N/A	1	5	#N/A	#N/A	44	42	Present only in vascular endothelium in non-neoplastic regions of the brain, whereas it is present in tumor cells but not in proliferating blood vessels in malignant gliomas.
51	46	7;52	F-03	TRA-1-85 (PE)	BSG	682	P35613	79.78	76.99	66.49	69.65	47.3	56.67	64.19	91.71	75.55	64.56	45	89.13	89.28	94.74	87.38	92.43	76.64	81.71	19	9	#N/A	#N/A			43	#N/A	#REF!	#REF!	#N/A	1	5	#N/A	#N/A	44	42	Present only in vascular endothelium in non-neoplastic regions of the brain, whereas it is present in tumor cells but not in proliferating blood vessels in malignant gliomas.
52	47	7;51	B-09	TRA-1-85 (APC)	BSG	682	P35613	80.81	71.58	96.7	96.67	50.87	85.41	55.39	27.53	23.8	33.14	25	7.59	15.13	36.96	36.88	37.75	35.28	76.11	6	26	#N/A	#N/A			43	#N/A	#REF!	#REF!	#N/A	1	5	#N/A	#N/A	44	42	Present only in vascular endothelium in non-neoplastic regions of the brain, whereas it is present in tumor cells but not in proliferating blood vessels in malignant gliomas.
8	8		D-07	CD151	CD151	977	P48509	90	76.42	29.93	15.95	32.48	41.77	2.08	56.85	47.55	37.87	51.85	8.3	15.21	6.23	50.3	50	34.8	73.83	31	25	#N/A	#N/A			41	#N/A	#REF!	#REF!	#N/A	1	5	#N/A	#N/A	45	41	Expressed in a variety of tissues including vascular endothelium and epidermis. Expressed on erythroid cells, with a higher level of expression in erythroid precursors than on mature erythrocytes. {ECO:0000269|PubMed:15265795}.
19	18		G-01	CD29	ITGB1	3688	P05556	95.36	98.23	95.86	92.91	73.96	96.66	97.57	69.9	80.26	82.41	73.33	95.52	95.17	81.33	98.13	98.45	76.77	86.75	2	1	#N/A	#N/A		19	42	#N/A	#REF!	#REF!	#N/A	2	6	#N/A	#N/A	46	43	Isoform 1 is widely expressed, other isoforms are generally coexpressed with a more restricted distribution. Isoform 2 is expressed in skin, liver, skeletal muscle, cardiac muscle, placenta, umbilical vein endothelial cells, neuroblastoma cells, lymphoma cells, hepatoma cells and astrocytoma cells. Isoform 3 and isoform 4 are expressed in muscle, kidney, liver, placenta, cervical epithelium, umbi…
35	34		C-09	CD59 (PE)	CD59	966	P13987	97.12	99.16	98.1	99.52	0.62	4.73	13.18	4.22	38.26	6.75	17.65	67.2	88.42	27.68	8.75	20.75	13.96	9.82	1	34	#N/A	#N/A			43	#N/A	#REF!	#REF!	#N/A	1	5	#N/A	#N/A	47	44
3	3		G-02	CD107a	LAMP1	3916	P11279	17.59	30.29	37.51	48.49	52.61	72.8	42.27	46.06	52.13	16.15	11.11	37.22	77.23	59.34	65.1	71.05	18.05	5.54	41	22	#N/A	#N/A			43	#N/A	#REF!	#REF!	#N/A	1	5	#N/A	#N/A	48	50
54	49		G-04	CD15				26.19	38.19	42.32	27.28	1.58	4.9	10.03	11.92	13.95	23.28	11.11	0.27	6.26	20.9	7.43	66.83	82.47	36.82	43	39	#N/A	#N/A	-	-	-	#N/A	-	-		0	-	-	-
55	50		G-05	SSEA-1				38.03	22.93	61.9	39.24	4.68	22.77	32.93	30.64	36.17	28.79	6.67	0.47	12.95	40.92	5.2	76.33	91.51	63.39	37	29	#N/A	#N/A	-	-	-	#N/A	-	-		0	-	-	-
56	51		H-05	SSEA-4 (PE)				2.16	59.22	66	8.5	5.35	1.21	14.73	98.67	18.65	87.71	58.33	41.18	57.76	14.25	73.56	95.88	34.21	17.39	42	23	#N/A	#N/A	-	-	-	#N/A	-	-		0	-	-	-

## Sheet: ranking procedure
data source	category	sorting	version/time of data download
HPA - RNAseq	not detectable	descending	v13
	high+medium	ascending
	high	ascending
HPA - antibody-based	not detectable	descending	v13
	high+medium	ascending
	high	ascending
ProteomicsDB - MS	not detectable	descending	August 2016
Human Proteome Map - MS	not detectable	descending	August 2016
	high+medium	ascending
	high	ascending
GTEx - RNAseq	not detectable	descending	v7
	high+medium	ascending
	high	ascending

[truncated: 2 more sheets: tissue nomenclature acc. Perna, ranking acc. Perna et al.]
