# Supplementary material for: Identification of CD318, TSPAN8 and CD66c as target candidates for CAR T cell based immunotherapy of pancreatic adenocarcinoma
Source: Nat Commun. 2021 Mar 5;12:1453. doi: 10.1038/s41467-021-21774-4 (PMC7935963; doi:10.1038/s41467-021-21774-4)
Supplement: Supplementary file 6 — Supplementary Data 3 [file 41467_2021_21774_MOESM6_ESM.xlsx]

## Sheet: (non)-essential tissues
Perna vital		Perna non-vital		final essential		final non-essential		excluded		combined
adipose tissue		breast		adipose tissue	e	breast	ne	amniocyte	ex	adipose tissue	e
adrenal		cerumen		adrenal gland	e	cerumen	ne	appendix	ex	adrenal gland	e
appendix		cervix		bladder	e	cervix	ne	ascites	ex	amniocyte	ex
bladder		epididymis		brain	e	endometrium	ne	blood	ex	appendix	ex
blood		fallopian tube		bronchus	e	epididymis	ne	bone	ex	ascites	ex
bone		gallbladder		cardia	e	fallopian tube	ne	spleen	ex	bladder	e
brain		lymph node		esophagus	e	gallbladder	ne	bone marrow	ex	blood	ex
bronchus		ovary		eye	e	lymph node	ne	arachnoid cyst	ex	bone	ex
esophagus		parathyroid		gut	e	myometrium	ne	bone marrow stromal cell	ex	brain	e
eye		prostate		heart	e	ovary	ne	milk	ex	breast	ne
gut		seminal		kidney	e	parathyroid gland	ne	osteosarcoma cell	ex	bronchus	e
heart		spleen		liver	e	placenta	ne	saliva	ex	cardia	e
kidney		synovial fluid		lung	e	prostate	ne	urine	ex	cerumen	ne
liver		testis		nasopharynx	e	salivary gland	ne			cervix	ne
lung		thyroid		oropharynx	e	seminal vesicle	ne			endometrium	ne
nasopharynx		tonsil		pancreas	e	synovial fluid	ne			epididymis	ne
oropharynx		uterus		rectum	e	testis	ne			esophagus	e
pancreas		vagina		retina	e	thymus	ne			eye	e
rectum				skeletal muscle	e	thyroid gland	ne			fallopian tube	ne
skeletal muscle				skin	e	tonsil	ne			gallbladder	ne
skin				smooth muscle	e	uterus	ne			gut	e
smooth muscle				soft tissue	e	vagina	ne			heart	e
soft tissue				spinal cord	e	cervix, uterine	ne			kidney	e
spinal cord				stomach	e	endometrium 1	ne			liver	e
spleen				vitreous humor	e	endometrium 2	ne			lung	e
stomach				heart muscle	e	B-lymphocyte	ne			lymph node	ne
				cerebral cortex	e	cervical mucosa	ne			myometrium	ne
				colon	e	gall bladder	ne			nasopharynx	e
				duodenum	e	hair follicle	ne			oropharynx	e
				small intestine	e	prostate gland	ne			ovary	ne
				urinary bladder	e	seminal plasma	ne			pancreas	e
				cerebellum	e	spermatozoon	ne			parathyroid gland	ne
				hippocampus	e	uterine cervix	ne			placenta	ne
				lateral ventricle	e	Adult ovary	ne			prostate	ne
				oral mucosa	e	Adult testis	ne			rectum	e
				skin 1	e	Adult gallbladder	ne			retina	e
				skin 2	e	Adult prostate	ne			salivary gland	ne
				soft tissue 1	e	B cells	ne			seminal vesicle	ne
				soft tissue 2	e	Cervix_Uteri	ne			skeletal muscle	e
				stomach 1	e	Fallopian_Tube	ne			skin	e
				stomach 2	e	Salivary_Gland	ne			smooth muscle	e
				adipocyte	e	Thyroid	ne			soft tissue	e
				blood platelet	e					spinal cord	e
				cerebrospinal fluid	e					spleen	ex
				colon muscle	e					stomach	e
				colonic epithelial cell	e					synovial fluid	ne
				cytotoxic T-lymphocyte	e					testis	ne
				helper T-lymphocyte	e					thymus	ne
				ileum epithelial cell	e					thyroid gland	ne
				mesenchymal stem cell	e					tonsil	ne
				monocyte	e					uterus	ne
				natural killer cell	e					vagina	ne
				oral epithelium	e					vitreous humor	e
				pancreatic islet	e					heart muscle	e
				prefrontal cortex	e					bone marrow	ex
				proximal fluid (coronary sinus)	e					cerebral cortex	e
				Adult frontal cortex	e					colon	e
				Adult spinal cord	e					duodenum	e
				Adult retina	e					small intestine	e
				Adult heart	e					urinary bladder	e
				Adult liver	e					cerebellum	e
				Adult lung	e					cervix, uterine	ne
				Adult adrenal gland	e					endometrium 1	ne
				Adult pancreas	e					endometrium 2	ne
				Adult kidney	e					hippocampus	e
				Adult esophagus	e					lateral ventricle	e
				Adult colon	e					oral mucosa	e
				Adult rectum	e					skin 1	e
				Adult urinary bladder	e					skin 2	e
				CD4+ T cells	e					soft tissue 1	e
				CD8+ T cells	e					soft tissue 2	e
				NK cells	e					stomach 1	e
				Monocytes	e					stomach 2	e
				Platelets	e					adipocyte	e
				Adipose_Tissue	e					arachnoid cyst	ex
				Adrenal_Gland	e					blood platelet	e
				Blood_Vessel	e					B-lymphocyte	ne
				Muscle	e					bone marrow stromal cell	ex
				Nerve	e					cerebrospinal fluid	e
				Pituitary	e					cervical mucosa	ne
				Small_Intestine	e					colon muscle	e
										colonic epithelial cell	e
										cytotoxic T-lymphocyte	e
										gall bladder	ne
										hair follicle	ne
										helper T-lymphocyte	e
										ileum epithelial cell	e
										mesenchymal stem cell	e
										milk	ex
										monocyte	e
										natural killer cell	e
										oral epithelium	e
										osteosarcoma cell	ex
										pancreatic islet	e
										placenta	ne
										prefrontal cortex	e
										prostate gland	ne
										proximal fluid (coronary sinus)	e
										saliva	ex
										seminal plasma	ne
										spermatozoon	ne
										urine	ex
										uterine cervix	ne
										Adult frontal cortex	e
										Adult spinal cord	e
										Adult retina	e
										Adult heart	e
										Adult liver	e
										Adult ovary	ne
										Adult testis	ne
										Adult lung	e
										Adult adrenal gland	e
										Adult gallbladder	ne
										Adult pancreas	e
										Adult kidney	e
										Adult esophagus	e
										Adult colon	e
										Adult rectum	e
										Adult urinary bladder	e
										Adult prostate	ne
										B cells	ne
										CD4+ T cells	e
										CD8+ T cells	e
										NK cells	e
										Monocytes	e
										Platelets	e
										Adipose_Tissue	e
										Adrenal_Gland	e
										Blood_Vessel	e
										Cervix_Uteri	ne
										Fallopian_Tube	ne
										Muscle	e
										Nerve	e
										Pituitary	e
										Salivary_Gland	ne
										Small_Intestine	e
										Thyroid	ne

## Sheet: HPA RNAseq abundance 0.5 FPKM
											high: >50fpkm, medium: >10-50fpkm, low: 0.5-10fpkm, not detected:<0.5 fpkm																		counts
Antibody	Gene Symbol	Ensembl Gene ID	rank 1.0 FPKM	rank 0.5 FPKM	rank 0.5 FPKM (essential)	high [%]	medium [%]	low [%]	not detected [%]	high+medium [%]	adipose tissue	adrenal gland	cerebral cortex	colon	duodenum	esophagus	heart muscle	kidney	liver	lung	pancreas	rectum	skeletal muscle	skin	small intestine	smooth muscle	stomach	urinary bladder	normal tissue [count "high"]	normal tissue [count "medium"]	normal tissue [count "low"]	normal tissue [count "not detected"]	total count
											e	e	e	e	e	e	e	e	e	e	e	e	e	e	e	e	e	e
CD240DCE	RHD	ENSG00000187010	1	1	1	0	0	0.0555556	0.944444	0	not detected	not detected	not detected	not detected	not detected	not detected	not detected	not detected	not detected	not detected	not detected	not detected	not detected	low	not detected	not detected	not detected	not detected	0	0	1	17	18
CD240DCE	RHCE	ENSG00000188672	2	2	2	0	0	0.277778	0.722222	0	not detected	not detected	low	not detected	not detected	low	low	not detected	low	not detected	low	not detected	not detected	not detected	not detected	not detected	not detected	not detected	0	0	5	13	18
CD66acde	CEACAM3	ENSG00000170956	3	3	3	0	0	0.555556	0.444444	0	low	not detected	not detected	low	not detected	low	not detected	not detected	low	low	not detected	low	not detected	not detected	low	low	low	low	0	0	10	8	18
CD183	CXCR3	ENSG00000186810	4	6	4	0	0	0.666667	0.333333	0	low	low	not detected	low	low	low	not detected	not detected	not detected	low	not detected	low	not detected	low	low	low	low	low	0	0	12	6	18
CD66acde	CEACAM5	ENSG00000105388	6	4	5	0.222222	0.222222	0.222222	0.333333	0.444444	low	not detected	not detected	high	medium	high	not detected	low	not detected	low	not detected	high	not detected	low	medium	medium	high	medium	4	4	4	6	18
CD66acde	CEACAM6	ENSG00000086548	7	5	5	0.222222	0.222222	0.222222	0.333333	0.444444	low	not detected	not detected	high	medium	high	not detected	not detected	not detected	high	low	high	not detected	low	medium	low	medium	medium	4	4	4	6	18
CD66c	CEACAM6	ENSG00000086548	7	5	5	0.222222	0.222222	0.222222	0.333333	0.444444	low	not detected	not detected	high	medium	high	not detected	not detected	not detected	high	low	high	not detected	low	medium	low	medium	medium	4	4	4	6	18
	MSLN	ENSG00000102854	5	7	6	0.0555556	0.0555556	0.666667	0.222222	0.111111	low	not detected	low	low	low	low	low	low	not detected	high	not detected	low	not detected	low	low	low	medium	low	1	1	12	4	18
CD94	KLRD1	ENSG00000134539	12	10	7	0	0	0.833333	0.166667	0	low	low	not detected	low	low	low	low	low	low	low	low	low	not detected	not detected	low	low	low	low	0	0	15	3	18
CD195 (CCR5)	CCR5	ENSG00000160791	10	12	8	0	0	0.888889	0.111111	0	low	low	low	low	low	low	low	low	low	low	not detected	low	not detected	low	low	low	low	low	0	0	16	2	18
CD49b	ITGA2	ENSG00000164171	9	11	9	0	0.166667	0.722222	0.111111	0.166667	low	medium	low	low	low	medium	low	low	not detected	low	low	low	not detected	medium	low	low	low	low	0	3	13	2	18
CD133/1 (AC133)	PROM1	ENSG00000007062	11	8	10	0	0.333333	0.555556	0.111111	0.333333	not detected	low	low	medium	medium	low	low	medium	low	low	low	medium	low	not detected	medium	low	medium	low	0	6	10	2	18
CD318 (CDCP1)	CDCP1	ENSG00000163814	8	9	11	0	0.388889	0.5	0.111111	0.388889	low	low	low	medium	medium	medium	not detected	low	low	low	low	medium	not detected	medium	medium	low	medium	low	0	7	9	2	18
CD324 (E-Cadherin)	CDH1	ENSG00000039068	13	13	12	0.444444	0.222222	0.222222	0.111111	0.666667	low	not detected	low	high	high	high	not detected	medium	high	medium	medium	high	low	high	high	low	high	medium	8	4	4	2	18
CD66acde	CEACAM1	ENSG00000079385	14	14	13	0.111111	0.444444	0.388889	0.0555556	0.555556	low	low	not detected	high	medium	medium	low	medium	medium	low	low	high	low	low	medium	medium	medium	medium	2	8	7	1	18
CD326 (EpCAM)	EPCAM	ENSG00000119888	16	17	14	0.444444	0.166667	0.333333	0.0555556	0.611111	low	medium	low	high	high	low	low	high	low	high	high	high	not detected	low	high	medium	high	medium	8	3	6	1	18
CD166	ALCAM	ENSG00000170017	22	18	15	0.111111	0.611111	0.222222	0.0555556	0.722222	low	medium	high	medium	medium	low	low	medium	medium	high	medium	medium	not detected	low	medium	medium	medium	medium	2	11	4	1	18
CD98	SLC7A5	ENSG00000103257	24	19	16	0	0.277778	0.722222	0	0.277778	low	low	medium	low	low	medium	low	low	low	low	low	low	low	medium	low	low	medium	medium	0	5	13	0	18
Anti-CLA	SELPLG	ENSG00000110876	19	20	17	0	0.388889	0.611111	0	0.388889	medium	low	medium	low	low	low	low	low	low	medium	low	low	low	low	medium	medium	medium	medium	0	7	11	0	18
CD104 (Integrinß4)	ITGB4	ENSG00000132470	25	21	18	0.111111	0.388889	0.5	0	0.5	medium	low	low	medium	medium	medium	low	low	low	low	low	medium	low	high	medium	low	high	medium	2	7	9	0	18
CD73	NT5E	ENSG00000135318	17	26	19	0.0555556	0.5	0.444444	0	0.555556	medium	low	medium	medium	medium	low	low	medium	medium	low	low	medium	low	low	medium	high	low	medium	1	9	8	0	18
	EGFR	ENSG00000146648	20	15	20	0	0.611111	0.388889	0	0.611111	medium	medium	medium	medium	low	medium	low	medium	medium	medium	low	medium	low	medium	low	low	low	medium	0	11	7	0	18
CD54 (ICAM-1)	ICAM1	ENSG00000090339	27	24	21	0.111111	0.5	0.388889	0	0.611111	medium	medium	low	medium	medium	low	low	low	high	high	low	medium	low	low	medium	medium	medium	medium	2	9	7	0	18
	MUC1	ENSG00000185499	15	25	22	0.444444	0.166667	0.388889	0	0.611111	low	low	low	high	medium	high	low	high	low	high	high	high	low	medium	low	medium	high	high	8	3	7	0	18
CD155	PVR	ENSG00000073008	26	23	23	0	0.666667	0.333333	0	0.666667	medium	medium	low	medium	medium	low	medium	medium	medium	medium	low	medium	low	low	medium	medium	medium	low	0	12	6	0	18
CD95	FAS	ENSG00000026103	28	28	23	0	0.666667	0.333333	0	0.666667	medium	medium	low	medium	medium	medium	low	low	medium	medium	low	medium	low	medium	medium	medium	low	medium	0	12	6	0	18
CD266 (FN14)	TNFRSF12A	ENSG00000006327	25	22	24	0.111111	0.555556	0.333333	0	0.666667	medium	medium	low	low	medium	low	high	medium	medium	medium	high	low	low	low	medium	medium	medium	medium	2	10	6	0	18
CD49c (ITGA3)	ITGA3	ENSG00000005884	21	26	24	0.111111	0.555556	0.333333	0	0.666667	low	medium	low	medium	medium	medium	low	medium	low	high	low	medium	low	high	medium	medium	medium	medium	2	10	6	0	18
TSPAN-8	TSPAN8	ENSG00000127324	18	16	25	0.277778	0.388889	0.333333	0	0.666667	low	low	low	high	high	low	low	medium	medium	medium	medium	high	medium	low	high	medium	high	medium	5	7	6	0	18
CD58 (ILA-3)	CD58	ENSG00000116815	28	27	26	0	0.722222	0.277778	0	0.722222	medium	low	low	medium	medium	medium	medium	medium	low	medium	low	medium	low	medium	medium	medium	medium	medium	0	13	5	0	18
	ERBB2	ENSG00000141736	29	29	27	0.333333	0.444444	0.222222	0	0.777778	low	low	low	high	high	high	medium	high	medium	medium	medium	medium	low	high	high	medium	medium	medium	6	8	4	0	18
CD49e	ITGA5	ENSG00000161638	30	31	28	0.388889	0.444444	0.166667	0	0.833333	high	medium	low	high	medium	high	medium	low	medium	high	medium	high	low	medium	medium	high	medium	high	7	8	3	0	18
CD156c (ADAM10)	ADAM10	ENSG00000137845	35	38.5	29	0.0555556	0.833333	0.111111	0	0.888889	medium	medium	medium	medium	medium	medium	medium	medium	medium	medium	low	medium	low	medium	medium	medium	medium	high	1	15	2	0	18
CD97	CD97	ENSG00000123146	31	32	30	0.111111	0.777778	0.111111	0	0.888889	medium	medium	low	medium	medium	medium	medium	medium	medium	high	medium	medium	medium	low	medium	high	medium	medium	2	14	2	0	18
CD142	F3	ENSG00000117525	32	33.3	31	0.388889	0.5	0.111111	0	0.888889	high	medium	high	high	medium	high	medium	medium	low	high	medium	high	low	medium	medium	medium	medium	high	7	9	2	0	18
CD82	CD82	ENSG00000085117	33	34.6	31	0.388889	0.5	0.111111	0	0.888889	medium	low	medium	medium	high	high	medium	medium	medium	high	medium	medium	low	high	high	medium	high	high	7	9	2	0	18
CD317 (BST2)	BST2	ENSG00000130303	38	41	32	0.444444	0.444444	0.111111	0	0.888889	high	high	medium	medium	medium	medium	medium	high	high	high	low	medium	medium	low	medium	high	high	high	8	8	2	0	18
CD276	CD276	ENSG00000103855	23	35.9	33	0.0555556	0.888889	0.0555556	0	0.944444	medium	medium	medium	medium	medium	medium	medium	medium	medium	medium	medium	medium	low	medium	medium	medium	medium	high	1	16	1	0	18
CD51	ITGAV	ENSG00000138448	36	39.8	34	0.166667	0.777778	0.0555556	0	0.944444	medium	medium	medium	medium	medium	medium	high	high	medium	medium	medium	medium	low	medium	medium	high	medium	medium	3	14	1	0	18
CD71	TFRC	ENSG00000072274	37	40	34	0.166667	0.777778	0.0555556	0	0.944444	medium	medium	medium	high	medium	medium	medium	medium	medium	high	low	high	medium	medium	medium	medium	medium	medium	3	14	1	0	18
CD49f	ITGA6	ENSG00000091409	34	37.2	35	0.277778	0.666667	0.0555556	0	0.944444	medium	medium	medium	high	high	medium	medium	medium	low	medium	medium	high	medium	medium	high	medium	high	medium	5	12	1	0	18
CD47	CD47	ENSG00000196776	40	43	36	0.388889	0.555556	0.0555556	0	0.944444	medium	medium	high	high	medium	high	medium	medium	medium	high	medium	high	low	medium	medium	medium	high	high	7	10	1	0	18
CD44	CD44	ENSG00000026508	39	42	37	0.611111	0.333333	0.0555556	0	0.944444	high	medium	medium	high	high	high	medium	medium	medium	high	medium	high	low	high	high	high	high	high	11	6	1	0	18
CD298	ATP1B3	ENSG00000069849	41	44	38	0.666667	0.277778	0.0555556	0	0.944444	high	high	medium	high	high	high	medium	high	medium	high	medium	high	low	high	high	high	medium	high	12	5	1	0	18
CD55 (DAF)	CD55	ENSG00000196352	42	45	39	0.333333	0.666667	0	0	1	high	high	medium	high	medium	high	medium	medium	medium	high	medium	medium	medium	medium	medium	medium	medium	high	6	12	0	0	18
CD119	IFNGR1	ENSG00000027697	43	46	40	0.666667	0.333333	0	0	1	high	high	medium	high	high	high	high	medium	medium	high	medium	high	medium	high	high	high	medium	high	12	6	0	0	18
CD98	SLC3A2	ENSG00000168003	44	47	41	0.777778	0.222222	0	0	1	high	high	high	high	high	high	medium	high	medium	high	medium	high	medium	high	high	high	high	high	14	4	0	0	18
CD9	CD9	ENSG00000010278	44	47	42	0.888889	0.111111	0	0	1	high	high	high	high	high	high	high	high	medium	high	high	high	medium	high	high	high	high	high	16	2	0	0	18
CD151	CD151	ENSG00000177697	45	48	42	0.888889	0.111111	0	0	1	high	high	medium	high	high	high	high	high	high	high	high	high	medium	high	high	high	high	high	16	2	0	0	18
CD46	CD46	ENSG00000117335	46	49	42	0.888889	0.111111	0	0	1	high	high	medium	high	high	high	high	high	high	high	high	high	medium	high	high	high	high	high	16	2	0	0	18
CD29	ITGB1	ENSG00000150093	46	49	43	0.944444	0.0555556	0	0	1	high	high	medium	high	high	high	high	high	high	high	high	high	high	high	high	high	high	high	17	1	0	0	18
CD107a	LAMP1	ENSG00000185896	47	50	43	0.944444	0.0555556	0	0	1	high	high	high	high	high	high	high	high	high	high	high	high	medium	high	high	high	high	high	17	1	0	0	18
CD147	BSG	ENSG00000172270	48	51	44	1	0	0	0	1	high	high	high	high	high	high	high	high	high	high	high	high	high	high	high	high	high	high	18	0	0	0	18
CD59	CD59	ENSG00000085063	48	51	44	1	0	0	0	1	high	high	high	high	high	high	high	high	high	high	high	high	high	high	high	high	high	high	18	0	0	0	18
CD63	CD63	ENSG00000135404	48	51	44	1	0	0	0	1	high	high	high	high	high	high	high	high	high	high	high	high	high	high	high	high	high	high	18	0	0	0	18
TRA-1-85	BSG	ENSG00000172270	48	51	44	1	0	0	0	1	high	high	high	high	high	high	high	high	high	high	high	high	high	high	high	high	high	high	18	0	0	0	18
CD15
SSEA-1
SSEA-4

## Sheet: HPA - antibody-based
Antibody	Gene Symbol	rank	rank (essential)	high [%]	medium [%]	low [%]	not detected [%]	high+medium [%]	adrenal gland	bronchus	cerebellum	cerebellum	cerebellum	cerebral cortex	cerebral cortex	cerebral cortex	cerebral cortex	colon	colon	colon	duodenum	esophagus	heart muscle	hippocampus	hippocampus	kidney	kidney	lateral ventricle	lateral ventricle	liver	liver	lung	lung	nasopharynx	oral mucosa	pancreas	pancreas	rectum	skeletal muscle	skin 1	skin 1	skin 1	skin 1	skin 2	small intestine	smooth muscle	soft tissue 1	soft tissue 1	soft tissue 1
									e	e	e	e	e	e	e	e	e	e	e	e	e	e	e	e	e	e	e	e	e	e	e	e	e	e	e	e	e	e	e	e	e	e	e	e	e	e	e	e	e
									glandular cells	respiratory epithelial cells	cells in granular layer	cells in molecular layer	Purkinje cells	endothelial cells	glial cells	neuronal cells	neuropil	endothelial cells	glandular cells	peripheral nerve/ganglion	glandular cells	squamous epithelial cells	myocytes	glial cells	neuronal cells	cells in glomeruli	cells in tubules	glial cells	neuronal cells	bile duct cells	hepatocytes	macrophages	pneumocytes	respiratory epithelial cells	squamous epithelial cells	exocrine glandular cells	islets of Langerhans	glandular cells	myocytes	fibroblasts	keratinocytes	Langerhans	melanocytes	epidermal cells	glandular cells	smooth muscle cells	adipocytes	chondrocytes	fibroblasts
Anti-CLA	SELPLG	2	1	0.0212766	0	0	0.978723	0.0212766	Not detected	Not detected	Not detected	Not detected	Not detected	Not detected	Not detected	Not detected	Not detected	Not detected	Not detected	Not detected	Not detected	Not detected	Not detected	Not detected	Not detected	Not detected	Not detected	Not detected	Not detected	Not detected	Not detected	Not detected	Not detected	High	Not detected	Not detected	Not detected	Not detected	Not detected	Not detected	Not detected	Not detected	Not detected	Not detected	Not detected	Not detected	Not detected		Not detected
CD49e	ITGA5	1	2	0	0.0208333	0.0625	0.916667	0.0208333	Not detected	Not detected	Not detected	Not detected	Not detected	Not detected	Not detected	Not detected	Not detected	Not detected	Not detected	Not detected	Not detected	Not detected	Not detected	Not detected	Not detected	Not detected	Not detected	Not detected	Not detected	Not detected	Low	Not detected	Not detected	Not detected	Not detected	Not detected	Not detected	Not detected	Not detected	Not detected	Not detected	Not detected	Not detected	Not detected	Not detected	Medium	Not detected	Low	Low
	MSLN	3	3	0	0.0204082	0.0816327	0.897959	0.0204082	Not detected	Low	Not detected	Not detected	Not detected	Not detected	Not detected	Not detected	Not detected	Not detected	Not detected	Not detected	Not detected	Not detected	Not detected	Not detected	Not detected	Not detected	Not detected	Not detected	Not detected	Not detected	Not detected	Low	Not detected	Low	Low	Not detected	Not detected	Not detected	Not detected	Not detected	Not detected	Not detected	Not detected	Not detected	Not detected	Not detected	Not detected	Medium	Not detected
CD66acde	CEACAM3	5	4	0	0	0.104167	0.895833	0	Not detected	Not detected	Not detected	Not detected	Not detected	Not detected	Not detected	Not detected	Not detected	Not detected	Low	Not detected	Not detected	Not detected	Not detected	Not detected	Not detected	Not detected	Not detected	Not detected	Not detected	Not detected	Not detected	Low	Not detected	Not detected	Not detected	Not detected	Not detected	Low	Not detected	Not detected	Not detected	Not detected	Not detected	Not detected	Low	Not detected	Not detected	Not detected	Not detected
CD66acde	CEACAM1	4	5	0	0.0204082	0.102041	0.877551	0.0204082	Not detected	Not detected	Not detected	Not detected	Not detected	Not detected	Not detected	Not detected	Not detected	Not detected	Medium	Not detected	Low	Not detected	Not detected	Not detected	Not detected	Low	Not detected	Not detected	Not detected	Not detected	Low	Not detected	Not detected	Not detected	Not detected	Not detected	Not detected	Low	Not detected	Not detected	Not detected	Not detected	Not detected	Not detected	Low	Not detected	Not detected	Not detected	Not detected
CD54 (ICAM-1)	ICAM1	8	6	0.0625	0.0416667	0.0208333	0.875	0.104167	Not detected	Not detected	Not detected	Not detected	Not detected	Medium	Not detected	Not detected	Not detected	High	Not detected	Not detected	Not detected	Not detected	Not detected	Not detected	Not detected	High	Not detected	Not detected	Not detected	Not detected	Not detected	Medium	High	Not detected	Not detected	Not detected	Not detected	Not detected	Not detected	Not detected	Not detected	Not detected	Not detected	Not detected	Not detected	Not detected	Not detected	Not detected	Not detected
	ERBB2	6	7	0	0.0204082	0.142857	0.836735	0.0204082	Not detected	Low	Not detected	Not detected	Not detected	Not detected	Not detected	Not detected	Not detected	Not detected	Low	Not detected	Low	Not detected	Not detected	Not detected	Not detected	Not detected	Low	Not detected	Not detected	Not detected	Not detected	Not detected	Not detected	Low	Not detected	Not detected	Not detected	Low	Not detected	Not detected	Not detected	Not detected	Not detected	Not detected	Low	Not detected	Not detected	Not detected	Not detected
CD82	CD82	10	8	0	0.0408163	0.122449	0.836735	0.0408163	Not detected	Not detected	Not detected	Not detected	Not detected	Not detected	Not detected	Not detected	Low	Not detected	Not detected	Not detected	Not detected	Medium	Not detected	Not detected	Not detected	Not detected	Not detected	Not detected	Not detected	Not detected	Not detected	Not detected	Not detected	Not detected	Not detected	Not detected	Medium	Not detected	Not detected	Low	Not detected	Not detected	Not detected	Low	Not detected	Not detected	Not detected	Low	Not detected
CD98	SLC3A2	9	9	0.0638298	0.0212766	0.0851064	0.829787	0.0851064	Not detected	Not detected	Not detected	Not detected	Not detected	High	Not detected	Not detected	Low	Not detected	Not detected	Not detected	Not detected	Medium	Not detected	Not detected	Not detected	Not detected	High	Not detected	Not detected	Not detected	Not detected	Not detected	Not detected	Not detected	Low	Not detected	High	Not detected	Not detected	Not detected	Low	Not detected	Not detected	Low	Not detected	Not detected	Not detected	Not detected	Not detected
CD326 (EpCAM)	EPCAM	13	10	0.0816327	0.0612245	0.0408163	0.816327	0.142857	Not detected	Low	Not detected	Not detected	Not detected	Not detected	Not detected	Not detected	Not detected	Not detected	High	Not detected	High	Not detected	Not detected	Not detected	Not detected	Not detected	Medium	Not detected	Not detected	Not detected	Not detected	Not detected	Not detected	Low	Not detected	Medium	Medium	High	Not detected	Not detected	Not detected	Not detected	Not detected	Not detected	High	Not detected	Not detected	Not detected	Not detected
CD66acde	CEACAM6	7	11	0	0.0416667	0.166667	0.791667	0.0416667	Not detected	Low	Not detected	Not detected	Not detected	Not detected	Not detected	Not detected	Not detected	Not detected	Low	Not detected	Low	Not detected	Not detected	Not detected	Not detected	Not detected	Not detected	Not detected	Not detected	Not detected	Not detected	Medium	Low	Low	Not detected	Not detected	Not detected	Medium	Not detected	Not detected	Not detected	Not detected	Not detected	Not detected	Low	Not detected	Not detected	Not detected	Not detected
CD66c	CEACAM6	7	11	0	0.0416667	0.166667	0.791667	0.0416667	Not detected	Low	Not detected	Not detected	Not detected	Not detected	Not detected	Not detected	Not detected	Not detected	Low	Not detected	Low	Not detected	Not detected	Not detected	Not detected	Not detected	Not detected	Not detected	Not detected	Not detected	Not detected	Medium	Low	Low	Not detected	Not detected	Not detected	Medium	Not detected	Not detected	Not detected	Not detected	Not detected	Not detected	Low	Not detected	Not detected	Not detected	Not detected
CD183	CXCR3	12	12	0	0.104167	0.125	0.770833	0.104167	Low	Low	Not detected	Not detected	Not detected	Not detected	Not detected	Not detected	Not detected	Not detected	Not detected	Not detected	Not detected	Medium	Not detected	Not detected	Not detected	Not detected	Not detected	Not detected	Not detected	Not detected	Low	Low	Low	Medium	Not detected	Not detected	Not detected	Not detected	Low	Not detected	Not detected	Not detected	Not detected	Not detected	Medium	Not detected	Medium	Not detected	Not detected
CD66acde	CEACAM5	11	13	0.0416667	0.166667	0.0416667	0.75	0.208333	Not detected	Not detected	Not detected	Not detected	Not detected	Not detected	Not detected	Not detected	Not detected	Not detected	High	Not detected	Medium	Medium	Not detected	Not detected	Not detected	Not detected	Not detected	Not detected	Not detected	Not detected	Low	Not detected	Medium	Medium	Medium	Not detected	Not detected	High	Not detected	Not detected	Not detected	Not detected	Not detected	Low	Medium	Not detected	Not detected	Not detected	Not detected
CD147	BSG	15	14	0.0208333	0.145833	0.145833	0.6875	0.166667	Low	Not detected	Not detected	Not detected	Not detected	Medium	Not detected	Not detected	Medium	Not detected	Medium	Not detected	Low	Low	Medium	Not detected	Not detected	Not detected	High	Not detected	Not detected	Not detected	Not detected	Not detected	Not detected	Not detected	Low	Low	Not detected	Medium	Not detected	Not detected	Not detected	Not detected	Not detected	Low	Low	Not detected	Not detected		Not detected
TRA-1-85	BSG	15	14	0.0208333	0.145833	0.145833	0.6875	0.166667	Low	Not detected	Not detected	Not detected	Not detected	Medium	Not detected	Not detected	Medium	Not detected	Medium	Not detected	Low	Low	Medium	Not detected	Not detected	Not detected	High	Not detected	Not detected	Not detected	Not detected	Not detected	Not detected	Not detected	Low	Low	Not detected	Medium	Not detected	Not detected	Not detected	Not detected	Not detected	Low	Low	Not detected	Not detected		Not detected
CD133/1 (AC133)	PROM1	14	15	0.0208333	0.208333	0.0833333	0.6875	0.229167	Medium	Medium	Not detected	Not detected	Not detected	Not detected	Not detected	Not detected	Not detected	Not detected	Medium	Not detected	Medium	Not detected	Not detected	Not detected	Not detected	Not detected	Medium	Not detected	Not detected	High	Not detected	Low	Not detected	Medium	Not detected	Medium	Not detected	Medium	Low	Not detected	Not detected	Not detected	Low	Not detected	Medium	Low	Not detected	Not detected	Not detected
CD95	FAS	18	16	0.0652174	0.108696	0.173913	0.652174	0.173913	Medium	Medium	Not detected	Not detected	Low	Not detected	Not detected	Not detected	Not detected	Medium	High	Not detected	Medium	Not detected	Not detected	Not detected	Not detected	Not detected	Low	Not detected	Not detected	Not detected	Not detected	Low	Not detected	Not detected	Not detected	Low	Not detected	High	Not detected	Low	Not detected	Not detected	Not detected	Not detected	High	Not detected	Not detected		Low
CD46	CD46	22	17	0	0.125	0.229167	0.645833	0.125	Low	Low	Not detected	Not detected	Not detected	Low	Not detected	Not detected	Not detected	Low	Medium	Not detected	Medium	Not detected	Not detected	Not detected	Not detected	Low	Low	Not detected	Not detected	Not detected	Low	Not detected	Low	Low	Not detected	Not detected	Low	Medium	Not detected	Not detected	Not detected	Not detected	Not detected	Not detected	Low	Not detected	Not detected	Not detected	Not detected
CD47	CD47	23	18	0.0625	0.0416667	0.291667	0.604167	0.104167	Not detected	Not detected	High	Not detected	Not detected	Not detected	Not detected	Not detected	High	Not detected	Not detected	Medium	Not detected	Low	Low	Not detected	Not detected	Low	Not detected	Not detected	Not detected	Not detected	Not detected	Not detected	Not detected	Not detected	Low	Not detected	Low	Medium	Low	Not detected	Low	Not detected	Low	Low	Low	Not detected	Not detected	Not detected	Not detected
CD63	CD63	21	19	0	0.25	0.166667	0.583333	0.25	Low	Medium	Not detected	Not detected	Not detected	Not detected	Not detected	Not detected	Not detected	Low	Low	Not detected	Low	Not detected	Low	Not detected	Not detected	Not detected	Low	Not detected	Not detected	Not detected	Medium	Medium	Medium	Medium	Not detected	Medium	Medium	Medium	Not detected	Not detected	Not detected	Not detected	Low	Not detected	Low	Not detected	Not detected	Medium	Not detected
TSPAN-8	TSPAN8	17	20	0.145833	0.104167	0.166667	0.583333	0.25	Low	Medium	Not detected	Not detected	Low	Low	Not detected	Not detected	Not detected	Not detected	High	High	High	Not detected	Not detected	Not detected	Not detected	Not detected	Medium	Not detected	Not detected	Low	Not detected	Low	Not detected		Not detected	Medium	Not detected	High	Low	Not detected	Not detected	Not detected	Not detected	Low	High	Low	Not detected	Not detected	Not detected
CD55 (DAF)	CD55	16	21	0.0204082	0.0408163	0.367347	0.571429	0.0612245	Medium	Low	Not detected	Not detected	Low	Not detected	Not detected	Not detected	Medium	Low	Low	Low	Low	Not detected	Not detected	Not detected	Not detected	Not detected	Low	Not detected	Not detected	Not detected	Not detected	Low	High	Low	Not detected	Not detected	Not detected	Low	Not detected	Low	Low	Not detected	Not detected	Low	Low	Not detected	Not detected	Low	Not detected
CD59	CD59	29	22	0.0434783	0.152174	0.23913	0.565217	0.195652	Not detected	Medium	Low	Not detected	Not detected	Medium	Not detected	Not detected	Low	High	Not detected	High	Not detected	Not detected	Medium	Not detected	Not detected	Not detected	Low	Not detected	Not detected	Low	Not detected	Not detected	Not detected	Medium	Low	Not detected	Not detected	Not detected	Not detected	Not detected	Low	Not detected	Low	Low	Not detected	Not detected	Low
CD156c (ADAM10)	ADAM10	20	23	0	0.104167	0.333333	0.5625	0.104167	Not detected	Low	Not detected	Not detected	Not detected	Low	Not detected	Not detected	Not detected	Not detected	Low	Not detected	Not detected	Not detected	Not detected	Not detected	Low	Low	Low	Not detected	Not detected	Low	Not detected	Medium	Low	Low	Low	Not detected	Not detected	Low	Not detected	Medium	Low	Low	Low	Not detected	Low	Not detected	Low	Not detected	Not detected
	EGFR	19	24	0.0833333	0.1875	0.166667	0.5625	0.270833	Low	High	Not detected	Not detected	Not detected	Low	Not detected	Not detected	Not detected	Not detected	Medium	Not detected	Low	Medium	Not detected	Not detected	Not detected	Not detected	Low	Not detected	Not detected	Medium	Medium	Not detected	Not detected	High	High	Not detected	Not detected	Medium	Low	Medium	Medium	Not detected	Not detected	High	Low	Not detected	Not detected	Not detected	Not detected
CD324 (E-Cadherin)	CDH1	24	25	0.382979	0.0425532	0.0212766	0.553191	0.425532	Not detected	High	Not detected	Not detected	Not detected	Not detected	Not detected	Not detected	Not detected	Not detected	High	Not detected	High	High	Not detected	Not detected	Not detected	Not detected	High	Not detected	Not detected	Medium	Medium	Low	High	High	High	High	Not detected	High	Not detected	Not detected	High	High	High	High	High	Not detected	Not detected		Not detected
CD44	CD44	31	26	0.208333	0.0833333	0.166667	0.541667	0.291667	Not detected	High	Not detected	Not detected	Not detected	Low	Not detected	Not detected	High	Low	Low	Low	Not detected	High	Not detected	Not detected	Not detected	Not detected	Not detected	Not detected	Not detected	Not detected	Not detected	Medium	Medium	High	High	Medium	Not detected	Low	Not detected	Medium	High	High	High	High	Not detected	Not detected	Low	Not detected	Low
CD142	F3	30	27	0.0222222	0.155556	0.288889	0.533333	0.177778	Medium	Medium	Low	Not detected	Medium	Not detected	Not detected	Low	Medium	Not detected	Not detected	Not detected	Low	Not detected	Not detected	Not detected	Not detected	Low	Low	Not detected	Not detected	Low	Low	Medium	Not detected	High	Low	Low		Low	Not detected	Not detected	Low	Not detected	Not detected	Not detected	Low	Not detected	Not detected		Not detected
CD318 (CDCP1)	CDCP1	26	28	0.0212766	0.319149	0.12766	0.531915	0.340426	Low	Medium	Not detected	Not detected	Not detected	Not detected	Not detected	Not detected	Not detected	Not detected	High	Not detected	Medium	Medium	Not detected	Not detected	Not detected	Not detected	Medium	Not detected	Not detected	Low	Low	Low	Not detected	Medium	Medium	Low	Medium	Medium	Low	Not detected	Medium	Not detected	Medium	Medium	Medium	Not detected	Not detected	Not detected	Not detected
CD155	PVR	28	29	0.0217391	0.217391	0.23913	0.521739	0.23913	Medium	Low	Not detected	Not detected	Low	Not detected	Not detected	Not detected	Medium	Low	Medium	Not detected	Low	Low	High	Not detected	Not detected	Medium	Low	Medium	Medium	Low	Not detected	Low	Not detected	Low	Not detected	Low	Medium	Medium	Not detected	Not detected	Not detected	Not detected	Not detected	Not detected	Low	Not detected	Not detected		Not detected
	MUC1	32	30	0.125	0.145833	0.208333	0.520833	0.270833	Medium	Medium	Not detected	Not detected	Not detected	Not detected	Not detected	Not detected	Not detected	Not detected	High	Not detected	High	Low	Not detected	Not detected	Not detected	Low	Medium	Not detected	Not detected	Low	Not detected	Low	Medium	Medium	Low	Medium	Not detected	High	Not detected	Low	Low	Low	Low	Low	High	Not detected	Not detected	Not detected	Not detected
CD49f	ITGA6	25	31	0.0416667	0.145833	0.333333	0.479167	0.1875	Low	Low	Not detected	Not detected	Not detected	Low	Not detected	Not detected	Not detected	Medium	Medium	Low	Medium	Low	Low	Not detected	Not detected	Not detected	Medium	Not detected	Not detected	Low	Not detected	Low	Not detected	Low	Low	Low	Low	High	Not detected	Low	Not detected	Not detected	Not detected	Low	Medium	Not detected	Not detected	Not detected	Not detected
CD166	ALCAM	27	32	0.1875	0.0833333	0.270833	0.458333	0.270833	Low	High	Not detected	Not detected	Low	Not detected	Not detected	Not detected	Medium	Low	Low	Low	Low	Not detected	Not detected	Not detected	Not detected	Not detected	High	Not detected	Not detected	High	High	High	Medium	High	Low	Medium	High	Low	Not detected	Not detected	Not detected	Low	Low	Not detected	Low	Not detected	Not detected	Not detected	Not detected
CD266 (FN14)	TNFRSF12A	39	33	0.0425532	0.276596	0.255319	0.425532	0.319149	Medium	High	Not detected	Medium	Not detected	Not detected	Low	Medium	Not detected	Low	Not detected	Low	Not detected	Low	Low	Low	Medium	Not detected	Medium	Low	Medium	Medium	Not detected	Low	Low	High	Low	Medium	Not detected	Medium	Low	Not detected	Not detected	Not detected	Not detected	Medium	Not detected	Low	Not detected		Not detected
CD97	CD97	33	34	0.0212766	0.361702	0.212766	0.404255	0.382979	Medium	Medium	Medium	Low	Low	Not detected	Low	Not detected	Low	Medium	Medium	Medium	Low	Not detected	Not detected	Low	Not detected	Medium	Not detected	Medium	Not detected	Not detected	Not detected	Medium	Medium	Medium	Not detected	Not detected	Low	High	Not detected	Medium	Not detected	Medium	Medium	Not detected	Low	Not detected	Not detected		Low
CD49b	ITGA2	37	35	0.229167	0.208333	0.166667	0.395833	0.4375	High	High	Not detected	Not detected	Not detected	Medium	Not detected	Low	Low	Not detected	High	Low	High	Medium	Low	Not detected	Not detected	Medium	High	Not detected	Medium	Medium	Low	Not detected	Medium	High	Medium	Low	Low	High	Low	Not detected	Medium	Not detected	High	Medium	High	Not detected	Not detected	Not detected	Not detected
CD49c (ITGA3)	ITGA3	35	36	0.291667	0.145833	0.1875	0.375	0.4375	Medium	Medium	Not detected	Not detected	Low	Not detected	Not detected	Low	Not detected	Low	High	Low	High	High	Medium	Not detected	Not detected	High	High	Not detected	Not detected	Low	Medium	Medium	High	High	High	Low	Low	High	Low	Not detected	High	Not detected	Low	Medium	High	Medium	Not detected	Not detected	Not detected
CD71	TFRC	38	37	0	0.297872	0.340426	0.361702	0.297872	Medium	Low	Low	Not detected	Medium	Medium	Not detected	Low	Not detected	Not detected	Medium	Not detected	Medium	Medium	Low	Not detected	Medium	Not detected	Medium	Not detected	Low	Not detected	Low	Medium	Not detected	Low	Medium	Low	Low	Medium	Not detected	Not detected	Low	Medium	Low	Medium	Low	Low	Not detected		Not detected
CD119	IFNGR1	34	38	0.0217391	0.391304	0.23913	0.347826	0.413043	Medium	Medium	Low	Not detected	Medium	Medium	Low	Low	High	Medium	Medium		Medium	Not detected	Medium	Not detected	Medium	Low	Medium	Not detected	Medium	Not detected	Medium	Medium	Not detected	Low	Not detected	Not detected	Low	Medium	Medium	Not detected	Low	Not detected	Not detected	Low	Medium	Medium	Low		Not detected
CD104 (Integrinß4)	ITGB4	36	39	0.0204082	0.244898	0.408163	0.326531	0.265306	Low	Low	Low	Not detected	Low	Medium	Not detected	Low	Not detected	Medium	Medium	Low	Medium	Not detected	Medium	Not detected	Low	Not detected	Not detected	Low	Not detected	Not detected	Medium	Low	Not detected	Low	Low	Not detected	Not detected	Medium	Low	Low	Low	Not detected	Medium	Medium	Medium	Not detected	Not detected	Low	Low
CD98	SLC7A5	42	40	0.291667	0.333333	0.125	0.25	0.625	High	High	Medium	Low	Medium	Medium	Not detected	Medium	Medium	Medium	High	High	High	High	High	Not detected	Not detected	Not detected	High	Not detected	Low	Not detected	Medium	Medium	Not detected	Medium	Medium	Medium	Medium	High	Medium	Low	Medium	Medium	Low	Medium	High	High	Not detected	Low	Low
CD9	CD9	40	41	0.354167	0.3125	0.0833333	0.25	0.666667	Medium	Medium	Not detected	Not detected	Not detected	Medium	Low	Not detected	Medium	Medium	High	High	Low	Medium	Not detected	Low	Not detected	Medium	High	Medium	Not detected	Not detected	Not detected	High	High	High	High	Medium	Medium	High	Not detected	High	High	High	High	Medium	High	Medium	Not detected	Medium	High
CD51	ITGAV	41	42	0.0638298	0.382979	0.319149	0.234043	0.446809	Low	Medium	Medium	Not detected	Low	Medium	Low	Not detected	Low	Medium	Medium	Not detected	Not detected	Medium	Low	Low	Medium	High	High	Low	Not detected	Medium	Not detected	Not detected	Not detected	Low	Medium	Medium	Not detected	Medium	Not detected	Medium	Medium	Low	Medium	Medium	Not detected	Medium	Low		Low
CD151	CD151	44	43	0.166667	0.375	0.229167	0.229167	0.541667	Medium	Medium	Not detected	Not detected	Not detected	Medium	Not detected	Not detected	Not detected	Medium	High	Low	High	Low	High	Not detected	Not detected	High	High	Not detected	Not detected	High	Medium	Low	Medium	Medium	Medium	Medium	Medium	High	Low	Low	Medium	Not detected	Medium	Medium	Medium	Medium	Low	Medium	Low
CD276	CD276	45	44	0	0.5	0.291667	0.208333	0.5	Medium	Medium	Low	Not detected	Not detected	Not detected	Low	Not detected	Low	Medium	Medium	Medium	Medium	Medium	Not detected	Low	Not detected	Not detected	Low	Low	Low	Low	Medium	Medium	Low	Medium	Medium	Medium	Low	Medium	Not detected	Medium	Medium	Not detected	Medium	Medium	Medium	Not detected	Medium	Medium	Medium
CD317 (BST2)	BST2	43	45	0.0731707	0.560976	0.170732	0.195122	0.634146	High		Medium	Not detected	Low	Medium	Medium	Medium	Medium	High	Medium	Medium	Medium	Not detected	Medium	Not detected	Low	High	Medium	Not detected	Not detected	Low	Low	Medium	Not detected	Medium	Low	Medium	Medium	Medium	Low					Low	Medium	Medium	Medium		Medium
CD73	NT5E	46	46	0.25	0.568182	0.136364	0.0454545	0.818182	High		High	Medium	High	Medium	Low	Low	Medium	Medium	High	Medium	High	Medium	Medium	Low	Low	Medium	Medium	Low	Medium	Medium	Medium	Medium	High	Medium	Low	High	Medium	Medium	High	Medium	Medium	Medium	Medium	Medium	High	Medium	Not detected		Medium
CD29	ITGB1	47	47	0.404255	0.319149	0.255319	0.0212766	0.723404	Medium	High	Low	Low	Low	High	Low	High	Low	Medium	High		Medium	Medium	High	Low	Medium	High	Low	Low	Medium	High	High	Medium	Medium	Medium	Medium	High	High	High	Medium	High	High	Not detected	High	High	High	High	Low	Low	Medium
CD107a	LAMP1	49	48	0.659574	0.276596	0.0425532	0.0212766	0.93617	High	High	Medium	High	High	High	High	High	Not detected	Medium	High	Medium	High	High	High	High	High	High	High	High	High	High	High	High	High	High	High	High	Medium	High	Low	Medium	Medium	Medium	High	High	High	Medium	Low		Medium
CD298	ATP1B3	48	49	0.413043	0.326087	0.26087	0	0.73913	High	Medium	Medium	Medium	Low	Medium	Low	High	Low	Medium	High	Medium	High	High	Medium	Low	Low	Low	High	Medium		Medium	High	High	Medium	High	Medium	High		High	Medium	Medium	High	High	High	High	High	Low	Low	Medium	Medium
CD195 (CCR5)	CCR5	nd	nd
CD240DCE	RHD	nd	nd
CD240DCE	RHCE	nd	nd
CD58 (ILA-3)	CD58	nd	nd
CD94	KLRD1	nd	nd
CD15
SSEA-1
SSEA-4
[truncated: 13 more columns]

## Sheet: GV ranks
symbol	GV (intens. tumor vs normal tissue)	GV (diff. expr. tumor vs normal)
ADAM10		12
ALCAM
ATP1B3
BSG
BST2		7
CCR5
CD151
CD276
CD44		27
CD46		23
CD47		18
CD55		4
CD58		14
CD59
CD63
CD82
CD9		15
CD97
CDH1
CEACAM1		3
CEACAM3
CEACAM5	7	1
CEACAM6	1	2
CXCR3
EPCAM	2	-
F3		20
FAS		17
ICAM1		22
IFNGR1
IL18R1
ITGA2		5
ITGA3
ITGA5		26
ITGA6		21
ITGAV		24
ITGB1		16
ITGB4		11
KLRD1
LAMP1
NT5E		8
PROM1	5	13
PVR
RHCE
RHD
SELPLG		19
SLC3A2
SLC7A5
TFRC		10
TNFRSF12A
TSPAN8	4	9

## Sheet: ProteomicsDB mRNA
Antibody annotation					Antigen annotation			Flow data [% pos. cells]																				ProteomicsDB	ranking			detectability in normal tissue [RNA] - %				adrenal gland	cerebral cortex	colon	esophagus	gall bladder	kidney	liver	lung	lymph node	ovary	pancreas	placenta	prostate gland	rectum
#	group	antigen identical with	Plate ID	Antibody	Symbol	Gene ID	Uniprot	PAXF 1982	PAXF 1872	PAXF 2005	PAXF 546	PAXF 1869	PAXF 2124	PAXF 2005	PAXF 2051	PAXF 2051 (2)	PAXF 2112	PAXF 2196	PAXF 2033	PAXF 2007	PAXF 1998	PAXF 2046	PAXF 2053	PAXF 2175	PBMC	rank (flow) old	rank (flow) new		high+medium	low+not detected	rank	normal tissue [count "high"]	normal tissue [count "medium"]	normal tissue [count "low"]	normal tissue [count "not detected"]	adrenal	brain	colon	esophagus	gall_bladder	kidney	liver	lung	lymph_node	ovary	pancreas	placenta	prostate	rectum
15	15		G-07	CD240DCE	RHD	6007	Q02161	12.69	31.88	32.45	20.15	71.97	94.7	91.6	26.99	26.63	27.18	0	85.5	82.68	33.82	81.65	89.85	66.03	14.33	47	27	Blood group Rh(D) polypeptide	0	1	1	0	0	0	1	0.3	0.1	0.1	0.2	0.2	0.1	0.2	0.1	0.2	0.2	0.2	0.9	0.3	0.1
16	15		G-07	CD240DCE	RHCE	6006	P18577	12.69	31.88	32.45	20.15	71.97	94.7	91.6	26.99	26.63	27.18	0	85.5	82.68	33.82	81.65	89.85	66.03	14.33	47	27	Blood group Rh(CE) polypeptide	0	1	2	0	0	0.272727	0.727273	0.4	1	0.3	0.9	0.4	0.4	1.6	0.4	0.6	0.4	0.5	1	1.1	0.4
38	36		G-08	CD66acde	CEACAM3	1084	P40198	82.39	96.24	69.35	69.38	82.62	98.92	96.61	92.73	91.49	71.01	14.29	94.96	86.42	43.37	99.17	97.1	59.74	33.86	17	4	Carcinoembryonic antigen-related cell adhesion molecule 3	0	1	3	0	0	0.363636	0.636364	0.4	0.1	8.4	1.4	1.4	0.2	0.8	1.6	0.5		0.1	0.7	0.3	2.6
12	12		E-07	CD183	CXCR3	2833	P49682	13.53	14.86	47.26	35.74	62.9	88.73	73.39	35.83	27.33	26.56	38.1	63.95	35.06	18.92	75.55	77.61	58.29	22.32	48	24	C-X-C chemokine receptor type 3	0.0454545	0.954545	4	0	0.0454545	0.363636	0.590909	0.7		1.3	0.7	1.3	0.4	0.2	3.4	14.2	0.4	0.3	0.2	0.5	0.9
39	36		G-08	CD66acde	CEACAM5	1048	P06731	82.39	96.24	69.35	69.38	82.62	98.92	96.61	92.73	91.49	71.01	14.29	94.96	86.42	43.37	99.17	97.1	59.74	33.86	17	4	Carcinoembryonic antigen-related cell adhesion molecule 5	0.272727	0.727273	5	0.181818	0.0909091	0.272727	0.454545		0.4	858.3	189.6	1.2	1.2	0.1	9.1	0.3	0.1		4.3	0.8	844.4
40	36	41	G-08	CD66acde	CEACAM6	4680	P40199	82.39	96.24	69.35	69.38	82.62	98.92	96.61	92.73	91.49	71.01	14.29	94.96	86.42	43.37	99.17	97.1	59.74	33.86	17	4	Carcinoembryonic antigen-related cell adhesion molecule 6	0.409091	0.590909	6	0.227273	0.181818	0.181818	0.409091	0.1	0.1	169.9	146.1	132.7	0.4	0.3	192.7	0.1	0.1	1.6	1.6	2.4	183.6
41	37	40	H-08	CD66c	CEACAM6	4680	P40199	94.33	98.41	91.13	83.4	77.4	98.91	98.73	93.91	94.15	82.76	44.44	98.75	98.47	56.9	99.71	98.1	72.75	46.45	3	2	Carcinoembryonic antigen-related cell adhesion molecule 6	0.409091	0.590909	6	0.227273	0.181818	0.181818	0.409091	0.1	0.1	169.9	146.1	132.7	0.4	0.3	192.7	0.1	0.1	1.6	1.6	2.4	183.6
14	14		B-08	CD318 (CDCP1)	CDCP1	64866	Q9H5V8	55.19	78.2	0	13.08	38.4	74.62	45.56	3.58	5.81	14.97	16.67	11.37	21.19	33.57	13.81	17.99	7.1	4.6	40	36	CUB domain-containing protein 1	0.227273	0.772727	7	0	0.227273	0.454545	0.318182	0.5	0.5	17.1	20.8	6.9	2.1	0.5	5.7	0.7	0.1	3.3	2.2	4.2	17.1
5	5		H-02	CD133/1 (AC133)	PROM1	8842	O43490	26.94	46.49	27.13	0	26.71	22.97	1.35	3.35	4.89	4.3	0	19.04	10.39	2.65	23.35	28.31	3.67	1.56	46	41	Prominin-1	0.363636	0.636364	8	0	0.363636	0.363636	0.272727	0.6	3.5	29.1	6.4	37.9	21.5	1.5	3.9	0.2	0.3	9.9	22.3	3.3	20.1
46	42		G-06	CD94	KLRD1	3824	Q13241	0	15.1	20.78	10.32	69.69	88.59	1.92	5.41	16.61	9.57	0	36.16	33.87	5.19	41.87	32.26	31.3	14.21	51	37	Natural killer cells antigen CD94	0.0454545	0.954545	9	0	0.0454545	0.772727	0.181818	2	0.3	2.1	1.3	3	1	1.5	6.2	8.5	1.5	1.1	2.2	0.9	1.1
13	13		E-08	CD195 (CCR5)	CCR5	1234	P51681	15.93	33.08	39.53	30.75	66.94	80.71	89.95	65.07	70.11	46.71	16.67	87.61	90.65	53.14	88.3	89.35	78.52	22.75	44	13	C-C chemokine receptor type 5	0.0454545	0.954545	10	0	0.0454545	0.818182	0.136364	2.1	1.2	3.1	1.5	5.4	1.1	1.6	6	14	1.6	0.3	0.7	1.4	4
27	26		C-06	CD49b	ITGA2	3673	P17301	85.01	93.14	91.59	83.37	3.11	1.98	0.53	0.16	2.59	0	0	6.17	0.95	5.53	0.7	0.99	0.63	1.41	7	50	Integrin alpha-2	0.136364	0.863636	11	0	0.136364	0.727273	0.136364	12.6	1.7	6.8	10.3	10	9.5	0.2	6.9	1	1	0.7	4.6	6.1	6.2
37	36		G-08	CD66acde	CEACAM1	634	P13688	82.39	96.24	69.35	69.38	82.62	98.92	96.61	92.73	91.49	71.01	14.29	94.96	86.42	43.37	99.17	97.1	59.74	33.86	17	4	Carcinoembryonic antigen-related cell adhesion molecule 1	0.5	0.5	12	0.0909091	0.409091	0.363636	0.136364	6.9	0.4	216.2	46.5	7.2	21.6	32.6	6.4	3.3	0.9	1.2	19.7	14.2	135.5
22	21		B-03	CD324 (E-Cadherin)	CDH1	999	P12830	12.5	31.89	38.8	60.78	8.64	9.17	0.44	1.19	4.86	8.71	0	0.56	2.52	7.84	1.97	3.48	5.33	4.02	39	45	Cadherin-1	0.772727	0.227273	13	0.5	0.272727	0.136364	0.0909091	0.4	1.5	120.3	67.2	51.2	37.2	65.6	35.9	7.6	1.4	41.4	59.9	83.9	124.9
53	48		C-05	TSPAN-8 (PE)	TSPAN8	7103	P19075	93.45	89.94	76.91	21.84	13.81	3.44	90.95	63.58	94.17	75.53	77.78	96.59	96.57	93.42	98.53	97.7	86.18	74.41	11	3	Tetraspanin-8	0.545455	0.454545	14	0.227273	0.318182	0.409091	0.0454545	9.3	2	679.8	5.1	192.5	32.7	21.2	24.5	4.2	35.6	25.6	2.5	142.7	600.5
23	22		C-03	CD326 (EpCAM)	EPCAM	4072	P16422	94.92	97.62	82.6	55.39	20	87.37	30	7	8.62	5.39	3.54	52.56	36.87	61.48	75.95	65.03	46.51	0	5	17	Epithelial cell adhesion molecule	0.590909	0.409091	15	0.454545	0.136364	0.363636	0.0454545	14	3.4	733	9.5	111.3	216.8	2.4	95.7	1.3	0.8	77.8	5.1	78.8	730.6
43	39		D-02	CD73	NT5E	4907	P21589	32.76	80.91	62.4	64.83	35.64	11.72	19.84	12.83	22.78	22.26	0	4.69	2.79	40.6	41.84	53.43	2.86	2.39	23	31	5'-nucleotidase	0.636364	0.363636	16	0	0.636364	0.318182	0.0454545	6.2	12	30.2	8.5	18.6	13	25	7.1	9.3	37.1	0.7	29.5	12.9	30.9
1	1		E-05	Anti-CLA	SELPLG	6404	Q14242	0	80.98	42.05	68.76	72.97	88.31	85.13	91.06	87.23	51	22.22	99.01	92.36	4.49	98.8	96.15	72.49	79.3	28	5	P-selectin glycoprotein ligand 1	0.409091	0.590909	17	0.0909091	0.318182	0.590909	0	8.9	14.1	8.8	8.3	15.7	2.5	3.9	35	56.7	2.9	1.4	11.1	3	9.6
50	45		D-08	CD98	SLC7A5	8140	Q01650	74.52	91.12	91.44	93.1	41.96	72.94	81.05	23.7	26.8	43.41	70	31.94	36.65	63.9	71.1	83.33	30.63	72.87	4	12	Large neutral amino acids transporter small subunit 1	0.409091	0.590909	18	0.0454545	0.363636	0.590909	0	2.4	43.9	4.8	36.4	6.7	3.6	2.1	3.5	12.8	3.2	6.6	20.8	1.8	2.8
17	16		C-04	CD266 (FN14)	TNFRSF12A	51330	Q9NP84	0	11.88	30.46	26.71	3.72	1.79	0.76	6.41	15.91	1.56	15.38	0.26	0.34	21.09	1.02	2.31	2.11	4.23	49	49	Tumor necrosis factor receptor superfamily member 12A	0.5	0.5	19	0.0909091	0.409091	0.5	0	21.3	4.6	9.6	5.6	53.9	19.5	33.1	37.4	2.5	1.6	53.7	40.3	15.4	4.9
9	9		D-03	CD155	PVR	5817	P15151	59.7	51.79	52.8	38.5	4.32	3.85	1.54	5.75	1.84	8.57	18.18	0.91	1.07	0.45	3.41	5.22	4.03	10.28	32	47	Poliovirus receptor	0.545455	0.454545	20	0	0.545455	0.454545	0	23.5	9.8	13.8	9	10.7	10.5	16.9	19	3.3	9.7	9.4	21	12.4	14.6
2	2		H-06	CD104 (Integrinß4)	ITGB4	3691	P16144	69.42	75.69	80.1	83.38	58.18	86.85	47.06	21.97	21.35	35.96	20	81.99	28.41	67.42	51.14	74.35	33.61	18.7	15	15	Integrin beta-4	0.545455	0.454545	21	0.136364	0.409091	0.454545	0	4.5	9.6	36.4	25	26.4	5.9	1.7	10	4.9	2	5.3	42.9	14.8	22
32	31		E-06	CD54 (ICAM-1)	ICAM1	3383	P05362	0	36.5	86.79	61.6	17.4	12.2	59.33	10.04	7.09	3.22	6.67	0.56	1.24	7.33	3.66	2.12	0.6	42.64	33	42	Intercellular adhesion molecule 1	0.545455	0.454545	21	0.136364	0.409091	0.454545	0	19.5	5.6	15	9.6	53.2	9.3	51.2	162.9	32.5	5.4	5.2	21.2	8	16.3
34	33		B-02	CD58 (ILA-3)	CD58	965	P19256	87.28	82.93	84.89	87.68	57.79	93.89	61.82	28.92	23.66	55	25	48.94	88.74	54.33	56.99	95.71	32.47	74.15	8	16	Lymphocyte function-associated antigen 3	0.636364	0.363636	22	0	0.636364	0.363636	0	9.6	3.2	21.1	19.6	20.1	14	5.2	22.8	16.2	3.2	2.5	10.6	8.4	25.2
47	43		E-02	CD95	FAS	355	P25445	74.17	17.94	65.79	65.76	15.8	15.67	0.59	5.16	15.38	20.42	33.33	0.19	0.82	39.87	0.61	23.04	2.23	33.33	22	38	Tumor necrosis factor receptor superfamily member 6	0.681818	0.318182	23	0	0.681818	0.318182	0	26.4	6.2	27.8	20.3	28.3	8.9	24.7	24.9	31.3	30.2	1.3	11.1	16.4	35.8
28	27		C-08	CD49c (ITGA3)	ITGA3	3675	P26006	67.78	91.21	64.41	79.57	51.63	83.87	29.69	26.61	26.02	68.44	0	77.97	23.11	33.45	61.76	86.36	35.95	25.69	18	14	Integrin alpha-3	0.681818	0.318182	24	0.0909091	0.590909	0.318182	0	22.4	6.3	29.5	16	31.2	32.7	1.7	104.5	7.2	15.2	6.1	29.8	17.1	24.2
11	11		F-08	CD166	ALCAM	214	Q13740	33.39	37	-	46.61	31.95	67.73	0.25	3.19	3.07	14.57	31.25	1.57	3.67	0.97	7.26	2.76	6.75	24.49	38	43	CD166 antigen	0.772727	0.227273	25	0.181818	0.590909	0.227273	0	35.9	58.8	13.9	8.9	28	19.8	26.6	70.9	10.3	56.7	17.5	9.1	31.6	14.9
48	44		F-02	CD97	CD97	976	P48960	14.18	64.69	53.83	58.97	3.37	15.66	2.41	2.63	4.89	7.42	0	0.54	1.88	2.29	11.97	0	1.72	62.32	27	48	CD97 antigen	0.818182	0.181818	26	0.136364	0.681818	0.181818	0	20	7.7	47.2	16	38.3	12.1	13.1	81.2	58.9	9.8	12.8	27.5	13.3	35.1
29	28		B-04	CD49e	ITGA5	3678	P08648	27.13	0	69.68	80.72	0.8	0.59	0.16	1.09	0.98	0.31	7.69	8.76	1.56	0	0.04	0	0.49	0.94	34	51	Integrin alpha-5	0.818182	0.181818	27	0.318182	0.5	0.181818	0	26.5	4.7	51.7	73.5	62.9	7.6	18.2	52.7	20	11.1	12.6	112.5	42.6	57.5
30	29		A-05	CD49f	ITGA6	3655	P23229	16.16	0	92.28	90.34	75.24	95.36	85.36	40.5	54.78	54.79	50	91.98	75.62	84.95	89.29	96.3	61.81	37.91	30	10	Integrin alpha-6	0.909091	0.0909091	28	0.227273	0.681818	0.0909091	0	10.1	17.7	78.2	26.7	49	43	5.5	36.4	23.4	6.4	25.1	69.8	28.7	76.7
6	6		A-03	CD142	F3	2152	P13726	63.72	81.94	80.27	80.73	69.56	71.92	47.41	44.19	24.43	37.13	6.25	43.82	39.49	12.35	80.45	74.78	15.38	13.68	12	20	Tissue factor	0.909091	0.0909091	29	0.454545	0.454545	0.0909091	0	24.4	59.8	51.2	52	86.3	13.6	4.6	52.7	18.3	62.4	26	136.7	78.6	56.1
42	38		H-03	CD71	TFRC	7037	P02786	-	14.15	38.76	17.04	42.28	54.13	53.27	17.14	1.97	2.89	30.77	22.5	11.94	0.39	31.54	30.48	9.98	4.28	50	35	Transferrin receptor protein 1	0.909091	0.0909091	30	0.181818	0.727273	0.0909091	0	35.1	20.4	82.9	28.9	32.9	23.2	20.2	60.5	28	27.1	8.8	129.3	13.1	60.4
44	40		F-06	CD82	CD82	3732	P27701	67.38	89.45	68.24	93.71	77.76	99.6	36.94	91.27	89.34	37.56	6.25	82.69	68.23	57.76	97.75	82.28	44.38	75.82	14	7	CD82 antigen	0.909091	0.0909091	31	0.409091	0.5	0.0909091	0	7.2	30	21.4	116.7	45.7	27.3	21.4	63.9	91.4	14.6	17	41.8	30.9	15.4
21	20		A-08	CD317(BST2)	BST2	684	Q10589	45.93	74.51	69.72	75.75	52.43	87.87	50.14	32.01	29.08	11.27	23.53	2.96	28.71	20.19	72.23	46.19	54.23	66.93	20	21	Bone marrow stromal antigen 2	0.909091	0.0909091	32	0.590909	0.318182	0.0909091	0	226.8	24.9	40.4	34.2	108.4	51.3	102.1	124.8	108.9	380.8	9.5	151.7	45.6	30.1
10	10		C-07	CD156c (ADAM10)	ADAM10	102	O14672	85.8	83.86	86.29	63.21	53.75	85.75	43.24	33.23	26.05	48.08	33.33	49.79	17.57	29.33	49.72	37.85	21.47	83.27	10	19	Disintegrin and metalloproteinase domain-containing protein 10	0.954545	0.0454545	33	0.0454545	0.909091	0.0454545	0	18.5	28.8	35.5	26.8	31.9	31.3	17.9	32.5	32.5	20.9	9.2	49.3	37.1	35
24	23		H-01	CD44	CD44	960	P16070	22.64	34.86	49.85	46.79	4.68	1.85	1.05	1.14	3.57	13.71	26.67	0.67	3.17	8.62	2.61	22.86	3.57	71.73	36	46	CD44 antigen	0.954545	0.0454545	34	0.681818	0.272727	0.0454545	0	44.1	31	85.5	169.5	143.9	16.9	18.4	174.5	111.6	14.4	48	74	59.8	125.9
18	17		F-04	CD276	CD276	80381	Q5ZPR3	41.25	47.21	59.3	74.91	13.47	8.9	3.31	5.63	10.46	15.51	20	4.14	0.75	4.59	1.82	18.72	6.08	7.73	29	40	CD276 antigen	0.954545	0.0454545	35	0.136364	0.818182	0.0454545	0	46.1	14.7	25.3	14.5	57.2	13	29.8	27.4	11.2	27	12.1	66.4	43.3	23.4
31	30		D-06	CD51	ITGAV	3685	P06756	38	50.07	86.92	25.09	42.9	61.38	71.48	4.82	6.38	40.41	26.67	3.66	2.43	29.55	8.72	45.56	6.77	5.88	35	30	Integrin alpha-V	1	0	36	0.181818	0.818182	0	0	41.2	41.4	23.4	25.6	51.7	50.6	11.2	23.1	16.2	61	13.9	47.1	29.8	22.2
33	32		A-02	CD55 (DAF)	CD55	1604	P08174	-	13.76	91.16	58.83	77.03	93.1	81.1	35.18	24.42	43.49	0	74.09	44.92	20	80.76	90.99	35.71	77.56	26	18	Complement decay-accelerating factor	1	0	37	0.454545	0.545455	0	0	169.3	10.8	55.3	61.1	58.3	18.1	17.9	222.3	27.9	63.1	12.7	139.8	14.6	44.5
4	4		A-07	CD119	IFNGR1	3459	P15260	12.44	22.13	53.54	40.78	33.86	18.61	4.83	4.73	3.49	6.37	8.33	0.42	0.3	2.98	3.31	3.67	5.98	36.88	45	44	Interferon gamma receptor 1	1	0	38	0.590909	0.409091	0	0	57.8	35.7	71.8	63.4	90.9	31.4	45.4	100.3	127.1	39.5	20.9	78.1	44.5	69.8
20	19		H-07	CD298	ATP1B3	483	P54709	63.96	74.25	36.41	59.69	8.01	14.83	7.89	2.58	8.29	31	29.41	3.29	3.66	53.95	22.45	6.82	21.39	76.88	24	32	Sodium_potassium-transporting ATPase subunit beta-3	1	0	38	0.590909	0.409091	0	0	211	43.5	130.9	78	60.3	59.6	12.9	71.6	39.6	22.4	13.6	104.9	51.6	184.4
26	25		B-06	CD47	CD47	961	Q08722	79.64	83.94	61.74	80.39	59.84	78.65	81.83	39.1	36.95	76.41	50	46.43	73.01	74.83	91.04	64.38	46.5	82.9	13	11	Leukocyte surface antigen CD47	1	0	39	0.681818	0.318182	0	0	41.9	75.2	60.6	67.7	63.7	28.7	27.1	111.1	76.3	28.8	13.7	51.4	87	69.8
45	41		F-01	CD9	CD9	928	P21926	54.61	79.68	80.32	52.87	35.89	61.43	52.16	16.55	13.74	32.75	0	27	5	56.8	24.68	26	19.21	47.95	21	28	CD9 antigen	1	0	40	0.818182	0.181818	0	0	248.2	133.4	431.5	802.9	128.9	217.8	40.9	400.5	43.5	41.9	52	96	541.2	382.2
49	45		D-08	CD98	SLC3A2	6520	P08195	74.52	91.12	91.44	93.1	41.96	72.94	81.05	23.7	26.8	43.41	70	31.94	36.65	63.9	71.1	83.33	30.63	72.87	4	12	4F2 cell-surface antigen heavy chain	1	0	40	0.818182	0.181818	0	0	65.9	86.8	50.6	51.9	62.5	171.4	48.4	67.4	49.1	64.8	38.2	125.8	65.7	60.2
8	8		D-07	CD151	CD151	977	P48509	90	76.42	29.93	15.95	32.48	41.77	2.08	56.85	47.55	37.87	51.85	8.3	15.21	6.23	50.3	50	34.8	73.83	31	25	CD151 antigen	1	0	41	0.863636	0.136364	0	0	90.6	35.3	154.4	86.4	147.4	112	62.5	221.1	38.3	72.6	106.2	108.5	173.2	101.6
19	18		G-01	CD29	ITGB1	3688	P05556	95.36	98.23	95.86	92.91	73.96	96.66	97.57	69.9	80.26	82.41	73.33	95.52	95.17	81.33	98.13	98.45	76.77	86.75	2	1	Integrin beta-1	1	0	42	0.954545	0.0454545	0	0	136.1	34.4	175.3	126.6	267.7	112.7	109.2	173.2	87.5	109	50.6	256.6	163.4	159.5
25	24		A-06	CD46	CD46	4179	P15529	36.28	50.96	69.39	83.07	32.29	62.72	8.58	11.39	12.65	21.04	21.43	1.21	7.09	22.95	10.12	18.59	15.09	81.23	25	33	Membrane cofactor protein	1	0	42	0.954545	0.0454545	0	0	273	26	108.5	109.3	100.3	147.8	67.6	145.5	80.4	77.6	54.6	217.5	188.8	124.8
3	3		G-02	CD107a	LAMP1	3916	P11279	17.59	30.29	37.51	48.49	52.61	72.8	42.27	46.06	52.13	16.15	11.11	37.22	77.23	59.34	65.1	71.05	18.05	5.54	41	22	Lysosome-associated membrane glycoprotein 1	1	0	43	1	0	0	0	81.8	80	90.7	95.6	111.6	151.9	120.2	129.3	81.2	75.5	90.2	113.2	106.9	64.1
7	7	51;52	B-07	CD147	BSG	682	P35613	88.59	77.66	92.48	83.15	47.04	53.53	67.69	93.53	50.46	67.33	48.94	72.06	85.29	22.75	89.51	94.58	82.56	81.12	9	8	Basigin	1	0	43	1	0	0	0	237.9	188.8	294.9	111.1	163.6	287.9	60.2	154	86.2	124	124.9	287.3	182.7	133.3
35	34		C-09	CD59 (PE)	CD59	966	P13987	97.12	99.16	98.1	99.52	0.62	4.73	13.18	4.22	38.26	6.75	17.65	67.2	88.42	27.68	8.75	20.75	13.96	9.82	1	34	CD59 glycoprotein	1	0	43	1	0	0	0	202	140.8	186.9	345.9	393.3	288.6	150	305.8	121.2	185	140.6	566.6	179	198.6
36	35		C-02	CD63	CD63	967	P08962	78.6	94.57	76.26	73.33	81.01	98.3	94.56	75.92	77.32	47.84	44.44	95.77	98.41	58.6	98.22	98.97	78.72	78.21	16	6	CD63 antigen	1	0	43	1	0	0	0	481	210.5	616.6	288.8	612.6	350.2	304.9	545.5	298.5	352	403.9	581.6	409.2	660.8
51	46	7;52	F-03	TRA-1-85 (PE)	BSG	682	P35613	79.78	76.99	66.49	69.65	47.3	56.67	64.19	91.71	75.55	64.56	45	89.13	89.28	94.74	87.38	92.43	76.64	81.71	19	9	Basigin	1	0	43	1	0	0	0	237.9	188.8	294.9	111.1	163.6	287.9	60.2	154	86.2	124	124.9	287.3	182.7	133.3
52	47	7;51	B-09	TRA-1-85 (APC)	BSG	682	P35613	80.81	71.58	96.7	96.67	50.87	85.41	55.39	27.53	23.8	33.14	25	7.59	15.13	36.96	36.88	37.75	35.28	76.11	6	26	Basigin	1	0	43	1	0	0	0	237.9	188.8	294.9	111.1	163.6	287.9	60.2	154	86.2	124	124.9	287.3	182.7	133.3
54	49		G-04	CD15				26.19	38.19	42.32	27.28	1.58	4.9	10.03	11.92	13.95	23.28	11.11	0.27	6.26	20.9	7.43	66.83	82.47	36.82	43	39		0	0	-
55	50		G-05	SSEA-1				38.03	22.93	61.9	39.24	4.68	22.77	32.93	30.64	36.17	28.79	6.67	0.47	12.95	40.92	5.2	76.33	91.51	63.39	37	29		0	0	-
56	51		H-05	SSEA-4 (PE)				2.16	59.22	66	8.5	5.35	1.21	14.73	98.67	18.65	87.71	58.33	41.18	57.76	14.25	73.56	95.88	34.21	17.39	42	23		0	0	-
[truncated: 13 more columns]

## Sheet: ProteomicsDB - MS
Antibody	Gene Symbol	rank	rank (essential)	not detectable	adipocyte	adrenal gland	blood platelet	brain	cardia	cerebral cortex	cerebrospinal fluid	colon	colon muscle	colonic epithelial cell	cytotoxic T-lymphocyte	esophagus	gut	heart	helper T-lymphocyte	ileum epithelial cell	kidney	liver	lung	mesenchymal stem cell	monocyte	nasopharynx	natural killer cell	oral epithelium	pancreas	pancreatic islet	prefrontal cortex	proximal fluid (coronary sinus)	rectum	retina	skin	spinal cord	stomach	urinary bladder	vitreous humor
					e	e	e	e	e	e	e	e	e	e	e	e	e	e	e	e	e	e	e	e	e	e	e	e	e	e	e	e	e	e	e	e	e	e	e
					adipose	adrenal	circulatory_system	brain	cardia	brain	cerebrospinal_fluid	colon	smooth_muscle	colon	circulatory_system	esophagus	gut	heart	circulatory_system	ileum	kidney	liver	lung	bone_marrow	circulatory_system	nasopharynx	circulatory_system	oral_cavity	pancreas	pancreas	brain	proximal_fluid	rectum	eye	skin	spinal_cord	stomach	urinary_bladder	eye
CD195 (CCR5)	CCR5	1	1	1
CD240DCE	RHD	1	1	1
CD240DCE	RHCE	1	1	1
CD266 (FN14)	TNFRSF12A	1	1	1
CD66acde	CEACAM3	1	1	1
CD183	CXCR3	2	2	0.971429											3.4091
CD94	KLRD1	2	2	0.971429																							5.06879
	MSLN	5	3	0.914286								5.36											3.98									4.23
CD119	IFNGR1	4	4	0.885714								4.00772											3.80547						5.4365				3.78689
CD318 (CDCP1)	CDCP1	3	5	0.828571								3.94584		3.96138																4.11708		3.65117	4.03868				3.43207
Anti-CLA	SELPLG	6	6	0.771429						5.01671					5.12735							4.14663	3.92037		5.26532		4.87946	4.23771										3.65728
CD66acde	CEACAM6	9	7	0.742857						3.54612		5.58249		5.09375		4.50438							5.51959					5.34907	4.84075				5.27553				5.71084
CD66c	CEACAM6	9	7	0.742857						3.54612		5.58249		5.09375		4.50438							5.51959					5.34907	4.84075				5.27553				5.71084
CD66acde	CEACAM5	7	8	0.714286					4.34556			5.67283		5.10477		5.12009				5.08789			4.77564					4.01398	4.04905				5.49072				5.6616
	ERBB2	8	8	0.714286								4.21		4.13			3.82	4.05		4.2		3.44	3.93						3.63	4.1			4.1
CD133/1 (AC133)	PROM1	10	8	0.714286								4.55616					2.95423	2.90972			4.30003							3.73163	4.45307	4.26752			4.20101	5.72798			4.33658
CD142	F3	11	9	0.657143	4.70646					3.80288		4.462				3.65653				4.37154			3.81575					4.72829	4.97791		5.30073			5.39059		4.66762		3.73211
	MUC1	12	9	0.657143					5.1			5.11		4.72		4.09	4.66				5.06		5.7						3.88	6.32			4.55				5.93	3.95
CD98	SLC7A5	14	10	0.6				5.59354				4.44277			4.34851	4.49083			4.15282			4.38069	4.65994					5.62536	4.42624		5.56261		4.67535	4.61007		5.02347		4.23562
CD95	FAS	13	11	0.571429		5.70766						4.48876		5.14016	4.71863				4.39653	4.77545		5.04711	4.50694					3.66459	4.87654		4.22359		4.75588	4.1352		3.60903		4.29764
CD66acde	CEACAM1	17	11	0.571429		3.89911			4.21091			5.20882		5.11755		4.67402	4.30603				4.47021	4.95468	5.15197					4.80033	4.23691			5.28229	5.1296		3.54124		4.67007
CD326 (EpCAM)	EPCAM	15	12	0.542857								6.39824		7.09018			6.28433	4.97586		6.99125	4.76639	4.3463	5.17167					5.44966	5.84129	5.49458			6.41858		5.01452	3.52946	5.58041	4.06601
CD82	CD82	18	12	0.542857			4.89839					4.42495			3.78345				4.80025	5.1064		4.86803	5.40176		3.98714			5.11221	4.13853	4.86261	5.31371		3.92322	3.45036		4.26754		4.9972
CD276	CD276	19	12	0.542857	4.81791	4.82682		4.86261		5.82629		4.83142					5.15599	4.53821				4.31271	4.92579					5.25371	4.22424	5.04539			4.77621	3.83818			4.25676	4.8001
CD58 (ILA-3)	CD58	16	13	0.457143	4.6165		4.0308	4.83716		4.72107		4.58693		5.15164	4.8301			4.67765	4.73686	5.52149	3.65995	4.29417	4.71846		5.20111		4.18603		4.79147			4.51535	5.1371			3.9073
CD46	CD46	20	13	0.457143	5.32191	5.77375	5.26771			5.5		4.94273		5.28946	4.14301				4.4379	5.67389	4.57508		5.13118		4.35382			4.60879	5.17358	4.70971	4.52063	3.91091	5.10923	4.31851
CD104 (Integrinß4)	ITGB4	20	14	0.428571					3.25344			5.20609		5.98292		4.06117	3.81219			5.46653	2.977		3.71509		4.25834			3.79552	4.52672	3.60836	3.55733	3.83975	5.23441	3.69678	5.14302	4.94777	4.61538	4.76359
TSPAN-8	TSPAN8	20	14	0.428571	3.97913				5.09708			5.92894	5.05223	6.83159		4.20434	5.72539			6.78818	4.6465	4.54208	5.25551					6.09019	5.33054	2.423	4.94689		5.84559		3.78006	6.06623	6.06689	4.56305
CD324 (E-Cadherin)	CDH1	21	15	0.4			2.29274		4.90024	4.5318		5.6451		6.25583		5.46725	5.35558	4.8518		6.17077	4.58591	5.23359	5.25162					5.59984	5.42363	6.17475		5.08175	5.78463		5.2454	4.14722	5.70786	4.38675
CD317 (BST2)	BST2	22	16	0.371429	5.61533	4.86396			4.51041			5.11615		5.58597	5.14707	3.9939	4.37266	4.6227	4.85892	5.50078	4.87912	4.57055	5.26768		5.43653			4.75503	5.53966				5.19211	4.78369		4.00089	4.46859	5.33794
CD49c (ITGA3)	ITGA3	24	16	0.371429	4.26892	4.5342			4.78576	4.2762		4.28322	4.13786	5.48583		3.86501	4.034	3.66562		5.10847	4.86782		5.36836	3.48397				4.74062	4.31651	5.26261			4.44135	4.21279		3.48972	4.61154	4.92222
CD155	PVR	22	17	0.342857	4.23467	4.29309				4.51652	5.5143	4.41918		5.06914			5.01487	4.28327		4.92584	3.81167	4.317	4.47376		4.72211			4.74544	4.86876		4.41078	5.89557	4.54518	3.97339		3.91253	4.74823	4.63409	4.56468
CD97	CD97	24	17	0.342857		3.39704			3.51549	3.3907		4.95858		5.51207	4.72086	4.09083	3.89645	3.87122	4.93506	4.92167	3.83995	3.13804	4.88541		5.9673		5.22427	3.54807	4.42285	3.92717		3.51889	4.82333				4.79739	4.35242
	EGFR	25	18	0.314286	4.8	4.14		4.37		4.06		3.66		4.86		4.2	4.35	4.17		4.36	3.83	4.47	4.49					3.72	3.72	4.7	4.69	4.3	3.69	4.84		3.79	4.43	4.43	3.17
CD55 (DAF)	CD55	23	19	0.285714		5.5765	3.88478			4.56452	6.17729	4.79631			4.45828	4.62414	4.31955	4.02687	4.51977	4.97347		3.56127	5.18415		5.08416		3.69919		4.93113	4.70603	4.53103	4.65113	4.90556	3.90803		4.58516	5.44145	5.27065	4.85129
CD73	NT5E	27	19	0.285714	3.13749	4.37902			4.72944	5.89053		4.64218	5.10403	4.74497	5.04192	4.47275	5.26121	3.82296			3.88666	5.01699	4.50905	5.81023				5.78207	4.4576	4.19383	4.46908	2.49644	4.96185	5.41105	3.77167	5.36111		4.4214
CD54 (ICAM-1)	ICAM1	31	19	0.285714	5.05481	4.89208			4.20872	5.30142		5.17732			4.34284	3.92443	4.67713	4.22447	4.16867		4.54371	4.87674	6.0002		4.80408		4.33728	5.20645	4.56704	5.68077	4.20387	5.93684	4.9045	5.51076		4.86428	5.48379	4.69618
CD49b	ITGA2	26	20	0.257143	4.45719	4.99932	5.23828	5.00408	3.97424	3.47755		5.12743		5.98477		5.03633	4.60394	4.57835		5.27013	3.86379		4.9154				2.46105	5.09392	4.09273	5.78493	4.57016	3.28483	4.95478	5.13991	3.46281	4.16876	4.40144	4.28175
CD49e	ITGA5	29	20	0.257143	5.07858	4.1698	4.74631		5.23549	5.11131		4.72414	6.4837		4.50003	5.18644	4.72063	4.51509	3.42871		3.42506	5.0623	4.85396	5.2574	5.176		4.60513	4.49439	4.69328	5.14243		3.80017	5.19699			3.77556	4.56686	6.69697
CD151	CD151	26	21	0.228571	6.73343	5.76135	5.4094	4.81561	4.34689	5.40961		5.16457	5.47029	5.694	3.99532	4.71495	5.42438	4.81543		5.48078	4.8414	4.60418	5.00735			5.54085		4.80305	5.04581	2.69678	4.67843		5.27138	5.10922		5.11995	4.23061	5.80106
CD156c (ADAM10)	ADAM10	30	21	0.228571	4.73782	4.89785	5.76661	5.0755		3.5804		4.72325	5.16905	5.31766	5.01931		4.67868	4.49616	4.88644	5.46374	4.25919	4.42511	4.80985		5.39288		5.28954	4.8002	4.9086	5.32924	5.13755		4.61534	4.6808		5.09881	5.13551	4.18194
CD166	ALCAM	32	21	0.228571		4.48401	3.80789	5.65378	4.72776	6.84102	5.31438	4.89334	4.54823	4.62499			5.05342	5.24311		4.96123	4.11388	5.11696	5.03952	4.20445				6.00453	5.17432	4.97334	5.405	5.42019	4.87057	4.29565	4.43484	5.48369	5.59498	4.52056
CD49f	ITGA6	28	22	0.2	5.40731	3.81519	5.61065	3.44734	4.23717	4.23435		5.40408		6.29889	4.5032	4.37338	4.664	4.35004	3.9274	5.9489	4.47473	4.04941	4.40564				3.85435	4.52375	4.49431	5.05397	3.99436		5.34794	3.83546	4.52124	4.91087	4.95008	4.05762
CD51	ITGAV	33	22	0.2	5.11861	4.38202	3.61412	4.2821	4.82576	5.28548		4.91746	4.96117	4.92546		4.04491	5.13557	4.3664		4.01907	4.64208	4.36357	5.25335	4.40772		3.92118		4.9095	4.70395	5.71655	4.65411		5.00621	5.36003	3.21997	4.72358	4.95508	4.7011
CD71	TFRC	34	23	0.171429	4.63063	5.73282	2.8897	5.28859	4.35519	5.18387		5.78811		6.49128	3.56568	4.27038	5.12179	4.69121	3.80192	6.36272	4.10359	5.23676	5.29282	3.49019				4.70952	4.47781	5.32864	4.56596	3.39491	5.82006	4.76684		4.24404	5.68111	4.47589	3.58012
CD63	CD63	36	23	0.171429	5.92358	5.68741	5.62688		5.45242	5.86996		5.41676		6.51624	5.24877	5.43746	5.4131	4.60733		6.45833	4.64461	4.81806	5.69975	5.25407	5.68052	5.65725	5.78533	6.50093	5.62071	6.40113	4.33944		5.20066	4.85194	5.6406	4.9178	5.03767	5.09841
CD47	CD47	34	24	0.142857	5.10198	4.89518	6.44437	5.8014	5.09799	5.88966		5.18009		5.83382	5.89592	4.91951	4.44833	4.6977	5.90359	5.80992	4.2942	4.67911	5.86939		5.34874	5.0635	5.65679	5.77936	5.04536	4.38116	6.157		5.1647	5.95261	4.33044	5.43925	5.32012	5.32559
CD9	CD9	37	24	0.142857	5.75302	5.52169	6.87821	4.85046	6.17889	6.76573		6.18948	6.62861	6.72541	4.52431	6.4548	5.99245	4.92793		5.96217	5.69319	5.03225	6.26787			4.86062	4.71396	6.82602	5.37494	5.86994	6.87003	3.73307	6.17376	5.96371	5.65107	7.18008	6.03567	6.41432
CD298	ATP1B3	35	25	0.114286	5.73681	5.46348	5.06356	6.17022	4.15415	4.76862		5.41622		5.56728	5.60623	5.20265	6.17063	4.56802	5.91753	6.23712	4.41882	4.74683	5.39526		6.06037	4.81118	5.31688	6.06854	5.16417	5.45639	5.44611	3.61806	5.58056	5.82664	5.10148	5.07991	5.24601	4.83291
CD147	BSG	37	26	0.0857143	6.68205	5.71568	5.49395	5.64359	5.24359	5.84863		5.88979	4.94829	6.63119	5.53458	4.9036	5.44776	5.90645	4.3817	6.15748	5.41172	5.3657	5.30221		5.48775	6.29991	5.4839	5.74537	5.53561	6.07545	5.99878		5.76452	6.75604	4.53759	5.89119	5.73707	4.85041	4.3099
TRA-1-85	BSG	37	26	0.0857143	6.68205	5.71568	5.49395	5.64359	5.24359	5.84863		5.88979	4.94829	6.63119	5.53458	4.9036	5.44776	5.90645	4.3817	6.15748	5.41172	5.3657	5.30221		5.48775	6.29991	5.4839	5.74537	5.53561	6.07545	5.99878		5.76452	6.75604	4.53759	5.89119	5.73707	4.85041	4.3099
CD98	SLC3A2	38	26	0.0857143	5.4388	4.74836	4.06205	6.19103	3.9875	4.61941		5.61713		5.63249	4.8488	4.96694	5.60223	4.19752	4.83272	6.16848	5.94964	4.92252	5.31151	3.59151	5.73646		4.45041	5.96046	5.14771	6.00316	6.26832	5.18663	5.68199	6.2758	3.30306	5.9115	5.0972	4.11352	4.02812
CD29	ITGB1	37	27	0.0571429	6.77193	6.08461	6.33398	5.13199	6.22399	6.05118		6.17356	6.70141	6.2949	5.4887	5.79004	6.12319	5.6751	5.40204	5.78208	5.48713	5.84745	6.19185	5.18706	5.16999	6.09299	5.41414	5.71692	5.578	6.22139	5.05407	4.51327	6.33948	5.45258	4.47392	5.3211	5.93333	6.69276
CD44	CD44	39	28	0.0285714	5.35868	4.55408	4.8911	4.50728	4.83804	5.31339	5.36682	5.38946	5.81351	5.86169	6.38204	5.41298	5.11054	4.41249	6.06216	5.21516	3.7157	4.43999	5.73256	4.52004	6.21175		5.82922	6.20619	5.86448	5.91249	5.39794	6.07023	5.488	5.23101	5.07862	6.34118	5.82663	5.53778	5.22069
CD107a	LAMP1	40	28	0.0285714	5.99229	6.22103	5.50457	5.09534	5.48064	6.24841		5.7243	4.97545	6.17874	5.95287	5.37139	5.9528	4.96602	5.83208	6.08038	5.60421	5.76938	6.0473	4.16469	6.47564	5.4138	6.53574	6.32087	5.31757	6.42591	5.23306	5.29041	5.59896	5.12125	4.68652	5.31496	5.56017	4.93541	5.38906
CD59	CD59	40	29	0	5.94775	5.95559	5.30435	5.56269	6.23299	6.42113	6.81787	6.09825	6.52459	6.01595	4.72794	6.31949	6.47477	6.11934	6.01199	5.81121	6.23746	5.47538	6.63081	6.09562	5.00766	6.13936	5.0658	6.43436	5.96644	7.32123	6.40544	6.00507	6.10436	6.57127	4.91245	6.44635	6.06918	6.2472	5.91624
CD15
SSEA-1
SSEA-4

## Sheet: Human Proteome Map - MS 
									high: 8-10, medium: 4-7, low:1-3, not detected:0
Antibody	Gene Symbol	rank	rank (essential)	high [%]	medium [%]	low [%]	not detected [%]	high+medium [%]	Adult frontal cortex	Adult spinal cord	Adult retina	Adult heart	Adult liver	Adult lung	Adult adrenal gland	Adult pancreas	Adult kidney	Adult esophagus	Adult colon	Adult rectum	Adult urinary bladder	CD4+ T cells	CD8+ T cells	NK cells	Monocytes	Platelets
									e	e	e	e	e	e	e	e	e	e	e	e	e	e	e	e	e	e
CD195 (CCR5)	CCR5	1	1	0	0	0	1	0	0	0	0	0	0	0	0	0	0	0	0	0	0	0	0	0	0	0
CD66acde	CEACAM3	1	1	0	0	0	1	0	0	0	0	0	0	0	0	0	0	0	0	0	0	0	0	0	0	0
CD240DCE	RHCE	1	1	0	0	0	1	0	0	0	0	0	0	0	0	0	0	0	0	0	0	0	0	0	0	0
CD240DCE	RHD	1	1	0	0	0	1	0	0	0	0	0	0	0	0	0	0	0	0	0	0	0	0	0	0	0
CD266 (FN14)	TNFRSF12A	1	1	0	0	0	1	0	0	0	0	0	0	0	0	0	0	0	0	0	0	0	0	0	0	0
	MSLN	3	1	0	0	0	1	0	0	0	0	0	0	0	0	0	0	0	0	0	0	0	0	0	0	0
CD183	CXCR3	2	2	0.0555556	0	0	0.944444	0.0555556	0	0	0	0	0	0	0	0	0	0	0	0	0	0	10	0	0	0
CD119	IFNGR1	7	3	0	0	0.111111	0.888889	0	0	0	0	0	0	0	0	0	0	0	0	0	0	0	3	0	3	0
CD94	KLRD1	3	4	0.0555556	0.0555556	0	0.888889	0.111111	0	0	0	0	0	0	0	0	0	0	0	0	0	0	4	10	0	0
CD133/1 (AC133)	PROM1	4	5	0.0555556	0.0555556	0.0555556	0.833333	0.111111	0	0	10	0	0	0	0	2	4	0	0	0	0	0	0	0	0	0
CD318 (CDCP1)	CDCP1	5	5	0.111111	0.0555556	0	0.833333	0.166667	0	0	0	0	0	0	0	0	0	9	0	10	0	0	0	0	0	4
CD66acde	CEACAM5	6	6	0.111111	0.0555556	0.0555556	0.777778	0.166667	0	0	0	0	0	9	0	0	0	5	3	10	0	0	0	0	0	0
CD66acde	CEACAM6	8	7	0.0555556	0	0.222222	0.722222	0.0555556	0	0	0	0	1	10	0	2	0	0	1	1	0	0	0	0	0	0
CD66c	CEACAM6	8	7	0.0555556	0	0.222222	0.722222	0.0555556	0	0	0	0	1	10	0	2	0	0	1	1	0	0	0	0	0	0
CD142	F3	10	8	0.0555556	0.0555556	0.222222	0.666667	0.111111	5	3	10	0	0	0	0	3	0	2	0	0	1	0	0	0	0	0
Anti-CLA	SELPLG	9	9	0.0555556	0.0555556	0.277778	0.611111	0.111111	1	1	0	0	1	0	0	0	0	0	0	0	1	0	7	10	2	0
	MUC1	9	9	0.0555556	0.0555556	0.277778	0.611111	0.111111	0	0	0	0	0	10	0	1	6	2	1	1	1	0	0	0	0	0
CD66acde	CEACAM1	12	10	0.0555556	0.166667	0.166667	0.611111	0.222222	0	0	0	0	7	10	2	3	5	0	3	6	0	0	0	0	0	0
	ERBB2	11	11	0	0.111111	0.333333	0.555556	0.111111	2	2	2	2	0	0	5	4	0	0	2	0	2	0	0	0	0	0
CD276	CD276	14	12	0	0.222222	0.222222	0.555556	0.222222	0	0	2	0	4	2	6	4	0	0	3	2	4	0	0	0	0	0
CD326 (EpCAM)	EPCAM	13	13	0.111111	0.166667	0.166667	0.555556	0.277778	0	1	0	0	1	4	0	9	5	0	7	10	1	0	0	0	0	0
CD98	SLC7A5	16	14	0.0555556	0.0555556	0.388889	0.5	0.111111	10	6	2	0	0	0	0	1	0	3	0	2	2	2	2	0	0	0
TSPAN-8	TSPAN8	15	15	0.0555556	0.166667	0.333333	0.444444	0.222222	3	10	0	1	2	7	0	3	2	0	6	5	2	0	0	0	0	0
CD324 (E-Cadherin)	CDH1	17	15	0.0555556	0.166667	0.333333	0.444444	0.222222	0	2	0	0	3	3	1	10	2	4	4	4	1	0	0	0	0	0
CD104 (Integrinß4)	ITGB4	18	16	0.0555556	0.222222	0.333333	0.388889	0.277778	1	8	1	1	0	2	0	7	1	3	4	5	5	0	0	0	0	0
CD95	FAS	22	17	0.111111	0.444444	0.0555556	0.388889	0.555556	3	4	4	0	0	6	10	5	0	0	9	4	5	6	7	0	0	0
CD97	CD97	23	18	0.0555556	0	0.611111	0.333333	0.0555556	0	1	0	0	1	1	0	2	1	0	2	1	2	2	2	2	10	0
CD49c (ITGA3)	ITGA3	19	19	0.0555556	0.277778	0.333333	0.333333	0.333333	1	2	3	1	0	10	6	2	4	2	7	6	6	0	0	0	0	0
CD58 (ILA-3)	CD58	20	20	0.0555556	0.5	0.111111	0.333333	0.555556	5	5	0	5	3	4	0	6	0	0	3	4	0	4	4	0	10	7
CD155	PVR	21	21	0.111111	0.5	0.0555556	0.333333	0.611111	5	3	4	5	7	6	8	10	0	0	4	4	6	0	0	0	7	0
	EGFR	24	22	0	0.0555556	0.666667	0.277778	0.0555556	3	2	4	1	3	1	1	3	1	2	1	1	3	0	0	0	0	0
CD49b	ITGA2	25	23	0.0555556	0.111111	0.555556	0.277778	0.166667	2	1	4	0	0	2	4	2	1	1	2	1	1	0	0	1	0	10
CD166	ALCAM	26	24	0	0.222222	0.5	0.277778	0.222222	6	7	1	0	2	4	2	7	1	1	3	3	2	0	0	0	0	1
CD51	ITGAV	27	25	0.111111	0.388889	0.277778	0.222222	0.5	6	5	10	1	3	4	3	5	4	1	8	7	5	0	0	0	0	2
CD73	NT5E	28	26	0	0.166667	0.666667	0.166667	0.166667	2	4	5	1	2	3	4	1	1	1	3	2	2	0	2	0	0	1
CD71	TFRC	30	27	0	0	0.888889	0.111111	0	1	1	1	1	1	1	3	1	1	1	1	1	1	1	1	0	0	1
CD82	CD82	32	28	0.0555556	0.277778	0.555556	0.111111	0.333333	10	2	2	1	4	5	1	2	0	2	3	1	5	6	1	0	2	4
CD63	CD63	33	29	0.222222	0.277778	0.388889	0.111111	0.5	1	2	1	2	5	8	8	9	3	0	6	6	2	0	2	6	10	6
CD151	CD151	29	30	0.277778	0.222222	0.388889	0.111111	0.5	2	10	2	6	3	6	10	3	4	1	9	10	9	0	1	0	1	6
CD49f	ITGA6	31	31	0.0555556	0	0.888889	0.0555556	0.0555556	1	2	1	1	1	1	1	2	1	1	1	2	1	1	1	1	0	10
CD54 (ICAM-1)	ICAM1	34	32	0.0555556	0.0555556	0.833333	0.0555556	0.111111	1	2	5	1	3	10	1	3	2	1	1	1	1	1	1	1	2	0
CD49e	ITGA5	36	33	0.111111	0.0555556	0.777778	0.0555556	0.166667	0	1	1	1	1	2	1	1	1	3	10	5	10	1	1	1	2	2
CD9	CD9	35	34	0.0555556	0.166667	0.722222	0.0555556	0.222222	5	10	1	1	1	4	2	1	2	3	2	2	2	0	1	1	1	7
CD317 (BST2)	BST2	38	34	0.0555556	0.166667	0.722222	0.0555556	0.222222	1	1	2	2	2	8	5	3	2	2	5	3	4	1	2	2	3	0
CD156c (ADAM10)	ADAM10	37	35	0.111111	0.111111	0.722222	0.0555556	0.222222	5	4	2	0	1	2	1	2	1	2	2	3	1	3	3	3	8	10
CD147	BSG	39	36	0.0555556	0.0555556	0.888889	0	0.111111	4	2	10	2	1	1	2	2	2	1	3	3	2	1	2	1	2	2
TRA-1-85	BSG	39	36	0.0555556	0.0555556	0.888889	0	0.111111	4	2	10	2	1	1	2	2	2	1	3	3	2	1	2	1	2	2
CD98	SLC3A2	40	37	0.166667	0.111111	0.722222	0	0.277778	9	5	9	1	1	1	1	3	10	2	1	1	1	2	2	1	5	1
CD55 (DAF)	CD55	41	38	0.111111	0.222222	0.666667	0	0.333333	1	2	1	2	1	9	6	3	1	1	5	10	6	2	3	1	4	2
CD46	CD46	42	39	0.111111	0.277778	0.611111	0	0.388889	2	1	3	1	2	2	6	10	3	2	4	10	2	4	2	2	5	5
CD107a	LAMP1	43	40	0.166667	0.333333	0.5	0	0.5	3	3	3	2	5	9	10	5	5	2	3	2	1	4	5	7	10	3
CD29	ITGB1	45	41	0.222222	0.277778	0.5	0	0.5	2	3	3	3	4	9	7	6	4	3	10	8	9	2	2	2	2	7
CD47	CD47	43	42	0.166667	0.388889	0.444444	0	0.555556	10	5	5	1	2	8	4	2	2	2	3	3	2	4	5	5	5	8
CD44	CD44	44	43	0.0555556	0.555556	0.388889	0	0.611111	4	7	3	1	1	6	3	5	1	3	4	4	4	5	10	4	7	1
CD298	ATP1B3	46	44	0.166667	0.5	0.333333	0	0.666667	4	4	8	2	3	5	8	3	2	7	4	5	3	7	5	3	10	4
CD59	CD59	47	45	0.222222	0.444444	0.333333	0	0.666667	7	8	7	7	3	9	6	9	10	7	4	7	7	3	2	2	1	1
CD15
SSEA-1
SSEA-4

## Sheet: GTEx - RNAseq 0.5 tpm
										high: >50tpm, medium: >10-50tpm, low:0.5-10tpm, not detected:<0.5tpm																		counts
Antibody	Gene Symbol	rank 1.0 tpm	rank 0.5 tpm	rank 0.5 tpm (essential)	high [%]	medium [%]	low [%]	not detected [%]	high+medium [%]	Adipose_Tissue	Adrenal_Gland	Bladder	Blood_Vessel	Brain	Colon	Esophagus	Heart	Kidney	Liver	Lung	Muscle	Nerve	Pancreas	Pituitary	Skin	Small_Intestine	Stomach	normal tissue [count "high"]	normal tissue [count "medium"]	normal tissue [count "low"]	normal tissue [count "not detected"]	total count
										e	e	e	e	e	e	e	e	e	e	e	e	e	e	e	e	e	e
CD66acde	CEACAM3	2	1	1	0	0	0.0555556	0.944444	0	0.2574	0.04744	0.09239	0.0633	0.03435	0.1823	0.2097	0.11385	0.1049	0.2583	3.311	0.035245	0.05408	0.0174	0.1007	0.03237	0.3318	0.06633	0	0	1	17	18
CD240DCE	RHD	1	3	1	0	0	0.0555556	0.944444	0	0.2911	0.31445	0.3732	0.3037	0.2167	0.2607	0.228	0.17435	0.2028	0.1559	0.5993	0.1051	0.45055	0.13415	0.4069	0.3326	0.3778	0.2006	0	0	1	17	18
CD183	CXCR3	4	4	2	0	0	0.166667	0.833333	0	0.3452	0.33315	0.4536	0.1563	0.03115	0.4133	0.3103	0.07545	0.1766	0.1956	1.394	0.03214	0.1925	0.1424	0.1893	0.1804	7.667	0.8825	0	0	3	15	18
CD66acde	CEACAM6	8	5	3	0.0555556	0.0555556	0.166667	0.722222	0.111111	0.1232	0.070755	0.2845	0.09327	0.06068	1.903	0.3971	0.06795	0.05942	0.1662	276.5	0.06049	0.0878	2.327	0.2027	7.3775	12.53	0.4735	1	1	3	13	18
CD66c	CEACAM6	8	5	3	0.0555556	0.0555556	0.166667	0.722222	0.111111	0.1232	0.070755	0.2845	0.09327	0.06068	1.903	0.3971	0.06795	0.05942	0.1662	276.5	0.06049	0.0878	2.327	0.2027	7.3775	12.53	0.4735	1	1	3	13	18
CD240DCE	RHCE	3	6	4	0	0	0.333333	0.666667	0	0.2446	0.5195	0.3704	0.1971	1.068	0.1962	0.2373	0.42785	0.1704	0.5322	0.4301	0.71765	0.447	0.4713	4.255	0.5366	0.1678	0.3044	0	0	6	12	18
	MSLN	7	7	5	0.0555556	0	0.277778	0.666667	0.0555556	0.2753	0.06695	0.2938	0.1308	0.4404	0.3795	0.1699	0.073975	2.428	0.04233	87.85	0.02658	0.4491	0.12645	0.7448	1.1595	1.053	1.4925	1	0	5	12	18
CD66acde	CEACAM5	6	2	6	0	0.111111	0.222222	0.666667	0.111111	0.05736	0.10275	0.4484	0.06374	0.02657	12.25	0.681	0.029965	0.06921	0.08242	4.562	0.03183	0.05536	0.091945	0.1564	3.378	41.77	0.75785	0	2	4	12	18
CD94	KLRD1	5	8	7	0	0	0.388889	0.611111	0	1.058	0.1844	0.7483	0.4628	0.1476	0.3891	0.3429	0.25855	0.2515	0.6258	3.294	0.095075	0.44975	0.11855	2.684	0.1119	1.796	0.7689	0	0	7	11	18
CD195 (CCR5)	CCR5	9	10	8	0	0	0.611111	0.388889	0	1.022	0.8036	1.2	0.6158	0.1659	0.8903	0.7216	0.17925	0.396	0.4019	4.272	0.058625	1.068	0.30505	0.5718	0.2485	3.602	1.328	0	0	11	7	18
CD324 (E-Cadherin)	CDH1	11	11	9	0.277778	0.277778	0.111111	0.333333	0.555556	0.2492	0.09961	54.05	0.1526	0.6053	2.408	0.3843	0.077155	22.4	24.71	35.4	0.0854	15	56.635	24.47	106.1	78.47	65.905	5	5	2	6	18
CD133/1 (AC133)	PROM1	10	9	10	0	0.0555556	0.666667	0.277778	0.0555556	0.04338	0.026015	4.503	1.896	1.517	3.113	1.32	1.1695	8.013	0.5948	0.7507	0.162	0.06279	4.983	0.1722	1.207	12.36	6.827	0	1	12	5	18
CD318 (CDCP1)	CDCP1	12	12	11	0	0.111111	0.666667	0.222222	0.111111	1.482	0.64605	9.484	0.9094	0.2423	1.461	2.167	0.1517	3.764	0.2165	7.023	0.17115	0.80155	5.106	2.113	29.305	12.6	9.5995	0	2	12	4	18
CD326 (EpCAM)	EPCAM	13	13	12	0.333333	0.166667	0.277778	0.222222	0.5	0.2819	9.3645	19.25	0.2193	2.751	11.21	0.997	0.16365	106.3	1.082	68.75	0.1078	0.83855	69.235	138.9	10.385	391.1	69.76	6	3	5	4	18
CD49b	ITGA2	14	14	13	0	0.166667	0.722222	0.111111	0.166667	1.782	13.155	9.434	2.42	1.434	3.458	6.046	0.6567	6.7	0.2757	21.49	0.27725	6.6615	0.9261	2.243	13.98	6.132	2.2095	0	3	13	2	18
CD66acde	CEACAM1	15	16	14	0	0.222222	0.666667	0.111111	0.222222	4.482	12.72	8.487	0.4946	0.2078	3.852	2.382	1.535	26.31	19.98	8.758	0.53235	0.62825	0.9421	5.865	3.948	25.02	4.431	0	4	12	2	18
TSPAN-8	TSPAN8	16	15	15	0.166667	0.333333	0.444444	0.0555556	0.5	6.096	2.314	17.09	29.61	0.5661	13.33	1.514	0.49	8.412	4.325	22.96	16.085	61.185	13.13	2.3	9.3235	378.6	167.35	3	6	8	1	18
CD166	ALCAM	22	18	16	0.111111	0.666667	0.166667	0.0555556	0.777778	8.261	10.78	35.71	81.04	27.43	18.74	14.55	2.8295	8.924	19.9	79.7	0.49755	34.48	19.43	34.32	17.13	16.73	36.27	2	12	3	1	18
Anti-CLA	SELPLG	18	21	17	0.0555556	0.111111	0.833333	0	0.166667	11.99	6.3565	6.829	5.674	4.341	5.438	4.856	2.321	2.6	1.896	51.68	0.79045	9.6915	1.06	2.871	3.5305	14.43	4.9455	1	2	15	0	18
CD73	NT5E	17	22	18	0	0.444444	0.555556	0	0.444444	21.97	3.235	22.64	48.02	7.45	21.96	9.204	3.0475	5.795	12.77	7.087	0.98645	29.495	0.8538	12.14	7.4145	15.28	5.5515	0	8	10	0	18
CD95	FAS	27	23	19	0	0.555556	0.444444	0	0.555556	19.15	35.18	16.08	23.9	3.174	14.97	13.29	4.4665	5.802	7.715	44.05	1.7785	21.505	2.691	6.441	13.915	13.95	4.9575	0	10	8	0	18
CD44	CD44	28	25	20	0.444444	0.166667	0.388889	0	0.611111	77.03	9.4355	76.79	75.44	2.482	38.08	77.3	5.433	7.994	2.48	102	4.504	51.01	53.84	3.564	225.35	39.9	17.66	8	3	7	0	18
CD58 (ILA-3)	CD58	29	26	21	0	0.666667	0.333333	0	0.666667	21.44	9.281	17.6	31.3	2.723	14.34	17.29	14.215	10.43	3.451	35.99	4.085	25.785	2.982	8.06	19.05	21.86	10.26	0	12	6	0	18
	EGFR	19	17	22	0.0555556	0.611111	0.333333	0	0.666667	31.13	14.45	24.15	24.8	4.752	16.33	30.27	3.7605	6.543	16.53	21.36	6.5365	41.07	7.216	3.988	71.86	12.18	10.5	1	11	6	0	18
CD104 (Integrinß4)	ITGB4	20	24	23	0.277778	0.388889	0.333333	0	0.666667	29.63	2.1605	79.85	12.77	12.85	59.54	49.96	5.5145	7.068	1.096	18.62	2.5	357.75	7.0315	10.81	164.5	64.49	42.955	5	7	6	0	18
CD98	SLC7A5	27	23	24	0	0.722222	0.277778	0	0.722222	5.179	2.6965	30.55	10.4	49.99	12.25	18.06	5.227	7.392	13.58	17.51	15.11	17.43	2.7095	26.1	31.555	13.38	31.695	0	13	5	0	18
CD54 (ICAM-1)	ICAM1	30	28	25	0.0555556	0.666667	0.277778	0	0.722222	47.79	10.545	12.94	21.06	1.975	14.12	11.97	8.7475	16.42	14.64	224.5	5.438	25.17	4.1595	6.932	15.605	21.48	11.54	1	12	5	0	18
	MUC1	21	27	26	0.444444	0.277778	0.277778	0	0.722222	11.85	4.9845	58.88	22.99	2.009	50.6	64.63	2.056	214.4	1.158	355.2	0.8316	62.34	103.15	13.04	12.895	19.17	775.5	8	5	5	0	18
CD276	CD276	23	19	27	0	0.777778	0.222222	0	0.777778	33	32.62	25.33	39.4	5.895	20.24	15.13	12.44	8.697	12.38	25.14	3.4915	26.605	8.143	16.01	26.05	11.3	14.655	0	14	4	0	18
CD156c (ADAM10)	ADAM10	34	33	28	0.0555556	0.722222	0.222222	0	0.777778	23.79	13.19	41.67	21.03	13.81	19.26	18.89	9.102	12.54	8.324	31.97	6.1225	50.805	7.757	18.69	15.985	21.4	13.705	1	13	4	0	18
CD82	CD82	31	29	29	0.111111	0.666667	0.222222	0	0.777778	17.44	8.231	34.27	39.87	13.62	13.93	29.49	7.237	11.08	13.73	100.5	7.739	36.99	10.81	8.101	77.295	48.59	26.055	2	12	4	0	18
CD47	CD47	35	34	29	0.111111	0.666667	0.222222	0	0.777778	25.49	19.95	31.52	42.13	31.12	24.1	26.53	11	9.181	5.897	62.16	4.7605	50.365	7.9195	40.14	25.72	27.24	23.275	2	12	4	0	18
CD55 (DAF)	CD55	37	36	30	0.166667	0.666667	0.166667	0	0.833333	44.15	99.705	48.82	38.21	6.962	21.57	28.2	19.415	10.18	6.176	194.7	34.395	40.115	5.7645	30.94	86.41	28.01	15.225	3	12	3	0	18
CD49f	ITGA6	33	31	31	0.222222	0.611111	0.166667	0	0.833333	55.07	3.754	65.85	13.04	9.987	27.12	26.1	12.32	26.78	4.158	39	10.245	264.35	26.305	11.3	47.855	50.59	39.36	4	11	3	0	18
CD49c (ITGA3)	ITGA3	24	32	32	0.444444	0.388889	0.166667	0	0.833333	32.54	50.475	78.71	177.8	9.738	40.39	43.85	10.82	83.68	1.671	149.7	6.6805	58.945	11.935	60.03	58.83	42.62	32.66	8	7	3	0	18
CD97	CD97	38	37	33	0.166667	0.722222	0.111111	0	0.888889	44.52	24.68	48.01	146.4	3.369	48.66	26.63	16.87	16.44	9.318	126.7	16.095	32.575	16.155	10.11	17.405	60.32	34.57	3	13	2	0	18
	ERBB2	36	35	34	0.333333	0.555556	0.111111	0	0.888889	14.84	5.805	65.38	66.82	6.124	37.68	41.9	27.63	57.93	12.27	48.06	10.955	127.85	19.605	17.09	114	55.1	36.23	6	10	2	0	18
CD142	F3	25	20	35	0.388889	0.5	0.111111	0	0.888889	150.8	24.005	145.2	44.59	36.32	38.26	25.5	12.71	15.03	2.071	102.4	4.578	93.755	30.39	114.6	71.615	67.26	43.46	7	9	2	0	18
CD49e	ITGA5	39	38	36	0.5	0.388889	0.111111	0	0.888889	124.4	43.665	730.1	589.3	2.711	265.8	123.7	42.14	17.57	22.13	169.4	15.84	89.785	8.8815	12.05	47.345	58.18	50.92	9	7	2	0	18
CD71	TFRC	41	41	37	0.0555556	0.888889	0.0555556	0	0.944444	33.47	25.03	26.88	33.87	16.05	30.86	30.51	15.405	14.9	12.34	90.08	12.395	23.885	9.318	18.61	25.085	36.89	21.095	1	16	1	0	18
CD51	ITGAV	26	39	38	0.111111	0.833333	0.0555556	0	0.944444	36.99	36.465	41.63	84.2	21.92	26.82	29.37	27.94	25.58	5.975	45.7	12.1	52.835	11.93	18.85	29.715	17.67	20.475	2	15	1	0	18
CD266 (FN14)	TNFRSF12A	32	30	39	0.222222	0.722222	0.0555556	0	0.944444	20	31.345	13.74	82.23	1.869	12.42	15.4	27.94	54.67	13.22	94.88	21.22	17.12	45.255	63.84	17.05	18.58	23.475	4	13	1	0	18
CD298	ATP1B3	43	43	40	0.722222	0.222222	0.0555556	0	0.944444	115.2	94.23	86.66	129.1	52.79	94.68	88.06	31.05	61.6	6.929	175.5	16.445	130.95	14.455	90.35	222.8	123.1	38.35	13	4	1	0	18
CD155	PVR	40	40	41	0	1	0	0	1	19.35	29.855	14.73	32.9	11.56	18.23	20.06	18.54	18.65	27.23	44.62	11.945	39.895	12.095	40.47	13.545	15.21	18.88	0	18	0	0	18
CD46	CD46	44	44	42	0.611111	0.388889	0	0	1	86.5	130.75	105.3	83.53	18.27	58.43	60.17	20.66	42.79	31.91	119.6	17.76	97.1	43.135	45.78	51.745	64.42	60.35	11	7	0	0	18
CD119	IFNGR1	45	45	43	0.666667	0.333333	0	0	1	159.3	61.51	77.89	82.46	27.75	58	62.33	58.735	24.29	32.06	260.3	34.755	133.1	22.155	37.72	84.74	99.7	53.505	12	6	0	0	18
CD317 (BST2)	BST2	45	45	43	0.666667	0.333333	0	0	1	244.1	677.15	74.59	84.41	31.12	121.4	67.03	45.675	134.1	142	235.7	24.54	146.45	13.6	80.92	33.78	136.7	48.585	12	6	0	0	18
CD9	CD9	42	42	44	0.722222	0.277778	0	0	1	89.65	139	239.6	258.7	28.63	229.7	262	42.32	88.31	13.93	196.1	18.09	341.2	21.835	57.89	235	104.1	50.075	13	5	0	0	18
CD29	ITGB1	45	45	44	0.722222	0.277778	0	0	1	189.5	66.21	171.5	459.8	14.39	139.2	121.3	74.53	37.23	29.31	180.6	52.795	119.55	29.495	38.17	51.14	64.14	52.265	13	5	0	0	18
CD98	SLC3A2	46	46	44	0.722222	0.277778	0	0	1	88.23	72.75	78.67	86.81	57.21	46.57	61.16	17.485	90.9	21.89	119.9	46.57	110.35	39.095	60.91	107.25	68.81	60.525	13	5	0	0	18
CD151	CD151	47	47	45	0.888889	0.111111	0	0	1	305.6	133.1	191.9	679.1	23.95	183.8	169.3	144.55	124	57.93	273.5	43.94	240.45	113	101.1	94.345	124.6	130.6	16	2	0	0	18
CD59	CD59	48	48	46	1	0	0	0	1	492.8	216.95	306.5	471.5	150.6	251.2	348.2	237.95	241.9	68.08	642.6	217.3	727.95	84.12	289.7	267.1	124.2	230.25	18	0	0	0	18
CD63	CD63	49	49	46	1	0	0	0	1	612	478.6	483.4	712.8	122.2	483.8	381.7	302.15	216.5	114.6	674.2	254	582	222.3	335.1	227.55	316.9	362.3	18	0	0	0	18
CD107a	LAMP1	49	49	46	1	0	0	0	1	245.1	154.8	277.4	366.6	80.42	190.4	193.5	76.805	164	130	320.9	54.525	334.3	88.185	196	316.8	192.7	143.5	18	0	0	0	18
CD147	BSG	49	49	46	1	0	0	0	1	415.2	558.6	471.8	516.9	333.9	559.9	320.7	660.55	436.7	92.99	378.5	229.3	374.1	119.65	492.6	274.05	259.5	435.55	18	0	0	0	18
TRA-1-85	BSG	49	49	46	1	0	0	0	1	415.2	558.6	471.8	516.9	333.9	559.9	320.7	660.55	436.7	92.99	378.5	229.3	374.1	119.65	492.6	274.05	259.5	435.55	18	0	0	0	18
CD15
SSEA-1
SSEA-4

## Sheet: ranking
		RANK RNAseq 1.0 FPKM										RANK RNAseq 0.5 FPKM										RANK RNAseq 0.5 FPKM essential
Antibody	Gene symbol	HPA - RNAseq	HPA - antibody-based	ProteomicsDB - MS	Human Proteome Map - MS	GTEx - RNAseq	rank sum	count numbers	rank sum/count numbers	rank		HPA - RNAseq	HPA - antibody-based	ProteomicsDB - MS	Human Proteome Map - MS	GTEx - RNAseq	rank sum	count numbers	rank sum/count numbers	rank		HPA - RNAseq	HPA - antibody-based	ProteomicsDB - MS	Human Proteome Map - MS	GTEx - RNAseq	rank sum	count numbers	rank sum/count numbers	rank
CD240DCE	RHD	1	nd	1	1	1	4	4	1	1		1	nd	1	1	3	6	4	1.5	1		1	nd	1	1	1	4	4	1	1
CD66acde	CEACAM3	3	5	1	1	2	12	5	2.4	3		3	5	1	1	1	11	5	2.2	2		3	4	1	1	1	10	5	2	2
CD240DCE	RHCE	2	nd	1	1	3	7	4	1.75	2		2	nd	1	1	6	10	4	2.5	3		2	nd	1	1	4	8	4	2	2
	MSLN	5	3	5	3	7	23	5	4.6	4		7	3	5	3	7	25	5	5	4		6	3	3	1	5	18	5	3.6	3
CD183	CXCR3	4	12	2	2	4	24	5	4.8	5		6	12	2	2	4	26	5	5.2	5		4	12	2	2	2	22	5	4.4	4
CD195 (CCR5)	CCR5	10	nd	1	1	9	21	4	5.25	6		12	nd	1	1	10	24	4	6	7		8	nd	1	1	8	18	4	4.5	5
CD94	KLRD1	12	nd	2	3	5	22	4	5.5	7		10	nd	2	3	8	23	4	5.75	6		7	nd	2	4	7	20	4	5	6
CD66c	CEACAM6	7	7	9	8	8	39	5	7.8	9		5	7	9	8	5	34	5	6.8	8		5	11	7	7	3	33	5	6.6	7
CD66acde	CEACAM6	7	7	9	8	8	39	5	7.8	9		5	7	9	8	5	34	5	6.8	8		5	11	7	7	3	33	5	6.6	7
CD66acde	CEACAM5	6	11	7	6	6	36	5	7.2	8		4	11	7	6	2	30	5	6	7		5	13	8	6	6	38	5	7.6	8
CD133/1 (AC133)	PROM1	11	14	10	4	10	49	5	9.8	10		8	14	10	4	9	45	5	9	9		10	15	8	5	10	48	5	9.6	9
Anti-CLA	SELPLG	19	2	6	9	18	54	5	10.8	11		20	2	6	9	21	58	5	11.6	11		17	1	6	9	17	50	5	10	10
CD66acde	CEACAM1	14	4	17	12	15	62	5	12.4	12		14	4	17	12	16	63	5	12.6	12		13	5	11	10	14	53	5	10.6	11
CD318 (CDCP1)	CDCP1	8	26	3	5	12	54	5	10.8	11		9	26	3	5	12	55	5	11	10		11	28	5	5	11	60	5	12	12
CD326 (EpCAM)	EPCAM	16	13	15	13	13	70	5	14	13		17	13	15	13	13	71	5	14.2	13		14	10	12	13	12	61	5	12.2	13
CD324 (E-Cadherin)	CDH1	13	24	21	17	11	86	5	17.2	14		13	24	21	17	11	86	5	17.2	15		12	25	15	15	9	76	5	15.2	14
CD95	FAS	28	18	13	22	27	108	5	21.6	19		28	18	13	22	23	104	5	20.8	20		23	16	11	17	19	86	5	17.2	15
	ERBB2	29	6	8	11	36	90	5	18	16		29	6	8	11	35	89	5	17.8	16		27	7	8	11	34	87	5	17.4	16
TSPAN-8 (PE)	TSPAN8	18	17	20	15	16	86	5	17.2	14		16	17	20	15	15	83	5	16.6	14		25	20	14	15	15	89	5	17.8	17
	MUC1	15	32	12	9	21	89	5	17.8	15		25	32	12	9	27	105	5	21	21		22	30	9	9	26	96	5	19.2	18
CD266 (FN14)	TNFRSF12A	25	39	1	1	32	98	5	19.6	17		22	39	1	1	30	93	5	18.6	17		24	33	1	1	39	98	5	19.6	19
CD58 (ILA-3)	CD58	28	nd	16	20	29	93	4	23.25	21		27	nd	16	20	26	89	4	22.25	22		26	nd	13	20	21	80	4	20	20
CD49b	ITGA2	9	37	26	25	14	111	5	22.2	20		11	37	26	25	14	113	5	22.6	23		9	35	20	23	13	100	5	20	20
CD54 (ICAM-1)	ICAM1	27	8	31	34	30	130	5	26	26		24	8	31	34	28	125	5	25	28		21	6	19	32	25	103	5	20.6	21
CD98	SLC7A5	24	42	14	16	27	123	5	24.6	23		19	42	14	16	23	114	5	22.8	24		16	40	10	14	24	104	5	20.8	22
	EGFR	20	19	25	24	19	107	5	21.4	18		15	19	25	24	17	100	5	20	18		20	24	18	22	22	106	5	21.2	23
CD82	CD82	33	10	18	32	31	124	5	24.8	24		33	10	18	32	29	122	5	24.4	27		31	8	12	28	29	108	5	21.6	24
CD166	ALCAM	22	27	32	26	22	129	5	25.8	25		18	27	32	26	18	121	5	24.2	26		15	32	21	24	16	108	5	21.6	24
CD142	F3	32	30	11	10	25	108	5	21.6	19		32.3	30	11	10	20	103.3	5	20.66	19		31	27	9	8	35	110	5	22	25
CD104 (Integrinß4)	ITGB4	25	36	20	18	20	119	5	23.8	22		21	36	20	18	24	119	5	23.8	25		18	39	14	16	23	110	5	22	25
CD49e	ITGA5	30	1	29	36	39	135	5	27	28		30	1	29	36	38	134	5	26.8	31		28	2	20	33	36	119	5	23.8	26
CD49c (ITGA3)	ITGA3	21	35	24	19	24	123	5	24.6	23		26	35	24	19	32	136	5	27.2	32		24	36	16	19	32	127	5	25.4	27
CD276	CD276	23	45	19	14	23	124	5	24.8	24		34	45	19	14	19	131	5	26.2	29		33	44	12	12	27	128	5	25.6	28
CD119	IFNGR1	43	34	4	7	45	133	5	26.6	27		43	34	4	7	45	133	5	26.6	30		40	38	4	3	43	128	5	25.6	28
CD73	NT5E	17	46	27	28	17	135	5	27	28		26	46	27	28	22	149	5	29.8	34		19	46	19	26	18	128	5	25.6	28
CD155	PVR	26	28	22	21	40	137	5	27.4	29		23	28	22	21	40	134	5	26.8	31		23	29	17	21	41	131	5	26.2	29
CD97	CD97	31	33	24	23	38	149	5	29.8	30		31	33	24	23	37	148	5	29.6	33		30	34	17	18	33	132	5	26.4	30
CD156c (ADAM10)	ADAM10	35	20	30	37	34	156	5	31.2	32		36	20	30	37	33	156	5	31.2	36		29	23	21	35	28	136	5	27.2	31
CD55 (DAF)	CD55	42	16	23	41	37	159	5	31.8	33		42	16	23	41	36	158	5	31.6	37		39	21	19	38	30	147	5	29.4	32
CD47	CD47	40	23	34	43	35	175	5	35	36		40	23	34	43	34	174	5	34.8	38		36	18	24	42	29	149	5	29.8	33
CD49f	ITGA6	34	25	28	31	33	151	5	30.2	31		35	25	28	31	31	150	5	30	35		35	31	22	31	31	150	5	30	34
CD46	CD46	46	22	20	42	44	174	5	34.8	35		46	22	20	42	44	174	5	34.8	38		42	17	13	39	42	153	5	30.6	35
CD44	CD44	39	31	39	44	28	181	5	36.2	39		39	31	39	44	25	178	5	35.6	40		37	26	28	43	20	154	5	30.8	36
CD98	SLC3A2	44	9	38	40	46	177	5	35.4	37		44	9	38	40	46	177	5	35.4	39		41	9	26	37	44	157	5	31.4	37
CD71	TFRC	37	38	34	30	41	180	5	36	38		37	38	34	30	41	180	5	36	41		34	37	23	27	37	158	5	31.6	38
CD51	ITGAV	36	41	33	27	26	163	5	32.6	34		37	41	33	27	39	177	5	35.4	39		34	42	22	25	38	161	5	32.2	39
CD63	CD63	48	21	36	33	49	187	5	37.4	41		48	21	36	33	49	187	5	37.4	43		44	19	23	29	46	161	5	32.2	39
CD147	BSG	48	15	37	39	49	188	5	37.6	42		48	15	37	39	49	188	5	37.6	44		44	14	26	36	46	166	5	33.2	40
TRA-1-85	BSG	48	15	37	39	49	188	5	37.6	42		48	15	37	39	49	188	5	37.6	44		44	14	26	36	46	166	5	33.2	40
CD317 (BST2)	BST2	38	43	22	38	45	186	5	37.2	40		38	43	22	38	45	186	5	37.2	42		32	45	16	34	43	170	5	34	41
CD151	CD151	45	44	26	29	47	191	5	38.2	43		45	44	26	29	47	191	5	38.2	45		42	43	21	30	45	181	5	36.2	42
CD9	CD9	44	40	37	35	42	198	5	39.6	44		44	40	37	35	42	198	5	39.6	46		42	41	24	34	44	185	5	37	43
CD59 (PE)	CD59	48	29	40	47	48	212	5	42.4	45		48	29	40	47	48	212	5	42.4	47		44	22	29	45	46	186	5	37.2	44
CD298	ATP1B3	41	48	35	46	43	213	5	42.6	46		41	48	35	46	43	213	5	42.6	48		38	49	25	44	40	196	5	39.2	45
CD29	ITGB1	46	47	37	45	45	220	5	44	47		46	47	37	45	45	220	5	44	49		43	47	27	41	44	202	5	40.4	46
CD107a	LAMP1	47	49	40	43	49	228	5	45.6	48		47	49	40	43	49	228	5	45.6	50		43	48	28	40	46	205	5	41	47
CD15										-										-										-
SSEA-1										-										-										-
SSEA-4										-										-										-

## Sheet: Kendall_Tau
	S2	S3_1fpkm	S3_05fpkm	S3_05_essential	S4_1fpkm	S4_05fpkm	S4_05fpkm_nonessential
S2	-	0.932115	0.936726	0.996734	0.791123	0.802349	0.994447
S3_1fpkm		-	0.965427	0.931418	0.788512	0.799739	0.931069
S3_05fpkm			-	0.934727	0.786693	0.795306	0.935685
S3_05fpkm_essential				-	0.796865	0.806789	0.993135
S4_1fpkm					-	0.965427	0.788632
S4_05fpkm						-	0.798565
S4_05fpkm_nonessential							-

[truncated: 2 more sheets: ranking alt., ranking procedure]
