# Supplementary material for: Identification of CD318, TSPAN8 and CD66c as target candidates for CAR T cell based immunotherapy of pancreatic adenocarcinoma
Source: Nat Commun. 2021 Mar 5;12:1453. doi: 10.1038/s41467-021-21774-4 (PMC7935963; doi:10.1038/s41467-021-21774-4)
Supplement: Supplementary file 7 — Supplementary Data 4 [file 41467_2021_21774_MOESM7_ESM.xlsx]

## Sheet: (non)-essential tissues
Perna vital		Perna non-vital		final essential		final non-essential		excluded		combined
adipose tissue		breast		adipose tissue	e	breast	ne	amniocyte	ex	adipose tissue	e
adrenal		cerumen		adrenal gland	e	cerumen	ne	appendix	ex	adrenal gland	e
appendix		cervix		bladder	e	cervix	ne	ascites	ex	amniocyte	ex
bladder		epididymis		brain	e	endometrium	ne	blood	ex	appendix	ex
blood		fallopian tube		bronchus	e	epididymis	ne	bone	ex	ascites	ex
bone		gallbladder		cardia	e	fallopian tube	ne	spleen	ex	bladder	e
brain		lymph node		esophagus	e	gallbladder	ne	bone marrow	ex	blood	ex
bronchus		ovary		eye	e	lymph node	ne	arachnoid cyst	ex	bone	ex
esophagus		parathyroid		gut	e	myometrium	ne	bone marrow stromal cell	ex	brain	e
eye		prostate		heart	e	ovary	ne	milk	ex	breast	ne
gut		seminal		kidney	e	parathyroid gland	ne	osteosarcoma cell	ex	bronchus	e
heart		spleen		liver	e	placenta	ne	saliva	ex	cardia	e
kidney		synovial fluid		lung	e	prostate	ne	urine	ex	cerumen	ne
liver		testis		nasopharynx	e	salivary gland	ne			cervix	ne
lung		thyroid		oropharynx	e	seminal vesicle	ne			endometrium	ne
nasopharynx		tonsil		pancreas	e	synovial fluid	ne			epididymis	ne
oropharynx		uterus		rectum	e	testis	ne			esophagus	e
pancreas		vagina		retina	e	thymus	ne			eye	e
rectum				skeletal muscle	e	thyroid gland	ne			fallopian tube	ne
skeletal muscle				skin	e	tonsil	ne			gallbladder	ne
skin				smooth muscle	e	uterus	ne			gut	e
smooth muscle				soft tissue	e	vagina	ne			heart	e
soft tissue				spinal cord	e	cervix, uterine	ne			kidney	e
spinal cord				stomach	e	endometrium 1	ne			liver	e
spleen				vitreous humor	e	endometrium 2	ne			lung	e
stomach				heart muscle	e	B-lymphocyte	ne			lymph node	ne
				cerebral cortex	e	cervical mucosa	ne			myometrium	ne
				colon	e	gall bladder	ne			nasopharynx	e
				duodenum	e	hair follicle	ne			oropharynx	e
				small intestine	e	prostate gland	ne			ovary	ne
				urinary bladder	e	seminal plasma	ne			pancreas	e
				cerebellum	e	spermatozoon	ne			parathyroid gland	ne
				hippocampus	e	uterine cervix	ne			placenta	ne
				lateral ventricle	e	Adult ovary	ne			prostate	ne
				oral mucosa	e	Adult testis	ne			rectum	e
				skin 1	e	Adult gallbladder	ne			retina	e
				skin 2	e	Adult prostate	ne			salivary gland	ne
				soft tissue 1	e	B cells	ne			seminal vesicle	ne
				soft tissue 2	e	Cervix_Uteri	ne			skeletal muscle	e
				stomach 1	e	Fallopian_Tube	ne			skin	e
				stomach 2	e	Salivary_Gland	ne			smooth muscle	e
				adipocyte	e	Thyroid	ne			soft tissue	e
				blood platelet	e					spinal cord	e
				cerebrospinal fluid	e					spleen	ex
				colon muscle	e					stomach	e
				colonic epithelial cell	e					synovial fluid	ne
				cytotoxic T-lymphocyte	e					testis	ne
				helper T-lymphocyte	e					thymus	ne
				ileum epithelial cell	e					thyroid gland	ne
				mesenchymal stem cell	e					tonsil	ne
				monocyte	e					uterus	ne
				natural killer cell	e					vagina	ne
				oral epithelium	e					vitreous humor	e
				pancreatic islet	e					heart muscle	e
				prefrontal cortex	e					bone marrow	ex
				proximal fluid (coronary sinus)	e					cerebral cortex	e
				Adult frontal cortex	e					colon	e
				Adult spinal cord	e					duodenum	e
				Adult retina	e					small intestine	e
				Adult heart	e					urinary bladder	e
				Adult liver	e					cerebellum	e
				Adult lung	e					cervix, uterine	ne
				Adult adrenal gland	e					endometrium 1	ne
				Adult pancreas	e					endometrium 2	ne
				Adult kidney	e					hippocampus	e
				Adult esophagus	e					lateral ventricle	e
				Adult colon	e					oral mucosa	e
				Adult rectum	e					skin 1	e
				Adult urinary bladder	e					skin 2	e
				CD4+ T cells	e					soft tissue 1	e
				CD8+ T cells	e					soft tissue 2	e
				NK cells	e					stomach 1	e
				Monocytes	e					stomach 2	e
				Platelets	e					adipocyte	e
				Adipose_Tissue	e					arachnoid cyst	ex
				Adrenal_Gland	e					blood platelet	e
				Blood_Vessel	e					B-lymphocyte	ne
				Muscle	e					bone marrow stromal cell	ex
				Nerve	e					cerebrospinal fluid	e
				Pituitary	e					cervical mucosa	ne
				Small_Intestine	e					colon muscle	e
										colonic epithelial cell	e
										cytotoxic T-lymphocyte	e
										gall bladder	ne
										hair follicle	ne
										helper T-lymphocyte	e
										ileum epithelial cell	e
										mesenchymal stem cell	e
										milk	ex
										monocyte	e
										natural killer cell	e
										oral epithelium	e
										osteosarcoma cell	ex
										pancreatic islet	e
										placenta	ne
										prefrontal cortex	e
										prostate gland	ne
										proximal fluid (coronary sinus)	e
										saliva	ex
										seminal plasma	ne
										spermatozoon	ne
										urine	ex
										uterine cervix	ne
										Adult frontal cortex	e
										Adult spinal cord	e
										Adult retina	e
										Adult heart	e
										Adult liver	e
										Adult ovary	ne
										Adult testis	ne
										Adult lung	e
										Adult adrenal gland	e
										Adult gallbladder	ne
										Adult pancreas	e
										Adult kidney	e
										Adult esophagus	e
										Adult colon	e
										Adult rectum	e
										Adult urinary bladder	e
										Adult prostate	ne
										B cells	ne
										CD4+ T cells	e
										CD8+ T cells	e
										NK cells	e
										Monocytes	e
										Platelets	e
										Adipose_Tissue	e
										Adrenal_Gland	e
										Blood_Vessel	e
										Cervix_Uteri	ne
										Fallopian_Tube	ne
										Muscle	e
										Nerve	e
										Pituitary	e
										Salivary_Gland	ne
										Small_Intestine	e
										Thyroid	ne

## Sheet: HPA RNAseq (abundance) new
											high: >50fpkm, medium: >10-50fpkm, low: 0.5-10fpkm, not detected:<0.5 fpkm											counts
Antibody	Gene Symbol	Ensembl Gene ID	rank 1.0 FPKM	rank 0.5 FPKM	rank 0.5 FPKM (non-essential)	high [%]	medium [%]	low [%]	not detected [%]	high+medium [%]	endometrium	fallopian tube	gallbladder	lymph node	ovary	placenta	prostate	salivary gland	testis	thyroid gland	tonsil	normal tissue [count "high"]	normal tissue [count "medium"]	normal tissue [count "low"]	normal tissue [count "not detected"]	total count
											ne	ne	ne	ne	ne	ne	ne	ne	ne	ne	ne
CD240DCE	RHD	ENSG00000187010	1	1	1	0	0	0.272727	0.727273	0	not detected	not detected	not detected	not detected	not detected	low	not detected	low	low	not detected	not detected	0	0	3	8	11
CD66acde	CEACAM3	ENSG00000170956	3	3	2	0	0	0.363636	0.636364	0	not detected	not detected	low	low	not detected	low	not detected	not detected	not detected	not detected	low	0	0	4	7	11
CD240DCE	RHCE	ENSG00000188672	2	2	3	0	0	0.636364	0.363636	0	not detected	low	not detected	low	not detected	low	low	low	low	low	not detected	0	0	7	4	11
CD66acde	CEACAM5	ENSG00000105388	6	4	4	0	0.0909091	0.545455	0.363636	0.0909091	low	low	low	not detected	not detected	low	low	low	not detected	not detected	medium	0	1	6	4	11
CD66acde	CEACAM6	ENSG00000086548	7	5	5	0.0909091	0.181818	0.363636	0.363636	0.272727	low	low	high	not detected	not detected	low	low	medium	not detected	not detected	medium	1	2	4	4	11
CD66c	CEACAM6	ENSG00000086548	7	5	5	0.0909091	0.181818	0.363636	0.363636	0.272727	low	low	high	not detected	not detected	low	low	medium	not detected	not detected	medium	1	2	4	4	11
CD183	CXCR3	ENSG00000186810	4	6	6	0	0.0909091	0.636364	0.272727	0.0909091	not detected	low	low	medium	not detected	not detected	low	low	low	low	low	0	1	7	3	11
CD133/1 (AC133)	PROM1	ENSG00000007062	11	8	7	0	0.363636	0.363636	0.272727	0.363636	low	low	medium	not detected	not detected	medium	low	medium	medium	low	not detected	0	4	4	3	11
	MSLN	ENSG00000102854	5	7	8	0.0909091	0.181818	0.545455	0.181818	0.272727	low	high	medium	not detected	low	low	low	low	low	not detected	medium	1	2	6	2	11
CD318 (CDCP1)	CDCP1	ENSG00000163814	8	9	9	0	0	0.909091	0.0909091	0	low	low	low	low	not detected	low	low	low	low	low	low	0	0	10	1	11
CD94	KLRD1	ENSG00000134539	12	10	10	0	0	1	0	0	low	low	low	low	low	low	low	low	low	low	low	0	0	11	0	11
CD49b	ITGA2	ENSG00000164171	9	11	10	0	0	1	0	0	low	low	low	low	low	low	low	low	low	low	low	0	0	11	0	11
CD195 (CCR5)	CCR5	ENSG00000160791	10	12	11	0	0.0909091	0.909091	0	0.0909091	low	low	low	medium	low	low	low	low	low	low	low	0	1	10	0	11
CD98	SLC7A5	ENSG00000103257	24	19	12	0.0909091	0.272727	0.636364	0	0.363636	low	low	low	medium	low	medium	low	low	high	low	medium	1	3	7	0	11
Anti-CLA	SELPLG	ENSG00000110876	19	20	12	0.0909091	0.272727	0.636364	0	0.363636	low	low	medium	high	low	medium	low	low	low	low	medium	1	3	7	0	11
CD66acde	CEACAM1	ENSG00000079385	14	14	13	0	0.454545	0.545455	0	0.454545	medium	low	low	low	low	medium	medium	medium	low	low	medium	0	5	6	0	11
CD266 (FN14)	TNFRSF12A	ENSG00000006327	25	22	14	0.0909091	0.363636	0.545455	0	0.454545	medium	low	high	low	low	medium	medium	medium	low	low	low	1	4	6	0	11
CD54 (ICAM-1)	ICAM1	ENSG00000090339	27	24	14	0.0909091	0.363636	0.545455	0	0.454545	medium	low	high	medium	low	medium	low	low	low	low	medium	1	4	6	0	11
CD58 (ILA-3)	CD58	ENSG00000116815	28	27	15	0	0.545455	0.454545	0	0.545455	medium	low	medium	medium	low	medium	low	low	low	medium	medium	0	6	5	0	11
CD104 (Integrinß4)	ITGB4	ENSG00000132470	25	21	16	0.0909091	0.454545	0.454545	0	0.545455	low	medium	medium	low	low	medium	medium	high	low	low	medium	1	5	5	0	11
TSPAN-8	TSPAN8	ENSG00000127324	18	16	17	0.181818	0.363636	0.454545	0	0.545455	medium	medium	high	low	medium	low	high	medium	low	low	low	2	4	5	0	11
CD155	PVR	ENSG00000073008	26	23	18	0	0.636364	0.363636	0	0.636364	medium	medium	medium	low	low	medium	medium	low	medium	medium	low	0	7	4	0	11
CD49c (ITGA3)	ITGA3	ENSG00000005884	21	26	18	0	0.636364	0.363636	0	0.636364	medium	medium	medium	low	medium	medium	medium	low	low	medium	low	0	7	4	0	11
	MUC1	ENSG00000185499	15	25	19	0.181818	0.454545	0.363636	0	0.636364	medium	high	high	low	low	low	medium	medium	medium	low	medium	2	5	4	0	11
CD326 (EpCAM)	EPCAM	ENSG00000119888	16	17	20	0.454545	0.181818	0.363636	0	0.636364	medium	high	high	low	low	low	high	high	medium	high	low	5	2	4	0	11
CD95	FAS	ENSG00000026103	28	28	21	0	0.727273	0.272727	0	0.727273	medium	medium	medium	medium	medium	medium	medium	low	low	low	medium	0	8	3	0	11
	EGFR	ENSG00000146648	20	15	22	0.0909091	0.636364	0.272727	0	0.727273	medium	medium	medium	low	medium	high	medium	medium	low	medium	low	1	7	3	0	11
CD324 (E-Cadherin)	CDH1	ENSG00000039068	13	13	23	0.545455	0.181818	0.272727	0	0.727273	medium	high	high	low	low	high	high	high	low	high	medium	6	2	3	0	11
CD73	NT5E	ENSG00000135318	17	26	24	0.0909091	0.727273	0.181818	0	0.818182	high	medium	medium	low	medium	medium	medium	low	medium	medium	medium	1	8	2	0	11
CD97	CD97	ENSG00000123146	31	32	25	0.181818	0.636364	0.181818	0	0.818182	high	medium	medium	high	low	medium	medium	medium	low	medium	medium	2	7	2	0	11
CD166	ALCAM	ENSG00000170017	22	18	26	0.272727	0.545455	0.181818	0	0.818182	medium	high	medium	medium	high	low	medium	medium	low	high	medium	3	6	2	0	11
CD49e	ITGA5	ENSG00000161638	30	31	26	0.272727	0.545455	0.181818	0	0.818182	high	medium	high	medium	medium	high	medium	low	low	medium	medium	3	6	2	0	11
CD82	CD82	ENSG00000085117	33	34.6	27	0.363636	0.454545	0.181818	0	0.818182	low	high	medium	high	medium	medium	medium	high	low	medium	high	4	5	2	0	11
	ERBB2	ENSG00000141736	29	29	28	0.0909091	0.818182	0.0909091	0	0.909091	medium	high	medium	low	medium	medium	medium	medium	medium	medium	medium	1	9	1	0	11
CD71	TFRC	ENSG00000072274	37	40	28	0.0909091	0.818182	0.0909091	0	0.909091	medium	medium	medium	medium	medium	high	medium	low	medium	medium	medium	1	9	1	0	11
CD276	CD276	ENSG00000103855	23	35.9	29	0.181818	0.727273	0.0909091	0	0.909091	medium	medium	high	medium	medium	high	medium	medium	medium	medium	low	2	8	1	0	11
CD49f	ITGA6	ENSG00000091409	34	37.2	30	0.272727	0.636364	0.0909091	0	0.909091	high	medium	medium	medium	low	high	medium	high	medium	medium	medium	3	7	1	0	11
CD44	CD44	ENSG00000026508	39	42	31	0.818182	0.0909091	0.0909091	0	0.909091	high	high	high	high	medium	high	high	high	low	high	high	9	1	1	0	11
CD156c (ADAM10)	ADAM10	ENSG00000137845	35	38.5	32	0	1	0	0	1	medium	medium	medium	medium	medium	medium	medium	medium	medium	medium	medium	0	11	0	0	11
CD51	ITGAV	ENSG00000138448	36	39.8	33	0.272727	0.727273	0	0	1	medium	medium	high	medium	high	medium	medium	medium	medium	high	medium	3	8	0	0	11
CD142	F3	ENSG00000117525	32	33.3	34	0.545455	0.454545	0	0	1	high	high	high	medium	high	high	high	medium	medium	medium	medium	6	5	0	0	11
CD298	ATP1B3	ENSG00000069849	41	44	34	0.545455	0.454545	0	0	1	high	medium	high	medium	medium	high	high	medium	high	medium	high	6	5	0	0	11
CD55 (DAF)	CD55	ENSG00000196352	42	45	34	0.545455	0.454545	0	0	1	high	medium	high	medium	high	high	medium	high	medium	high	medium	6	5	0	0	11
CD317 (BST2)	BST2	ENSG00000130303	38	41	35	0.636364	0.363636	0	0	1	medium	high	high	high	high	high	medium	high	medium	medium	high	7	4	0	0	11
CD119	IFNGR1	ENSG00000027697	43	46	35	0.636364	0.363636	0	0	1	high	high	high	high	medium	high	medium	medium	medium	high	high	7	4	0	0	11
CD47	CD47	ENSG00000196776	40	43	36	0.727273	0.272727	0	0	1	medium	high	high	high	medium	high	high	high	medium	high	high	8	3	0	0	11
CD9	CD9	ENSG00000010278	44	47	36	0.727273	0.272727	0	0	1	high	high	high	medium	medium	high	high	high	medium	high	high	8	3	0	0	11
CD151	CD151	ENSG00000177697	45	48	37	0.818182	0.181818	0	0	1	high	high	high	medium	high	high	high	high	high	high	medium	9	2	0	0	11
CD98	SLC3A2	ENSG00000168003	44	47	38	0.909091	0.0909091	0	0	1	high	high	high	medium	high	high	high	high	high	high	high	10	1	0	0	11
CD29	ITGB1	ENSG00000150093	46	49	39	1	0	0	0	1	high	high	high	high	high	high	high	high	high	high	high	11	0	0	0	11
CD46	CD46	ENSG00000117335	46	49	39	1	0	0	0	1	high	high	high	high	high	high	high	high	high	high	high	11	0	0	0	11
CD107a	LAMP1	ENSG00000185896	47	50	39	1	0	0	0	1	high	high	high	high	high	high	high	high	high	high	high	11	0	0	0	11
CD147	BSG	ENSG00000172270	48	51	39	1	0	0	0	1	high	high	high	high	high	high	high	high	high	high	high	11	0	0	0	11
CD59	CD59	ENSG00000085063	48	51	39	1	0	0	0	1	high	high	high	high	high	high	high	high	high	high	high	11	0	0	0	11
CD63	CD63	ENSG00000135404	48	51	39	1	0	0	0	1	high	high	high	high	high	high	high	high	high	high	high	11	0	0	0	11
TRA-1-85	BSG	ENSG00000172270	48	51	39	1	0	0	0	1	high	high	high	high	high	high	high	high	high	high	high	11	0	0	0	11
CD15
SSEA-1
SSEA-4

## Sheet: HPA - antibody-based
																																						counts
Antibody	Gene Symbol	rank	rank (non-essential)	high [%]	medium [%]	low [%]	not detected [%]	high+medium [%]	breast	breast	breast	cervix, uterine	cervix, uterine	endometrium 1	endometrium 1	endometrium 2	endometrium 2	epididymis	fallopian tube	gallbladder	lymph node	lymph node	ovary	ovary	parathyroid gland	placenta	placenta	prostate	salivary gland	seminal vesicle	testis	testis	thyroid gland	tonsil	tonsil	tonsil	vagina	normal tissue [count "high"]	normal tissue [count "medium"]	normal tissue [count "low"]	normal tissue [count "not detected"]	total count
									ne	ne	ne	ne	ne	ne	ne	ne	ne	ne	ne	ne	ne	ne	ne	ne	ne	ne	ne	ne	ne	ne	ne	ne	ne	ne	ne	ne	ne
									adipocytes	glandular cells	myoepithelial cells	glandular cells	squamous epithelial cells	cells in endometrial stroma	glandular cells	cells in endometrial stroma	glandular cells	glandular cells	glandular cells	glandular cells	germinal center cells	non-germinal center cells	follicle cells	ovarian stroma cells	glandular cells	decidual cells	trophoblastic cells	glandular cells	glandular cells	glandular cells	cells in seminiferous ducts	Leydig cells	glandular cells	germinal center cells	non-germinal center cells	squamous epithelial cells	squamous epithelial cells
CD49e	ITGA5	1	1	0.0344828	0	0	0.965517	0.0344828	Not detected	Not detected	Not detected	Not detected	Not detected	Not detected	Not detected	Not detected	Not detected	Not detected	Not detected	Not detected	Not detected	Not detected	Not detected	Not detected	Not detected	Not detected	High	Not detected	Not detected	Not detected	Not detected	Not detected	Not detected	Not detected	Not detected	Not detected	Not detected	1	0	0	28	29
CD66acde	CEACAM1	4	2	0	0.103448	0	0.896552	0.103448	Not detected	Not detected	Not detected	Not detected	Not detected	Not detected	Medium	Not detected	Not detected	Not detected	Not detected	Not detected	Not detected	Not detected	Not detected	Not detected	Not detected	Not detected	Not detected	Medium	Medium	Not detected	Not detected	Not detected	Not detected	Not detected	Not detected	Not detected	Not detected	0	3	0	26	29
Anti-CLA	SELPLG	2	3	0	0.0714286	0.0357143	0.892857	0.0714286	Not detected	Not detected	Not detected	Not detected	Not detected	Not detected	Not detected	Not detected	Not detected	Not detected	Not detected	Not detected		Medium	Not detected	Not detected	Not detected	Not detected	Not detected	Not detected	Not detected	Not detected	Not detected	Not detected	Not detected	Low	Medium	Not detected	Not detected	0	2	1	25	28
CD66acde	CEACAM6	7	4	0	0.0689655	0.0689655	0.862069	0.0689655	Not detected	Not detected	Not detected	Not detected	Not detected	Not detected	Not detected	Not detected	Not detected	Not detected	Not detected	Low	Not detected	Medium	Not detected	Not detected	Not detected	Not detected	Not detected	Not detected	Not detected	Not detected	Not detected	Not detected	Not detected	Not detected	Medium	Low	Not detected	0	2	2	25	29
CD66c	CEACAM6	7	4	0	0.0689655	0.0689655	0.862069	0.0689655	Not detected	Not detected	Not detected	Not detected	Not detected	Not detected	Not detected	Not detected	Not detected	Not detected	Not detected	Low	Not detected	Medium	Not detected	Not detected	Not detected	Not detected	Not detected	Not detected	Not detected	Not detected	Not detected	Not detected	Not detected	Not detected	Medium	Low	Not detected	0	2	2	25	29
CD66acde	CEACAM5	11	5	0	0.0689655	0.103448	0.827586	0.0689655	Not detected	Not detected	Not detected	Not detected	Low	Not detected	Not detected	Not detected	Not detected	Not detected	Not detected	Low	Not detected	Not detected	Not detected	Not detected	Not detected	Not detected	Not detected	Not detected	Low	Not detected	Not detected	Not detected	Not detected	Not detected	Not detected	Medium	Medium	0	2	3	24	29
	MSLN	3	6	0.0689655	0.0689655	0.103448	0.758621	0.137931	Not detected	Not detected	Not detected	Medium	Medium	Not detected	Not detected	Not detected	Low	Not detected	High	Low	Not detected	Not detected	Not detected	Not detected	Not detected	Not detected	Low	Not detected	Not detected	Not detected	Not detected	Not detected	Not detected	Not detected	Not detected	High	Not detected	2	2	3	22	29
CD66acde	CEACAM3	5	7	0	0.107143	0.142857	0.75	0.107143	Not detected	Not detected	Not detected	Not detected	Not detected	Not detected	Not detected	Not detected	Not detected	Not detected	Not detected	Not detected	Not detected	Medium		Not detected	Low	Not detected	Low	Not detected	Medium	Not detected	Not detected	Not detected	Low	Not detected	Medium	Low	Not detected	0	3	4	21	28
	ERBB2	6	8	0	0.103448	0.172414	0.724138	0.103448	Not detected	Medium	Medium	Low	Not detected	Not detected	Not detected	Not detected	Not detected	Low	Not detected	Not detected	Not detected	Not detected	Not detected	Not detected	Not detected	Low	Medium	Low	Not detected	Not detected	Not detected	Not detected	Not detected	Not detected	Not detected	Low	Not detected	0	3	5	21	29
CD55 (DAF)	CD55	16	9	0.0689655	0.0344828	0.172414	0.724138	0.103448	Not detected	Not detected	Not detected	Low	Not detected	Not detected	Low	Not detected	Not detected	Not detected	Not detected	Not detected	Not detected	Not detected	High	Not detected	Not detected	Not detected	High	Not detected	Medium	Not detected	Low	Not detected	Not detected	Not detected	Not detected	Low	Low	2	1	5	21	29
CD183	CXCR3	12	10	0.0344828	0.137931	0.103448	0.724138	0.172414	Not detected	Not detected	Not detected	Not detected	Medium	Not detected	Not detected	Not detected	Not detected	Not detected	Not detected	Not detected	Not detected	Medium	Not detected	Not detected	Not detected	High	Low	Not detected	Not detected	Not detected	Not detected	Medium	Not detected	Low	Medium	Low	Not detected	1	4	3	21	29
CD54 (ICAM-1)	ICAM1	8	11	0	0.178571	0.107143	0.714286	0.178571	Not detected	Not detected	Not detected	Not detected	Not detected	Not detected	Not detected	Not detected	Medium	Not detected	Low	Not detected	Low	Medium		Not detected	Not detected	Not detected	Not detected	Not detected	Not detected	Not detected	Low	Not detected	Not detected	Medium	Medium	Medium	Not detected	0	5	3	20	28
TSPAN-8	TSPAN8	17	12	0.0344828	0.0344828	0.275862	0.655172	0.0689655	Not detected	Not detected	Low	Low	Not detected	Not detected	Low	Not detected	Not detected	Not detected	Not detected	High	Not detected	Not detected	Not detected	Not detected	Not detected	Low	Low	Medium	Low	Not detected	Not detected	Low	Low	Not detected	Not detected	Not detected	Not detected	1	1	8	19	29
CD98	SLC3A2	9	13	0.0714286	0.107143	0.178571	0.642857	0.178571	Not detected	Not detected	Not detected	Not detected	Medium	Not detected	Not detected	Not detected	Not detected	Medium	Not detected	Not detected	Not detected	Low		Not detected	High	Not detected	High	Not detected	Not detected	Low	Medium	Not detected	Not detected	Low	Low	Not detected	Low	2	3	5	18	28
CD82	CD82	10	14	0	0.214286	0.142857	0.642857	0.214286	Low	Not detected	Not detected	Low	Not detected	Not detected	Not detected	Low	Not detected	Not detected	Not detected	Not detected	Medium	Medium		Not detected	Not detected	Medium	Not detected	Not detected	Low	Not detected	Not detected	Not detected	Not detected	Medium	Medium	Medium	Not detected	0	6	4	18	28
CD133/1 (AC133)	PROM1	14	15	0.137931	0.241379	0	0.62069	0.37931	Not detected	Medium	Not detected	High	Not detected	Not detected	High	Not detected	High	Medium	Medium	High	Not detected	Not detected	Not detected	Not detected	Not detected	Medium	Not detected	Not detected	Medium	Medium	Not detected	Not detected	Medium	Not detected	Not detected	Not detected	Not detected	4	7	0	18	29
CD147	BSG	15	16	0.0740741	0.185185	0.148148	0.592593	0.259259	Not detected	Not detected	Not detected	Not detected	Low	Not detected	Medium	Not detected	Medium	High	Not detected	Medium	Not detected	Not detected		Not detected	Low		Medium	Medium	Not detected	Not detected	High	Not detected	Not detected	Not detected	Not detected	Low	Low	2	5	4	16	27
TRA-1-85	BSG	15	16	0.0740741	0.185185	0.148148	0.592593	0.259259	Not detected	Not detected	Not detected	Not detected	Low	Not detected	Medium	Not detected	Medium	High	Not detected	Medium	Not detected	Not detected		Not detected	Low		Medium	Medium	Not detected	Not detected	High	Not detected	Not detected	Not detected	Not detected	Low	Low	2	5	4	16	27
CD326 (EpCAM)	EPCAM	13	17	0.172414	0.103448	0.172414	0.551724	0.275862	Not detected	Low	Low	Low	Not detected	Not detected	Medium	Not detected	Medium	High	High	High	Not detected	Not detected	Not detected	Not detected	High	Not detected	Not detected	Not detected	Not detected	High	Low	Low	Medium	Not detected	Not detected	Not detected	Not detected	5	3	5	16	29
	EGFR	19	18	0.103448	0.275862	0.0689655	0.551724	0.37931	Not detected	Low	Low	Not detected	Medium	Not detected	Not detected	Not detected	Not detected	Medium	Not detected	High	Not detected	Not detected	Not detected	Not detected	Not detected	Not detected	High	Medium	Not detected	Medium	Medium	Medium	Medium	Not detected	Not detected	Medium	High	3	8	2	16	29
CD156c (ADAM10)	ADAM10	20	19	0	0.0689655	0.413793	0.517241	0.0689655	Not detected	Low	Low	Low	Not detected	Not detected	Low	Not detected	Low	Low	Low	Low	Not detected	Not detected	Not detected	Not detected	Not detected	Low	Not detected	Medium	Not detected	Medium	Low	Not detected	Low	Not detected	Not detected	Low	Not detected	0	2	12	15	29
CD63	CD63	21	20	0	0.275862	0.241379	0.482759	0.275862	Not detected	Not detected	Not detected	Medium	Not detected	Not detected	Not detected	Not detected	Not detected	Medium	Not detected	Medium	Not detected	Low	Not detected	Not detected	Low	Low	Medium	Medium	Low	Medium	Low	Medium	Medium	Not detected	Low	Low	Not detected	0	8	7	14	29
CD49f	ITGA6	25	21	0.0357143	0.214286	0.321429	0.428571	0.25	Not detected	Low	Medium	Medium	Low	Low	Medium	Not detected	Medium	Low	Not detected	Medium	Not detected	Not detected		Not detected	Not detected	Not detected	High	Low	Low	Medium	Low	Not detected	Low	Not detected	Not detected	Low	Not detected	1	6	9	12	28
CD166	ALCAM	27	22	0.285714	0.142857	0.142857	0.428571	0.428571	Not detected	Medium	Low	High	Not detected	Not detected	High	Not detected	High	High	High	Medium	Not detected	Not detected		Low	High	Low	Not detected	High	Medium	High	Not detected	Not detected	Medium	Not detected	Not detected	Low	Not detected	8	4	4	12	28
CD97	CD97	33	23	0.172414	0.103448	0.310345	0.413793	0.275862	Not detected	Not detected	Not detected	Low	Not detected	Low	Not detected	Not detected	Not detected	Low	Medium	Medium	High	High	Low	Low	Not detected	Low	High	Not detected	Not detected	Low	Low	Medium	Low	High	High	Not detected	Not detected	5	3	9	12	29
CD95	FAS	18	24	0.0740741	0.222222	0.296296	0.407407	0.296296	Not detected	Not detected	Not detected	Low		Low	Low	Medium	Medium	Low	Low	High	Not detected	Low		Not detected	Medium	Medium	Not detected	Low	Not detected	Medium	Not detected	High	Low	Not detected	Medium	Not detected	Not detected	2	6	8	11	27
CD47	CD47	23	25	0.0714286	0.285714	0.25	0.392857	0.357143	Not detected	Medium	Not detected	Medium	Low	Not detected	Low	Not detected	Low	Medium	High	Low	Not detected	Not detected	Not detected	Not detected	Not detected		Medium	High	Medium	Not detected	Low	Medium	Low	Not detected	Low	Medium	Medium	2	8	7	11	28
CD104 (Integrinß4)	ITGB4	36	26	0	0.103448	0.517241	0.37931	0.103448	Not detected	Low	Low	Medium	Low	Not detected	Low	Not detected	Low	Low	Low	Low	Low	Not detected	Not detected	Not detected	Not detected	Not detected	Medium	Low	Not detected	Low	Medium	Low	Low	Not detected	Not detected	Low	Low	0	3	15	11	29
CD44	CD44	31	27	0.310345	0.172414	0.137931	0.37931	0.482759	Low	High	Low	High	High	Not detected	Not detected	Not detected	Not detected	Medium	Low	Not detected	Medium	Medium	Medium	Not detected	Not detected	Not detected	Not detected	High	High	Low	Not detected	Not detected	High	Medium	High	High	High	9	5	4	11	29
CD324 (E-Cadherin)	CDH1	24	28	0.551724	0.0689655	0	0.37931	0.62069	Not detected	High	High	Medium	High	Not detected	High	Not detected	High	High	High	High	Not detected	Not detected	Not detected	Not detected	High	Medium	High	High	High	High	Not detected	Not detected	High	Not detected	Not detected	High	High	16	2	0	11	29
CD46	CD46	22	29	0.0357143	0.178571	0.428571	0.357143	0.214286	Not detected	Low	Low	Not detected	Not detected	Not detected	Medium	Not detected	Low	Low	Low	Medium	Low	Not detected		Not detected	Low	Not detected	High	Medium	Medium	Medium	Low	Low	Low	Low	Low	Not detected	Not detected	1	5	12	10	28
CD119	IFNGR1	34	30	0	0.103448	0.551724	0.344828	0.103448	Not detected	Low	Low	Not detected	Not detected	Not detected	Medium	Not detected	Low	Low	Low	Low	Low	Not detected	Low	Not detected	Low	Not detected	Medium	Low	Low	Low	Low	Medium	Low	Not detected	Not detected	Low	Low	0	3	16	10	29
CD142	F3	30	31	0	0.206897	0.448276	0.344828	0.206897	Not detected	Low	Not detected	Medium	Medium	Not detected	Low	Low	Low	Low	Low	Medium	Not detected	Low	Not detected	Not detected	Low	Medium	Not detected	Low	Not detected	Low	Low	Medium	Low	Not detected	Not detected	Low	Medium	0	6	13	10	29
CD49b	ITGA2	37	32	0.241379	0.310345	0.103448	0.344828	0.551724	Not detected	High	High	Medium	Medium	Not detected	High	Not detected	Medium	High	Medium	Medium	Not detected	Not detected	Medium	Not detected	Medium	Not detected	Not detected	Low	Medium	High	Low	High	Low	Not detected	Not detected	High	Medium	7	9	3	10	29
CD9	CD9	40	33	0.291667	0.291667	0.0833333	0.333333	0.583333	Not detected			Medium	High	Not detected	Medium	Not detected	Low	Medium	High	Not detected		Not detected	Medium	Not detected	High		Not detected	High	High	High	Medium	Medium	Medium	Low	Not detected		High	7	7	2	8	24
CD155	PVR	28	34	0.0714286	0.25	0.357143	0.321429	0.321429	Not detected	Low	Low	Low	Not detected	Not detected	Low	Not detected	Not detected	Low	Low	Medium	Low	Not detected		Low	Medium	High	Medium	Medium	Not detected	Medium	Low	High	Medium	Medium	Not detected	Low	Not detected	2	7	10	9	28
CD318 (CDCP1)	CDCP1	26	35	0	0.357143	0.321429	0.321429	0.357143	Not detected	Medium	Low	Low	Medium	Not detected	Medium	Not detected	Medium	Medium	Low	Medium	Not detected	Not detected	Not detected	Not detected	Low		Low	Medium	Low	Medium	Low	Low	Low	Not detected	Not detected	Medium	Medium	0	10	9	9	28
CD51	ITGAV	41	36	0.172414	0.37931	0.137931	0.310345	0.551724	Not detected	Medium	Low	Not detected	Low	Medium	Low	Medium	Medium	Medium	Medium	Medium	Not detected	Not detected	Not detected	Medium	High	Low	High	Medium	Not detected	High	Medium	Medium	High	Not detected	Not detected	High	Not detected	5	11	4	9	29
CD71	TFRC	38	37	0.0344828	0.241379	0.448276	0.275862	0.275862	Not detected	Low	Low	Not detected	Low	Not detected	Low	Not detected	Low	Low	Medium	Low	Medium	Not detected	Low	Low	Low	Medium	High	Low	Not detected	Not detected	Medium	Low	Not detected	Medium	Low	Medium	Medium	1	7	13	8	29
CD49c (ITGA3)	ITGA3	35	38	0.185185	0.333333	0.222222	0.259259	0.518519	Not detected	Low	Medium	High	Medium	Not detected	Low	Not detected	Medium	Medium	High	High	Not detected	Not detected		Low	Medium		Medium	High	Low	Medium	Low	Medium	Medium	Not detected	Not detected	High	Low	5	9	6	7	27
	MUC1	32	39	0.137931	0.206897	0.413793	0.241379	0.344828	Not detected	Medium	Low	High	Low	Not detected	Medium	Not detected	High	Medium	High	High	Medium	Low	Not detected	Not detected	Low	Low	Medium	Low	Low	Medium	Not detected	Low	Low	Low	Not detected	Low	Low	4	6	12	7	29
CD59	CD59	29	40	0.0344828	0.413793	0.344828	0.206897	0.448276	Not detected	Medium	Medium	Low	Low	Not detected	Low	Not detected	Low	Medium	Medium	Low	Not detected	Low	Medium	Medium	Medium	Medium	Medium	Medium	High	Medium	Low	Low	Not detected	Low	Low	Medium	Not detected	1	12	10	6	29
CD266 (FN14)	TNFRSF12A	39	41	0.08	0.4	0.36	0.16	0.48	Not detected	Not detected	Not detected	Low		Low	Medium	Low	Medium	Medium	High	Medium	Low	Medium		Low		Not detected	High	Medium	Low	Medium	Medium	Low	Low	Low	Medium	Medium		2	10	9	4	25
CD317 (BST2)	BST2	43	42	0.230769	0.384615	0.230769	0.153846	0.615385	Not detected	Medium	Low		Not detected	Not detected	Low	Not detected	Low	High	Medium	Medium	High	High		Medium		Medium	Medium	Medium	Medium	High	Low	High	Low	Medium	High	Medium	Low	6	10	6	4	26
CD98	SLC7A5	42	43	0.206897	0.413793	0.241379	0.137931	0.62069	Not detected	Low	Medium	High	Low	Low	Low	Not detected	Medium	Medium	High	High	Low	Low	Medium	Not detected	High	Not detected	Medium	Medium	High	Medium	Medium	High	Medium	Medium	Medium	Medium	Low	6	12	7	4	29
CD298	ATP1B3	48	44	0.56	0.2	0.2	0.04	0.76				Medium	High	Low	High	Not detected	Medium	High	High	High	Low	Medium	Low	Low	High		High	High	High	High	Medium	High	High	Low	High	Medium	High	14	5	5	1	25
CD29	ITGB1	47	45	0.392857	0.428571	0.142857	0.0357143	0.821429	Not detected	High	High	Medium		Medium	High	Medium	High	High	High	High	Medium	Medium	Low	Low	High	High	High	Medium	Medium	Medium	Medium	High	Low	Medium	Medium	Low	Medium	11	12	4	1	28
CD73	NT5E	46	46	0.321429	0.535714	0.107143	0.0357143	0.857143	Not detected	Medium	Medium	High	Medium	Medium	High	Medium	High	High	Low	High	Medium	Medium	Low	High		Medium	High	Low	Medium	Medium	High	Medium	Medium	Medium	High	Medium	Medium	9	15	3	1	28
CD151	CD151	44	47	0.0344828	0.551724	0.37931	0.0344828	0.586207	Not detected	Medium	Low	Medium	Medium	Low	Medium	Low	Medium	Low	Medium	Medium	Medium	Low	Medium	Medium	Medium	Low	Medium	High	Medium	Medium	Low	Low	Medium	Medium	Low	Low	Low	1	16	11	1	29
CD276	CD276	45	48	0.0357143	0.714286	0.25	0	0.75	Medium	Medium	Medium	Medium	Medium	Medium	Medium	Low	Medium	Medium	Low	Medium	Medium	Low		Medium	Medium	Medium	Medium	High	Low	Medium	Low	Medium	Low	Medium	Low	Medium	Medium	1	20	7	0	28
CD107a	LAMP1	49	49	0.928571	0.0357143	0.0357143	0	0.964286	Low	High	Medium	High	High	High	High	High	High	High	High	High	High	High		High	High	High	High	High	High	High	High	High	High	High	High	High	High	26	1	1	0	28
CD195 (CCR5)	CCR5	nd	nd
CD240DCE	RHD	nd	nd
CD240DCE	RHCE	nd	nd
CD58 (ILA-3)	CD58	nd	nd
CD94	KLRD1	nd	nd
CD15
SSEA-1
SSEA-4

## Sheet: GV ranks
symbol	GV (intens. tumor vs normal tissue)	GV (diff. expr. tumor vs normal)
ADAM10		12
ALCAM
ATP1B3
BSG
BST2		7
CCR5
CD151
CD276
CD44		27
CD46		23
CD47		18
CD55		4
CD58		14
CD59
CD63
CD82
CD9		15
CD97
CDH1
CEACAM1		3
CEACAM3
CEACAM5	7	1
CEACAM6	1	2
CXCR3
EPCAM	2	-
F3		20
FAS		17
ICAM1		22
IFNGR1
IL18R1
ITGA2		5
ITGA3
ITGA5		26
ITGA6		21
ITGAV		24
ITGB1		16
ITGB4		11
KLRD1
LAMP1
NT5E		8
PROM1	5	13
PVR
RHCE
RHD
SELPLG		19
SLC3A2
SLC7A5
TFRC		10
TNFRSF12A
TSPAN8	4	9

## Sheet: ProteomicsDB mRNA
Antibody annotation					Antigen annotation			Flow data [% pos. cells]																				ProteomicsDB	ranking			detectability in normal tissue [RNA] - %				adrenal gland	cerebral cortex	colon	esophagus	gall bladder	kidney	liver	lung	lymph node	ovary	pancreas	placenta	prostate gland	rectum
#	group	antigen identical with	Plate ID	Antibody	Symbol	Gene ID	Uniprot	PAXF 1982	PAXF 1872	PAXF 2005	PAXF 546	PAXF 1869	PAXF 2124	PAXF 2005	PAXF 2051	PAXF 2051 (2)	PAXF 2112	PAXF 2196	PAXF 2033	PAXF 2007	PAXF 1998	PAXF 2046	PAXF 2053	PAXF 2175	PBMC	rank (flow) old	rank (flow) new		high+medium	low+not detected	rank	normal tissue [count "high"]	normal tissue [count "medium"]	normal tissue [count "low"]	normal tissue [count "not detected"]	adrenal	brain	colon	esophagus	gall_bladder	kidney	liver	lung	lymph_node	ovary	pancreas	placenta	prostate	rectum
15	15		G-07	CD240DCE	RHD	6007	Q02161	12.69	31.88	32.45	20.15	71.97	94.7	91.6	26.99	26.63	27.18	0	85.5	82.68	33.82	81.65	89.85	66.03	14.33	47	27	Blood group Rh(D) polypeptide	0	1	1	0	0	0	1	0.3	0.1	0.1	0.2	0.2	0.1	0.2	0.1	0.2	0.2	0.2	0.9	0.3	0.1
16	15		G-07	CD240DCE	RHCE	6006	P18577	12.69	31.88	32.45	20.15	71.97	94.7	91.6	26.99	26.63	27.18	0	85.5	82.68	33.82	81.65	89.85	66.03	14.33	47	27	Blood group Rh(CE) polypeptide	0	1	2	0	0	0.272727	0.727273	0.4	1	0.3	0.9	0.4	0.4	1.6	0.4	0.6	0.4	0.5	1	1.1	0.4
38	36		G-08	CD66acde	CEACAM3	1084	P40198	82.39	96.24	69.35	69.38	82.62	98.92	96.61	92.73	91.49	71.01	14.29	94.96	86.42	43.37	99.17	97.1	59.74	33.86	17	4	Carcinoembryonic antigen-related cell adhesion molecule 3	0	1	3	0	0	0.363636	0.636364	0.4	0.1	8.4	1.4	1.4	0.2	0.8	1.6	0.5		0.1	0.7	0.3	2.6
12	12		E-07	CD183	CXCR3	2833	P49682	13.53	14.86	47.26	35.74	62.9	88.73	73.39	35.83	27.33	26.56	38.1	63.95	35.06	18.92	75.55	77.61	58.29	22.32	48	24	C-X-C chemokine receptor type 3	0.0454545	0.954545	4	0	0.0454545	0.363636	0.590909	0.7		1.3	0.7	1.3	0.4	0.2	3.4	14.2	0.4	0.3	0.2	0.5	0.9
39	36		G-08	CD66acde	CEACAM5	1048	P06731	82.39	96.24	69.35	69.38	82.62	98.92	96.61	92.73	91.49	71.01	14.29	94.96	86.42	43.37	99.17	97.1	59.74	33.86	17	4	Carcinoembryonic antigen-related cell adhesion molecule 5	0.272727	0.727273	5	0.181818	0.0909091	0.272727	0.454545		0.4	858.3	189.6	1.2	1.2	0.1	9.1	0.3	0.1		4.3	0.8	844.4
40	36	41	G-08	CD66acde	CEACAM6	4680	P40199	82.39	96.24	69.35	69.38	82.62	98.92	96.61	92.73	91.49	71.01	14.29	94.96	86.42	43.37	99.17	97.1	59.74	33.86	17	4	Carcinoembryonic antigen-related cell adhesion molecule 6	0.409091	0.590909	6	0.227273	0.181818	0.181818	0.409091	0.1	0.1	169.9	146.1	132.7	0.4	0.3	192.7	0.1	0.1	1.6	1.6	2.4	183.6
41	37	40	H-08	CD66c	CEACAM6	4680	P40199	94.33	98.41	91.13	83.4	77.4	98.91	98.73	93.91	94.15	82.76	44.44	98.75	98.47	56.9	99.71	98.1	72.75	46.45	3	2	Carcinoembryonic antigen-related cell adhesion molecule 6	0.409091	0.590909	6	0.227273	0.181818	0.181818	0.409091	0.1	0.1	169.9	146.1	132.7	0.4	0.3	192.7	0.1	0.1	1.6	1.6	2.4	183.6
14	14		B-08	CD318 (CDCP1)	CDCP1	64866	Q9H5V8	55.19	78.2	0	13.08	38.4	74.62	45.56	3.58	5.81	14.97	16.67	11.37	21.19	33.57	13.81	17.99	7.1	4.6	40	36	CUB domain-containing protein 1	0.227273	0.772727	7	0	0.227273	0.454545	0.318182	0.5	0.5	17.1	20.8	6.9	2.1	0.5	5.7	0.7	0.1	3.3	2.2	4.2	17.1
5	5		H-02	CD133/1 (AC133)	PROM1	8842	O43490	26.94	46.49	27.13	0	26.71	22.97	1.35	3.35	4.89	4.3	0	19.04	10.39	2.65	23.35	28.31	3.67	1.56	46	41	Prominin-1	0.363636	0.636364	8	0	0.363636	0.363636	0.272727	0.6	3.5	29.1	6.4	37.9	21.5	1.5	3.9	0.2	0.3	9.9	22.3	3.3	20.1
46	42		G-06	CD94	KLRD1	3824	Q13241	0	15.1	20.78	10.32	69.69	88.59	1.92	5.41	16.61	9.57	0	36.16	33.87	5.19	41.87	32.26	31.3	14.21	51	37	Natural killer cells antigen CD94	0.0454545	0.954545	9	0	0.0454545	0.772727	0.181818	2	0.3	2.1	1.3	3	1	1.5	6.2	8.5	1.5	1.1	2.2	0.9	1.1
13	13		E-08	CD195 (CCR5)	CCR5	1234	P51681	15.93	33.08	39.53	30.75	66.94	80.71	89.95	65.07	70.11	46.71	16.67	87.61	90.65	53.14	88.3	89.35	78.52	22.75	44	13	C-C chemokine receptor type 5	0.0454545	0.954545	10	0	0.0454545	0.818182	0.136364	2.1	1.2	3.1	1.5	5.4	1.1	1.6	6	14	1.6	0.3	0.7	1.4	4
27	26		C-06	CD49b	ITGA2	3673	P17301	85.01	93.14	91.59	83.37	3.11	1.98	0.53	0.16	2.59	0	0	6.17	0.95	5.53	0.7	0.99	0.63	1.41	7	50	Integrin alpha-2	0.136364	0.863636	11	0	0.136364	0.727273	0.136364	12.6	1.7	6.8	10.3	10	9.5	0.2	6.9	1	1	0.7	4.6	6.1	6.2
37	36		G-08	CD66acde	CEACAM1	634	P13688	82.39	96.24	69.35	69.38	82.62	98.92	96.61	92.73	91.49	71.01	14.29	94.96	86.42	43.37	99.17	97.1	59.74	33.86	17	4	Carcinoembryonic antigen-related cell adhesion molecule 1	0.5	0.5	12	0.0909091	0.409091	0.363636	0.136364	6.9	0.4	216.2	46.5	7.2	21.6	32.6	6.4	3.3	0.9	1.2	19.7	14.2	135.5
22	21		B-03	CD324 (E-Cadherin)	CDH1	999	P12830	12.5	31.89	38.8	60.78	8.64	9.17	0.44	1.19	4.86	8.71	0	0.56	2.52	7.84	1.97	3.48	5.33	4.02	39	45	Cadherin-1	0.772727	0.227273	13	0.5	0.272727	0.136364	0.0909091	0.4	1.5	120.3	67.2	51.2	37.2	65.6	35.9	7.6	1.4	41.4	59.9	83.9	124.9
53	48		C-05	TSPAN-8 (PE)	TSPAN8	7103	P19075	93.45	89.94	76.91	21.84	13.81	3.44	90.95	63.58	94.17	75.53	77.78	96.59	96.57	93.42	98.53	97.7	86.18	74.41	11	3	Tetraspanin-8	0.545455	0.454545	14	0.227273	0.318182	0.409091	0.0454545	9.3	2	679.8	5.1	192.5	32.7	21.2	24.5	4.2	35.6	25.6	2.5	142.7	600.5
23	22		C-03	CD326 (EpCAM)	EPCAM	4072	P16422	94.92	97.62	82.6	55.39	20	87.37	30	7	8.62	5.39	3.54	52.56	36.87	61.48	75.95	65.03	46.51	0	5	17	Epithelial cell adhesion molecule	0.590909	0.409091	15	0.454545	0.136364	0.363636	0.0454545	14	3.4	733	9.5	111.3	216.8	2.4	95.7	1.3	0.8	77.8	5.1	78.8	730.6
43	39		D-02	CD73	NT5E	4907	P21589	32.76	80.91	62.4	64.83	35.64	11.72	19.84	12.83	22.78	22.26	0	4.69	2.79	40.6	41.84	53.43	2.86	2.39	23	31	5'-nucleotidase	0.636364	0.363636	16	0	0.636364	0.318182	0.0454545	6.2	12	30.2	8.5	18.6	13	25	7.1	9.3	37.1	0.7	29.5	12.9	30.9
1	1		E-05	Anti-CLA	SELPLG	6404	Q14242	0	80.98	42.05	68.76	72.97	88.31	85.13	91.06	87.23	51	22.22	99.01	92.36	4.49	98.8	96.15	72.49	79.3	28	5	P-selectin glycoprotein ligand 1	0.409091	0.590909	17	0.0909091	0.318182	0.590909	0	8.9	14.1	8.8	8.3	15.7	2.5	3.9	35	56.7	2.9	1.4	11.1	3	9.6
50	45		D-08	CD98	SLC7A5	8140	Q01650	74.52	91.12	91.44	93.1	41.96	72.94	81.05	23.7	26.8	43.41	70	31.94	36.65	63.9	71.1	83.33	30.63	72.87	4	12	Large neutral amino acids transporter small subunit 1	0.409091	0.590909	18	0.0454545	0.363636	0.590909	0	2.4	43.9	4.8	36.4	6.7	3.6	2.1	3.5	12.8	3.2	6.6	20.8	1.8	2.8
17	16		C-04	CD266 (FN14)	TNFRSF12A	51330	Q9NP84	0	11.88	30.46	26.71	3.72	1.79	0.76	6.41	15.91	1.56	15.38	0.26	0.34	21.09	1.02	2.31	2.11	4.23	49	49	Tumor necrosis factor receptor superfamily member 12A	0.5	0.5	19	0.0909091	0.409091	0.5	0	21.3	4.6	9.6	5.6	53.9	19.5	33.1	37.4	2.5	1.6	53.7	40.3	15.4	4.9
9	9		D-03	CD155	PVR	5817	P15151	59.7	51.79	52.8	38.5	4.32	3.85	1.54	5.75	1.84	8.57	18.18	0.91	1.07	0.45	3.41	5.22	4.03	10.28	32	47	Poliovirus receptor	0.545455	0.454545	20	0	0.545455	0.454545	0	23.5	9.8	13.8	9	10.7	10.5	16.9	19	3.3	9.7	9.4	21	12.4	14.6
2	2		H-06	CD104 (Integrinß4)	ITGB4	3691	P16144	69.42	75.69	80.1	83.38	58.18	86.85	47.06	21.97	21.35	35.96	20	81.99	28.41	67.42	51.14	74.35	33.61	18.7	15	15	Integrin beta-4	0.545455	0.454545	21	0.136364	0.409091	0.454545	0	4.5	9.6	36.4	25	26.4	5.9	1.7	10	4.9	2	5.3	42.9	14.8	22
32	31		E-06	CD54 (ICAM-1)	ICAM1	3383	P05362	0	36.5	86.79	61.6	17.4	12.2	59.33	10.04	7.09	3.22	6.67	0.56	1.24	7.33	3.66	2.12	0.6	42.64	33	42	Intercellular adhesion molecule 1	0.545455	0.454545	21	0.136364	0.409091	0.454545	0	19.5	5.6	15	9.6	53.2	9.3	51.2	162.9	32.5	5.4	5.2	21.2	8	16.3
34	33		B-02	CD58 (ILA-3)	CD58	965	P19256	87.28	82.93	84.89	87.68	57.79	93.89	61.82	28.92	23.66	55	25	48.94	88.74	54.33	56.99	95.71	32.47	74.15	8	16	Lymphocyte function-associated antigen 3	0.636364	0.363636	22	0	0.636364	0.363636	0	9.6	3.2	21.1	19.6	20.1	14	5.2	22.8	16.2	3.2	2.5	10.6	8.4	25.2
47	43		E-02	CD95	FAS	355	P25445	74.17	17.94	65.79	65.76	15.8	15.67	0.59	5.16	15.38	20.42	33.33	0.19	0.82	39.87	0.61	23.04	2.23	33.33	22	38	Tumor necrosis factor receptor superfamily member 6	0.681818	0.318182	23	0	0.681818	0.318182	0	26.4	6.2	27.8	20.3	28.3	8.9	24.7	24.9	31.3	30.2	1.3	11.1	16.4	35.8
28	27		C-08	CD49c (ITGA3)	ITGA3	3675	P26006	67.78	91.21	64.41	79.57	51.63	83.87	29.69	26.61	26.02	68.44	0	77.97	23.11	33.45	61.76	86.36	35.95	25.69	18	14	Integrin alpha-3	0.681818	0.318182	24	0.0909091	0.590909	0.318182	0	22.4	6.3	29.5	16	31.2	32.7	1.7	104.5	7.2	15.2	6.1	29.8	17.1	24.2
11	11		F-08	CD166	ALCAM	214	Q13740	33.39	37	-	46.61	31.95	67.73	0.25	3.19	3.07	14.57	31.25	1.57	3.67	0.97	7.26	2.76	6.75	24.49	38	43	CD166 antigen	0.772727	0.227273	25	0.181818	0.590909	0.227273	0	35.9	58.8	13.9	8.9	28	19.8	26.6	70.9	10.3	56.7	17.5	9.1	31.6	14.9
48	44		F-02	CD97	CD97	976	P48960	14.18	64.69	53.83	58.97	3.37	15.66	2.41	2.63	4.89	7.42	0	0.54	1.88	2.29	11.97	0	1.72	62.32	27	48	CD97 antigen	0.818182	0.181818	26	0.136364	0.681818	0.181818	0	20	7.7	47.2	16	38.3	12.1	13.1	81.2	58.9	9.8	12.8	27.5	13.3	35.1
29	28		B-04	CD49e	ITGA5	3678	P08648	27.13	0	69.68	80.72	0.8	0.59	0.16	1.09	0.98	0.31	7.69	8.76	1.56	0	0.04	0	0.49	0.94	34	51	Integrin alpha-5	0.818182	0.181818	27	0.318182	0.5	0.181818	0	26.5	4.7	51.7	73.5	62.9	7.6	18.2	52.7	20	11.1	12.6	112.5	42.6	57.5
30	29		A-05	CD49f	ITGA6	3655	P23229	16.16	0	92.28	90.34	75.24	95.36	85.36	40.5	54.78	54.79	50	91.98	75.62	84.95	89.29	96.3	61.81	37.91	30	10	Integrin alpha-6	0.909091	0.0909091	28	0.227273	0.681818	0.0909091	0	10.1	17.7	78.2	26.7	49	43	5.5	36.4	23.4	6.4	25.1	69.8	28.7	76.7
6	6		A-03	CD142	F3	2152	P13726	63.72	81.94	80.27	80.73	69.56	71.92	47.41	44.19	24.43	37.13	6.25	43.82	39.49	12.35	80.45	74.78	15.38	13.68	12	20	Tissue factor	0.909091	0.0909091	29	0.454545	0.454545	0.0909091	0	24.4	59.8	51.2	52	86.3	13.6	4.6	52.7	18.3	62.4	26	136.7	78.6	56.1
42	38		H-03	CD71	TFRC	7037	P02786	-	14.15	38.76	17.04	42.28	54.13	53.27	17.14	1.97	2.89	30.77	22.5	11.94	0.39	31.54	30.48	9.98	4.28	50	35	Transferrin receptor protein 1	0.909091	0.0909091	30	0.181818	0.727273	0.0909091	0	35.1	20.4	82.9	28.9	32.9	23.2	20.2	60.5	28	27.1	8.8	129.3	13.1	60.4
44	40		F-06	CD82	CD82	3732	P27701	67.38	89.45	68.24	93.71	77.76	99.6	36.94	91.27	89.34	37.56	6.25	82.69	68.23	57.76	97.75	82.28	44.38	75.82	14	7	CD82 antigen	0.909091	0.0909091	31	0.409091	0.5	0.0909091	0	7.2	30	21.4	116.7	45.7	27.3	21.4	63.9	91.4	14.6	17	41.8	30.9	15.4
21	20		A-08	CD317(BST2)	BST2	684	Q10589	45.93	74.51	69.72	75.75	52.43	87.87	50.14	32.01	29.08	11.27	23.53	2.96	28.71	20.19	72.23	46.19	54.23	66.93	20	21	Bone marrow stromal antigen 2	0.909091	0.0909091	32	0.590909	0.318182	0.0909091	0	226.8	24.9	40.4	34.2	108.4	51.3	102.1	124.8	108.9	380.8	9.5	151.7	45.6	30.1
10	10		C-07	CD156c (ADAM10)	ADAM10	102	O14672	85.8	83.86	86.29	63.21	53.75	85.75	43.24	33.23	26.05	48.08	33.33	49.79	17.57	29.33	49.72	37.85	21.47	83.27	10	19	Disintegrin and metalloproteinase domain-containing protein 10	0.954545	0.0454545	33	0.0454545	0.909091	0.0454545	0	18.5	28.8	35.5	26.8	31.9	31.3	17.9	32.5	32.5	20.9	9.2	49.3	37.1	35
24	23		H-01	CD44	CD44	960	P16070	22.64	34.86	49.85	46.79	4.68	1.85	1.05	1.14	3.57	13.71	26.67	0.67	3.17	8.62	2.61	22.86	3.57	71.73	36	46	CD44 antigen	0.954545	0.0454545	34	0.681818	0.272727	0.0454545	0	44.1	31	85.5	169.5	143.9	16.9	18.4	174.5	111.6	14.4	48	74	59.8	125.9
18	17		F-04	CD276	CD276	80381	Q5ZPR3	41.25	47.21	59.3	74.91	13.47	8.9	3.31	5.63	10.46	15.51	20	4.14	0.75	4.59	1.82	18.72	6.08	7.73	29	40	CD276 antigen	0.954545	0.0454545	35	0.136364	0.818182	0.0454545	0	46.1	14.7	25.3	14.5	57.2	13	29.8	27.4	11.2	27	12.1	66.4	43.3	23.4
31	30		D-06	CD51	ITGAV	3685	P06756	38	50.07	86.92	25.09	42.9	61.38	71.48	4.82	6.38	40.41	26.67	3.66	2.43	29.55	8.72	45.56	6.77	5.88	35	30	Integrin alpha-V	1	0	36	0.181818	0.818182	0	0	41.2	41.4	23.4	25.6	51.7	50.6	11.2	23.1	16.2	61	13.9	47.1	29.8	22.2
33	32		A-02	CD55 (DAF)	CD55	1604	P08174	-	13.76	91.16	58.83	77.03	93.1	81.1	35.18	24.42	43.49	0	74.09	44.92	20	80.76	90.99	35.71	77.56	26	18	Complement decay-accelerating factor	1	0	37	0.454545	0.545455	0	0	169.3	10.8	55.3	61.1	58.3	18.1	17.9	222.3	27.9	63.1	12.7	139.8	14.6	44.5
4	4		A-07	CD119	IFNGR1	3459	P15260	12.44	22.13	53.54	40.78	33.86	18.61	4.83	4.73	3.49	6.37	8.33	0.42	0.3	2.98	3.31	3.67	5.98	36.88	45	44	Interferon gamma receptor 1	1	0	38	0.590909	0.409091	0	0	57.8	35.7	71.8	63.4	90.9	31.4	45.4	100.3	127.1	39.5	20.9	78.1	44.5	69.8
20	19		H-07	CD298	ATP1B3	483	P54709	63.96	74.25	36.41	59.69	8.01	14.83	7.89	2.58	8.29	31	29.41	3.29	3.66	53.95	22.45	6.82	21.39	76.88	24	32	Sodium_potassium-transporting ATPase subunit beta-3	1	0	38	0.590909	0.409091	0	0	211	43.5	130.9	78	60.3	59.6	12.9	71.6	39.6	22.4	13.6	104.9	51.6	184.4
26	25		B-06	CD47	CD47	961	Q08722	79.64	83.94	61.74	80.39	59.84	78.65	81.83	39.1	36.95	76.41	50	46.43	73.01	74.83	91.04	64.38	46.5	82.9	13	11	Leukocyte surface antigen CD47	1	0	39	0.681818	0.318182	0	0	41.9	75.2	60.6	67.7	63.7	28.7	27.1	111.1	76.3	28.8	13.7	51.4	87	69.8
45	41		F-01	CD9	CD9	928	P21926	54.61	79.68	80.32	52.87	35.89	61.43	52.16	16.55	13.74	32.75	0	27	5	56.8	24.68	26	19.21	47.95	21	28	CD9 antigen	1	0	40	0.818182	0.181818	0	0	248.2	133.4	431.5	802.9	128.9	217.8	40.9	400.5	43.5	41.9	52	96	541.2	382.2
49	45		D-08	CD98	SLC3A2	6520	P08195	74.52	91.12	91.44	93.1	41.96	72.94	81.05	23.7	26.8	43.41	70	31.94	36.65	63.9	71.1	83.33	30.63	72.87	4	12	4F2 cell-surface antigen heavy chain	1	0	40	0.818182	0.181818	0	0	65.9	86.8	50.6	51.9	62.5	171.4	48.4	67.4	49.1	64.8	38.2	125.8	65.7	60.2
8	8		D-07	CD151	CD151	977	P48509	90	76.42	29.93	15.95	32.48	41.77	2.08	56.85	47.55	37.87	51.85	8.3	15.21	6.23	50.3	50	34.8	73.83	31	25	CD151 antigen	1	0	41	0.863636	0.136364	0	0	90.6	35.3	154.4	86.4	147.4	112	62.5	221.1	38.3	72.6	106.2	108.5	173.2	101.6
19	18		G-01	CD29	ITGB1	3688	P05556	95.36	98.23	95.86	92.91	73.96	96.66	97.57	69.9	80.26	82.41	73.33	95.52	95.17	81.33	98.13	98.45	76.77	86.75	2	1	Integrin beta-1	1	0	42	0.954545	0.0454545	0	0	136.1	34.4	175.3	126.6	267.7	112.7	109.2	173.2	87.5	109	50.6	256.6	163.4	159.5
25	24		A-06	CD46	CD46	4179	P15529	36.28	50.96	69.39	83.07	32.29	62.72	8.58	11.39	12.65	21.04	21.43	1.21	7.09	22.95	10.12	18.59	15.09	81.23	25	33	Membrane cofactor protein	1	0	42	0.954545	0.0454545	0	0	273	26	108.5	109.3	100.3	147.8	67.6	145.5	80.4	77.6	54.6	217.5	188.8	124.8
3	3		G-02	CD107a	LAMP1	3916	P11279	17.59	30.29	37.51	48.49	52.61	72.8	42.27	46.06	52.13	16.15	11.11	37.22	77.23	59.34	65.1	71.05	18.05	5.54	41	22	Lysosome-associated membrane glycoprotein 1	1	0	43	1	0	0	0	81.8	80	90.7	95.6	111.6	151.9	120.2	129.3	81.2	75.5	90.2	113.2	106.9	64.1
7	7	51;52	B-07	CD147	BSG	682	P35613	88.59	77.66	92.48	83.15	47.04	53.53	67.69	93.53	50.46	67.33	48.94	72.06	85.29	22.75	89.51	94.58	82.56	81.12	9	8	Basigin	1	0	43	1	0	0	0	237.9	188.8	294.9	111.1	163.6	287.9	60.2	154	86.2	124	124.9	287.3	182.7	133.3
35	34		C-09	CD59 (PE)	CD59	966	P13987	97.12	99.16	98.1	99.52	0.62	4.73	13.18	4.22	38.26	6.75	17.65	67.2	88.42	27.68	8.75	20.75	13.96	9.82	1	34	CD59 glycoprotein	1	0	43	1	0	0	0	202	140.8	186.9	345.9	393.3	288.6	150	305.8	121.2	185	140.6	566.6	179	198.6
36	35		C-02	CD63	CD63	967	P08962	78.6	94.57	76.26	73.33	81.01	98.3	94.56	75.92	77.32	47.84	44.44	95.77	98.41	58.6	98.22	98.97	78.72	78.21	16	6	CD63 antigen	1	0	43	1	0	0	0	481	210.5	616.6	288.8	612.6	350.2	304.9	545.5	298.5	352	403.9	581.6	409.2	660.8
51	46	7;52	F-03	TRA-1-85 (PE)	BSG	682	P35613	79.78	76.99	66.49	69.65	47.3	56.67	64.19	91.71	75.55	64.56	45	89.13	89.28	94.74	87.38	92.43	76.64	81.71	19	9	Basigin	1	0	43	1	0	0	0	237.9	188.8	294.9	111.1	163.6	287.9	60.2	154	86.2	124	124.9	287.3	182.7	133.3
52	47	7;51	B-09	TRA-1-85 (APC)	BSG	682	P35613	80.81	71.58	96.7	96.67	50.87	85.41	55.39	27.53	23.8	33.14	25	7.59	15.13	36.96	36.88	37.75	35.28	76.11	6	26	Basigin	1	0	43	1	0	0	0	237.9	188.8	294.9	111.1	163.6	287.9	60.2	154	86.2	124	124.9	287.3	182.7	133.3
54	49		G-04	CD15				26.19	38.19	42.32	27.28	1.58	4.9	10.03	11.92	13.95	23.28	11.11	0.27	6.26	20.9	7.43	66.83	82.47	36.82	43	39		0	0	-
55	50		G-05	SSEA-1				38.03	22.93	61.9	39.24	4.68	22.77	32.93	30.64	36.17	28.79	6.67	0.47	12.95	40.92	5.2	76.33	91.51	63.39	37	29		0	0	-
56	51		H-05	SSEA-4 (PE)				2.16	59.22	66	8.5	5.35	1.21	14.73	98.67	18.65	87.71	58.33	41.18	57.76	14.25	73.56	95.88	34.21	17.39	42	23		0	0	-
[truncated: 13 more columns]

## Sheet: ProteomicsDB - MS
Antibody	Gene Symbol	rank	rank (non-essential)	not detectable	B-lymphocyte	breast	cerumen	cervical mucosa	gall bladder	hair follicle	lymph node	myometrium	ovary	placenta	prostate gland	salivary gland	seminal plasma	seminal vesicle	spermatozoon	synovial fluid	testis	thyroid gland	tonsil	uterine cervix	uterus
					ne	ne	ne	ne	ne	ne	ne	ne	ne	ne	ne	ne	ne	ne	ne	ne	ne	ne	ne	ne	ne
					circulatory_system	breast	cerumen	cervix_uterine	gall_bladder	hair_follicle	lymph_node	myometrium	ovary	placenta	prostate	salivary_gland	seminal_plasma	prostate	testis	synovial_fluid	testis	thyroid	tonsils	cervix_uterine	uterus
CD195 (CCR5)	CCR5	1	1	1
CD240DCE	RHD	1	1	1
CD240DCE	RHCE	1	1	1
CD266 (FN14)	TNFRSF12A	1	1	1
CD66acde	CEACAM3	1	1	1
CD183	CXCR3	2	1	1
CD94	KLRD1	2	1	1
CD66acde	CEACAM5	7	2	0.952381																			3.93033
CD318 (CDCP1)	CDCP1	3	3	0.904762		5.25824																	2.95937
Anti-CLA	SELPLG	6	3	0.904762	4.66049						4.99043
CD119	IFNGR1	4	4	0.761905	4.58897				3.70966		3.0004			4.04884							3.5675
	ERBB2	8	4	0.761905									3.76	4.28	3.89	2.99					3.17
CD66acde	CEACAM6	9	4	0.761905										3.75766	4.57191	5.31303							3.98581	4.65424
CD66c	CEACAM6	9	4	0.761905										3.75766	4.57191	5.31303							3.98581	4.65424
	MSLN	5	5	0.714286		3.43							5.25		4.1		6.16		4.52		5.25
CD133/1 (AC133)	PROM1	10	5	0.714286			3.68568							4.48422	3.89714	3.72268	4.09748				4.45022
CD142	F3	11	5	0.714286					4.37664				4.10507	4.56261	3.86066			3.57783			4.85288
	MUC1	12	6	0.666667		6.36	6.8							4.53	3.85	4.27							4.24	3.49
CD95	FAS	13	6	0.666667	4.22498				4.14237		4.46633		4.14241	4.40589	4.13916						4.42023
CD58 (ILA-3)	CD58	16	6	0.666667	4.94779	5.26946							4.07466	4.30393	4.51061			4.51125			4.88674
CD98	SLC7A5	14	7	0.619048		6.51534			4.48842		3.59224		5.07289	5.07153	4.11668						5.35404		4.93987
CD82	CD82	18	8	0.571429	5.33091						4.14875		4.69672	4.99023	4.95867	4.43842		4.11483			4.61804		3.86234
CD326 (EpCAM)	EPCAM	15	9	0.52381		5.14976			5.85679			4.88348	4.76372	4.2378	4.9737	5.28184		4.84713			4.85322	5.52119
CD66acde	CEACAM1	17	9	0.52381	3.57661	5.18508			4.37013					5.27278	4.49686	5.17109	4.58642				3.68207		4.48867	4.41555
CD276	CD276	19	10	0.47619		4.97671			4.09071			4.99215	4.80238	5.58074	4.77971			4.00327			4.63766		4.57541	4.18414	4.96849
CD104 (Integrinß4)	ITGB4	20	10	0.47619		4.43299			4.5686			3.09422	2.86063	5.39713	3.97738	5.16269		4.42411			2.99213		4.3649	3.52853
TSPAN-8	TSPAN8	20	10	0.47619					4.70283			4.53485	5.45926		5.04481	4.67265	5.00588	4.72805	4.999		5.04827	3.73678	4.22237
CD155	PVR	22	10	0.47619		5.44327			4.76501			4.52902	4.44713	3.87735	4.78033	3.84991		4.08404		5.64702	4.33157				4.58678
CD46	CD46	20	11	0.428571		4.77774			4.96139			4.44175	4.01307	5.44484	4.34182	4.37827		4.60988	6.31396		4.54661		4.14865		4.33341
CD55 (DAF)	CD55	23	11	0.428571	4.49333	4.58094	4.75992	3.41099	4.70772			4.36186	5.13464	4.94355	4.31888		5.2294		5.35765		4.99311
CD151	CD151	26	11	0.428571		4.97647			6.39736			5.35764	4.60758	5.45258	5.39898	4.61031	4.23519	5.07539			5.21035	4.1283			5.34748
CD324 (E-Cadherin)	CDH1	21	12	0.380952		5.74289			4.5985			4.80557	3.82112	5.65185	5.43847	5.9034	5.98467	4.81238	4.60217		3.53133	5.20732	4.95107
CD317 (BST2)	BST2	22	12	0.380952	5.05354	4.71813			5.29867		4.92803	4.57105	5.88282	5.21326	5.05999			4.83186			5.38592	3.77651	4.3261		3.92628
CD49b	ITGA2	26	12	0.380952		5.07909			4.27862		3.74517	3.57154	4.28754	5.14914	4.48773	5.31366		5.13318			4.35494		5.22691	3.99292	4.82232
CD49e	ITGA5	29	12	0.380952	4.46373				4.48042		4.49205	5.88094	4.51259	5.67198	6.04999			6.37567			3.74625	3.08861	4.68549	5.11834	5.61201
CD49c (ITGA3)	ITGA3	24	13	0.333333		4.85315			5.3374		3.9048	5.22904	4.43527	5.09845	5.48184	3.91274		5.31679			5.15543	4.83385	4.53411	4.97346	5.2033
CD97	CD97	24	13	0.333333	4.83881	6.56996			4.09706		5.29692	5.25392	4.14835	4.91589	4.41039	3.72163		3.4778			3.61071		3.86937	4.60951	5.34571
	EGFR	25	13	0.333333		6.64			4.08	4.35	3.28	3.62	4.45	5.76	4.18	4.66	3.39	3.48			4.21		4.36	4.14
CD49f	ITGA6	28	13	0.333333		4.30103			4.33454		4.50321	4.93671	4.6678	5.92043	4.64736	5.23535		5.14242			4.97928	3.20993	4.44594	4.9832	5.24081
CD51	ITGAV	33	13	0.333333		5.30835			4.43524		4.28523	5.37071	5.15465	5.46648	5.20507	4.31785		5.31701			5.19799	4.34756	4.69885	4.80583	5.37659
CD73	NT5E	27	14	0.285714	4.77207	4.22312			4.94796			5.55975	5.82229	5.42982	5.30744	4.96033	4.37564	5.6246			4.82504	4.76298	5.12784	5.78009	5.72192
CD156c (ADAM10)	ADAM10	30	14	0.285714	4.84021	4.30407			4.56011		4.50777	4.08425	4.24575	5.0474	4.67169	3.91655	4.67597	4.74278			4.4319	3.81436		3.60575	4.78074
CD29	ITGB1	37	14	0.285714	5.08429	5.70937			6.16644		5.68463	6.55736	5.93622	6.20599	6.61808	5.55365		6.86249			5.95595	5.36759	5.60559	6.1741	6.48988
CD54 (ICAM-1)	ICAM1	31	15	0.238095	4.60459	5.28586			4.7985		5.97319	4.31436	4.58877	5.29361	4.36268	3.42388		4.4376		4.29753	4.73244	4.20273	5.34375	4.47034	4.92285
CD166	ALCAM	32	15	0.238095	4.02573	5.9949			4.28896		4.21492	4.67675	5.79198	4.69929	5.05989	5.48009	3.93552	5.38226			4.55063	5.46387	4.54017	4.43621	4.32468
CD71	TFRC	34	15	0.238095	4.39316	5.04731			4.31901		5.63001	4.54354	5.24504	6.88209	3.99518	3.74515		3.87378		5.3895	4.98627	3.43811	5.76879	4.95547	4.69677
CD298	ATP1B3	35	15	0.238095	5.46886	5.11359			5.02557		5.57743	5.08545	5.36224	5.82441	5.37365	5.15514		5.32127	5.96637		5.50084	5.10094	5.68142	4.1707	5.26817
CD47	CD47	34	16	0.190476	5.5899	4.70992			4.76432		6.02926	4.93053	5.40881	5.37296	5.78064	5.46748	5.35908	5.94285	6.27851		5.51977	5.0574	5.51019	5.29774	5.62523
CD63	CD63	36	16	0.190476	4.78461	4.91644	5.91755		4.89252		5.15479	5.57724	5.4713	5.42687	5.58839	5.76181	6.42435	5.92202			5.36526	5.12478	5.48548	5.43105	6.18893
CD147	BSG	37	16	0.190476	5.23734	5.85486			5.83471		5.28822	5.95743	5.89572	5.8843	5.12567	4.30943	4.66813	5.82188	5.90354		5.79381	4.46003	5.89654	4.89178	6.10444
TRA-1-85	BSG	37	16	0.190476	5.23734	5.85486			5.83471		5.28822	5.95743	5.89572	5.8843	5.12567	4.30943	4.66813	5.82188	5.90354		5.79381	4.46003	5.89654	4.89178	6.10444
CD98	SLC3A2	38	16	0.190476	5.16115	5.94769			4.60327		5.7173	3.91974	5.31439	6.05777	4.05548	4.50095	5.68572	5.05266		3.67382	6.03715	4.22889	5.56078	3.93267	4.88916
CD9	CD9	37	17	0.142857	5.21612	6.58615	5.46793		4.74975		5.13253	6.28914	5.84036	5.86631	6.49276	5.88108	6.79104	6.71278	5.22539		6.10469	5.95895	6.2767	5.92085	6.7826
CD44	CD44	39	17	0.142857	6.25591	5.72332			5.08271	5.31797	6.33352	5.73044	4.2722	4.79335	5.23411	6.14497	4.6649	5.27659		5.67469	4.802	5.28718	5.65775	5.7245	5.73474
CD59	CD59	40	18	0.0952381	4.81306	6.572	6.68001		6.34479	5.71003	5.0911	6.19231	6.11101	6.78416	6.45744	6.20957	6.82709	6.36294	7.00771		6.33546	6.12281	5.80739	5.12364	6.29517
CD107a	LAMP1	40	19	0.047619	5.85702	5.85326	6.36143		5.54767	5.68247	6.21602	5.87646	5.806	6.00503	5.64362	5.91191	5.50917	5.97356	5.75535	5.21682	5.44385	5.68615	5.50057	5.69137	6.14262
CD15		-
SSEA-1		-
SSEA-4		-

## Sheet: Human Proteome Map - MS 
									high: 8-10, medium: 4-7, low:1-3, not detected:0
Antibody	Gene Symbol	rank	rank (essential)	high [%]	medium [%]	low [%]	not detected [%]	high+medium [%]	Adult ovary	Adult testis	Adult gallbladder	Adult prostate	B cells
									ne	ne	ne	ne	ne
CD195 (CCR5)	CCR5	1	1	0	0	0	1	0	0	0	0	0	0
CD66acde	CEACAM3	1	1	0	0	0	1	0	0	0	0	0	0
CD240DCE	RHCE	1	1	0	0	0	1	0	0	0	0	0	0
CD240DCE	RHD	1	1	0	0	0	1	0	0	0	0	0	0
CD266 (FN14)	TNFRSF12A	1	1	0	0	0	1	0	0	0	0	0	0
CD183	CXCR3	2	1	0	0	0	1	0	0	0	0	0	0
CD94	KLRD1	3	1	0	0	0	1	0	0	0	0	0	0
CD133/1 (AC133)	PROM1	4	1	0	0	0	1	0	0	0	0	0	0
CD318 (CDCP1)	CDCP1	5	1	0	0	0	1	0	0	0	0	0	0
CD66acde	CEACAM5	6	1	0	0	0	1	0	0	0	0	0	0
Anti-CLA	SELPLG	9	2	0	0	0.2	0.8	0	0	0	0	0	2
	MUC1	9	2	0	0	0.2	0.8	0	0	0	0	1	0
CD66acde	CEACAM6	8	3	0	0	0.4	0.6	0	0	0	1	1	0
CD66c	CEACAM6	8	3	0	0	0.4	0.6	0	0	0	1	1	0
	ERBB2	11	4	0	0.4	0	0.6	0.4	5	0	0	6	0
	MSLN	3	5	0.2	0.2	0	0.6	0.4	4	0	0	10	0
TSPAN-8	TSPAN8	15	6	0	0	0.8	0.2	0	3	3	2	3	0
CD49b	ITGA2	25	6	0	0	0.8	0.2	0	2	1	1	2	0
CD49f	ITGA6	31	6	0	0	0.8	0.2	0	2	2	1	2	0
CD142	F3	10	7	0	0.2	0.6	0.2	0.2	2	4	1	2	0
CD66acde	CEACAM1	12	7	0	0.2	0.6	0.2	0.2	0	1	5	3	1
CD326 (EpCAM)	EPCAM	13	7	0	0.2	0.6	0.2	0.2	1	2	4	1	0
CD324 (E-Cadherin)	CDH1	17	7	0	0.2	0.6	0.2	0.2	1	1	2	5	0
CD104 (Integrinß4)	ITGB4	18	7	0	0.2	0.6	0.2	0.2	1	1	2	4	0
	EGFR	24	7	0	0.2	0.6	0.2	0.2	4	3	2	2	0
CD119	IFNGR1	7	8	0.2	0	0.6	0.2	0.2	0	3	3	3	10
CD49c (ITGA3)	ITGA3	19	9	0	0.4	0.4	0.2	0.4	3	3	6	6	0
CD276	CD276	14	10	0	0.6	0.2	0.2	0.6	6	4	2	4	0
CD155	PVR	21	10	0	0.6	0.2	0.2	0.6	5	6	2	6	0
CD58 (ILA-3)	CD58	20	11	0.4	0.2	0.2	0.2	0.6	5	8	0	3	8
CD151	CD151	29	12	0.2	0.6	0	0.2	0.8	5	4	8	7	0
CD51	ITGAV	27	13	0.4	0.4	0	0.2	0.8	10	10	5	7	0
CD97	CD97	23	14	0	0	1	0	0	2	2	1	1	2
CD71	TFRC	30	14	0	0	1	0	0	1	1	1	1	1
CD54 (ICAM-1)	ICAM1	34	14	0	0	1	0	0	1	2	2	1	1
CD9	CD9	35	14	0	0	1	0	0	1	1	1	2	1
CD49e	ITGA5	36	15	0	0.2	0.8	0	0.2	2	2	2	7	1
CD156c (ADAM10)	ADAM10	37	15	0	0.2	0.8	0	0.2	2	2	1	4	2
CD82	CD82	32	16	0	0.4	0.6	0	0.4	6	1	1	2	4
CD147	BSG	39	16	0	0.4	0.6	0	0.4	4	4	1	2	1
TRA-1-85	BSG	39	16	0	0.4	0.6	0	0.4	4	4	1	2	1
CD98	SLC3A2	40	16	0	0.4	0.6	0	0.4	5	4	1	1	2
CD47	CD47	43	16	0	0.4	0.6	0	0.4	3	3	2	4	4
CD44	CD44	44	16	0	0.4	0.6	0	0.4	2	2	5	3	7
CD98	SLC7A5	16	17	0.2	0.2	0.6	0	0.4	8	6	1	1	1
CD55 (DAF)	CD55	41	18	0.4	0	0.6	0	0.4	8	8	3	1	3
CD107a	LAMP1	43	19	0	0.6	0.4	0	0.6	5	3	4	3	4
CD298	ATP1B3	46	19	0	0.6	0.4	0	0.6	6	6	3	5	3
CD166	ALCAM	26	20	0.2	0.4	0.4	0	0.6	8	4	1	4	1
CD46	CD46	42	20	0.2	0.4	0.4	0	0.6	5	8	7	3	3
CD73	NT5E	28	21	0.4	0.2	0.4	0	0.6	10	10	2	4	2
CD317 (BST2)	BST2	38	21	0.4	0.2	0.4	0	0.6	9	10	4	2	2
CD63	CD63	33	22	0	0.8	0.2	0	0.8	6	7	4	6	2
CD95	FAS	22	23	0.2	0.6	0.2	0	0.8	10	6	4	5	3
CD29	ITGB1	45	24	0.4	0.4	0.2	0	0.8	7	6	9	10	2
CD59	CD59	47	24	0.4	0.4	0.2	0	0.8	9	9	7	6	1
CD15
SSEA-1
SSEA-4

## Sheet: GTEx - RNAseq 0.5 tpm
										high: >50tpm, medium: >10-50tpm, low:0.5-10tpm, not detected:<0.5tpm										counts
Antibody	Gene Symbol	rank 1.0 tpm	rank 0.5 tpm	rank 0.5 tpm (non-essential)	high [%]	medium [%]	low [%]	not detected [%]	high+medium [%]	Breast	Cervix_Uteri	Fallopian_Tube	Ovary	Prostate	Salivary_Gland	Testis	Thyroid	Uterus	Vagina	normal tissue [count "high"]	normal tissue [count "medium"]	normal tissue [count "low"]	normal tissue [count "not detected"]	total count
										ne	ne	ne	ne	ne	ne	ne	ne	ne	ne
CD66acde	CEACAM3	2	1	1	0	0	0	1	0	0.1235	0.1196	0.1069	0.03158	0.09623	0.2002	0.1434	0.143	0.08998	0.4324	0	0	0	10	10
CD66acde	CEACAM5	6	2	2	0.1	0.1	0.1	0.7	0.2	0.1609	0.4429	0.4056	0.1342	0.24925	18.38	0.6312	0.14965	0.1622	85.17	1	1	1	7	10
CD66acde	CEACAM6	8	5	3	0.2	0	0.2	0.6	0.2	0.405	0.3927	1.148	0.1215	1.044	217.6	0.3305	0.21545	0.1999	94.09	2	0	2	6	10
CD66c	CEACAM6	8	5	3	0.2	0	0.2	0.6	0.2	0.405	0.3927	1.148	0.1215	1.044	217.6	0.3305	0.21545	0.1999	94.09	2	0	2	6	10
CD240DCE	RHCE	3	6	4	0	0	0.5	0.5	0	0.3308	0.2941	0.3398	0.6109	0.659	2.247	4.103	0.46545	0.2733	0.5507	0	0	5	5	10
CD183	CXCR3	4	4	5	0	0	0.6	0.4	0	0.18185	0.525	0.6586	0.1036	0.6335	0.6089	0.4003	1.1515	0.311	0.6984	0	0	6	4	10
CD133/1 (AC133)	PROM1	10	9	6	0.1	0	0.5	0.4	0.1	4.8975	0.1867	1.185	0.07379	1.21	69.54	7.873	1.461	0.09827	0.05753	1	0	5	4	10
CD240DCE	RHD	1	3	7	0	0	0.8	0.2	0	0.3447	0.7639	0.5573	0.8867	0.63115	2.139	0.7916	0.6145	0.6614	0.4611	0	0	8	2	10
CD94	KLRD1	5	8	7	0	0	0.8	0.2	0	0.79225	0.5786	0.8243	0.2711	0.5905	0.488	0.6498	0.7519	0.6203	0.8446	0	0	8	2	10
CD195 (CCR5)	CCR5	9	10	7	0	0	0.8	0.2	0	0.58095	1.027	1.716	0.4394	1.187	1.395	0.1622	1.099	0.7946	0.8687	0	0	8	2	10
	MSLN	7	7	8	0	0.2	0.6	0.2	0.2	0.2236	0.5317	45.08	0.7064	1.2985	25.18	1.724	0.1708	8.578	1.078	0	2	6	2	10
CD318 (CDCP1)	CDCP1	12	12	9	0	0.3	0.6	0.1	0.3	3.975	0.6905	3.423	0.3639	9.2325	18.02	1.521	12.845	6.268	28.06	0	3	6	1	10
Anti-CLA	SELPLG	18	21	10	0	0.1	0.9	0	0.1	6.348	4.159	10.51	2.089	4.6855	6.683	4.073	4.4825	4.02	4.302	0	1	9	0	10
CD49b	ITGA2	14	14	11	0	0.2	0.8	0	0.2	4.568	3.946	4.208	1.633	7.8995	18.98	0.6126	2.9805	3.007	14.51	0	2	8	0	10
TSPAN-8	TSPAN8	16	15	12	0	0.3	0.7	0	0.3	4.2905	2.863	6.214	38.88	44.36	43.12	4.645	6.3165	2.213	1.784	0	3	7	0	10
CD66acde	CEACAM1	15	16	13	0.1	0.3	0.6	0	0.4	10.019	6.687	5.041	1.732	30.585	57.97	2.482	6.0105	7.841	31.57	1	3	6	0	10
CD326 (EpCAM)	EPCAM	13	13	14	0.2	0.3	0.5	0	0.5	16.355	0.5172	5.159	1.102	33.945	130.8	25.85	259.75	0.5791	4.657	2	3	5	0	10
CD324 (E-Cadherin)	CDH1	11	11	15	0.4	0.1	0.5	0	0.5	30.135	0.8169	6.358	2.846	58.325	89.48	0.7656	131.05	0.6319	91.97	4	1	5	0	10
CD98	SLC7A5	27	23	16	0.1	0.5	0.4	0	0.6	8.912	10.81	9.355	12.91	12.4	30.99	149.9	5.5125	3.084	28.22	1	5	4	0	10
CD58 (ILA-3)	CD58	29	26	17	0	0.8	0.2	0	0.8	18.63	17.56	17.51	6.388	11.955	21.88	7.312	19.345	18.13	24.15	0	8	2	0	10
CD266 (FN14)	TNFRSF12A	32	30	17	0	0.8	0.2	0	0.8	25.425	18.86	30.36	5.869	27.94	44.92	6.957	42.69	27.97	15	0	8	2	0	10
CD82	CD82	31	29	18	0.2	0.6	0.2	0	0.8	30.7	27.57	31.89	15.27	28.365	61	5.07	15.23	9.215	73.45	2	6	2	0	10
CD104 (Integrinß4)	ITGB4	20	24	19	0.6	0.2	0.2	0	0.8	66.39	63.92	51.67	5.234	74.16	167.7	3.908	19.615	36	88.74	6	2	2	0	10
CD44	CD44	28	25	20	0.7	0.1	0.2	0	0.8	71.255	86.03	47.42	7.476	60.665	95.21	2.23	56.075	139.7	150.4	7	1	2	0	10
	EGFR	19	17	21	0	0.9	0.1	0	0.9	32.245	29.06	26.55	19.43	25.175	31.34	5.744	24.015	19.9	38.73	0	9	1	0	10
CD54 (ICAM-1)	ICAM1	30	28	21	0	0.9	0.1	0	0.9	34.695	22.47	26.73	12.88	14.5	17.94	5.128	38.2	18.29	15.45	0	9	1	0	10
CD95	FAS	27	23	22	0.1	0.8	0.1	0	0.9	20.02	29.63	34.13	51.64	18.58	10.9	7.994	17.16	34.28	20.97	1	8	1	0	10
CD166	ALCAM	22	18	23	0.2	0.7	0.1	0	0.9	25.435	20.38	21.98	40.2	36.5	54.7	6.162	61.805	12.63	11.23	2	7	1	0	10
CD73	NT5E	17	22	24	0.3	0.6	0.1	0	0.9	21.085	81.22	41.05	50.69	15.265	7.766	10.55	33.37	59.08	48.5	3	6	1	0	10
CD97	CD97	38	37	24	0.3	0.6	0.1	0	0.9	27.595	95.95	87.28	17.41	22.89	21.76	5.767	34.445	211.1	37.3	3	6	1	0	10
CD49f	ITGA6	33	31	25	0.4	0.5	0.1	0	0.9	68.43	48.19	40.95	8.245	35.53	81.07	28.57	31	62.65	50.15	4	5	1	0	10
CD49c (ITGA3)	ITGA3	24	32	25	0.4	0.5	0.1	0	0.9	39.76	46.98	61.24	33.61	54.6	33.64	5.976	138.6	54.54	43.24	4	5	1	0	10
	MUC1	21	27	26	0.6	0.3	0.1	0	0.9	68.295	53.7	106.3	8.469	41.325	139.6	68.81	59.565	41.81	41.01	6	3	1	0	10
CD49e	ITGA5	39	38	27	0.8	0.1	0.1	0	0.9	89.11	119.8	129.1	56.13	163.75	28	6.902	68.125	154.3	103.6	8	1	1	0	10
CD156c (ADAM10)	ADAM10	34	33	28	0	1	0	0	1	24.835	27.31	27.01	23.86	26.21	17.46	14.79	35.935	28.63	24.52	0	10	0	0	10
CD47	CD47	35	34	28	0	1	0	0	1	30.54	34.98	39.38	38.49	41.365	35.71	16.71	41.28	29.97	43.84	0	10	0	0	10
CD155	PVR	40	40	28	0	1	0	0	1	18.245	20.57	29.55	28.6	27.735	17.35	19.78	29.68	29.11	18.96	0	10	0	0	10
CD276	CD276	23	19	29	0.1	0.9	0	0	1	30.765	57.18	25.63	31.12	34.53	25.37	14.11	22.07	34.48	32.56	1	9	0	0	10
CD55 (DAF)	CD55	37	36	29	0.1	0.9	0	0	1	36.995	39.51	33.94	82.48	14.465	39.06	25.93	24.285	31.11	46.14	1	9	0	0	10
CD71	TFRC	41	41	30	0.2	0.8	0	0	1	21.335	23.91	51.8	95.99	19.36	20.41	21.22	20.68	26.37	26.66	2	8	0	0	10
CD51	ITGAV	26	39	31	0.3	0.7	0	0	1	33.13	51.05	35.29	57.92	26.54	28.28	15.23	47.925	58.43	30.76	3	7	0	0	10
	ERBB2	36	35	32	0.5	0.5	0	0	1	36.62	52.17	47.73	39.7	82.49	86.73	21.95	99.19	46.79	78.24	5	5	0	0	10
CD9	CD9	42	42	33	0.8	0.2	0	0	1	115.7	223.9	129.9	32.9	178.1	306.3	15.64	235.5	181.6	348.9	8	2	0	0	10
CD142	F3	25	20	34	0.9	0.1	0	0	1	111.75	63.14	108.6	184.2	80.365	103.3	72.97	124.95	30.54	99	9	1	0	0	10
CD46	CD46	44	44	34	0.9	0.1	0	0	1	97.335	72.18	65.64	88.76	98.405	132.6	36.1	72.43	91.63	82.81	9	1	0	0	10
CD119	IFNGR1	45	45	34	0.9	0.1	0	0	1	151.1	79.02	100.2	73.29	80.695	76.39	34.32	102.3	91.19	94.02	9	1	0	0	10
CD29	ITGB1	45	45	34	0.9	0.1	0	0	1	153.65	149.1	160.3	101.8	69.58	72.75	33.7	93.8	192.7	86.79	9	1	0	0	10
CD317 (BST2)	BST2	45	45	34	0.9	0.1	0	0	1	203.65	138.7	406.9	1408	137.6	25.63	65.49	95.385	159.3	141.5	9	1	0	0	10
CD298	ATP1B3	43	43	35	1	0	0	0	1	86.39	98.99	108.5	88.43	90.17	79.38	110.5	87.62	98.16	188.4	10	0	0	0	10
CD98	SLC3A2	46	46	35	1	0	0	0	1	109.15	123.1	107.3	101.7	93.885	95.48	82.72	125.8	129.3	97.89	10	0	0	0	10
CD151	CD151	47	47	35	1	0	0	0	1	250.85	200.7	176.7	130	203.75	206.3	57.34	169.25	311.2	163.7	10	0	0	0	10
CD59	CD59	48	48	35	1	0	0	0	1	528.65	317.2	373.9	210.9	250.9	562	114.4	421.5	347.7	365.1	10	0	0	0	10
CD63	CD63	49	49	35	1	0	0	0	1	509.25	650.8	533.8	482.9	354.35	517.2	184	535.1	620.5	414.1	10	0	0	0	10
CD107a	LAMP1	49	49	35	1	0	0	0	1	246.65	283.2	237.4	228.9	181.65	232.2	217.3	273.2	290.5	234.3	10	0	0	0	10
CD147	BSG	49	49	35	1	0	0	0	1	392	547.3	558.4	447.2	350.45	302.7	842.6	495.9	570.9	342.7	10	0	0	0	10
TRA-1-85	BSG	49	49	35	1	0	0	0	1	392	547.3	558.4	447.2	350.45	302.7	842.6	495.9	570.9	342.7	10	0	0	0	10
CD15
SSEA-1
SSEA-4

## Sheet: ranking
		RANK RNAseq 1.0 FPKM										RANK RNAseq 0.5 FPKM										RANK RNAseq 0.5 FPKM non-essential
Antibody	Gene symbol	HPA - RNAseq	HPA - antibody-based	ProteomicsDB - MS	Human Proteome Map - MS	GTEx - RNAseq	rank sum	count numbers	rank sum/count numbers	rank		HPA - RNAseq	HPA - antibody-based	ProteomicsDB - MS	Human Proteome Map - MS	GTEx - RNAseq	rank sum	count numbers	rank sum/count numbers	rank		HPA - RNAseq	HPA - antibody-based	ProteomicsDB - MS	Human Proteome Map - MS	GTEx - RNAseq	rank sum	count numbers	rank sum/count numbers	rank
CD240DCE	RHCE	2	nd	1	1	3	7	4	1.75	2		2	nd	1	1	6	10	4	2.5	3		3	nd	1	1	4	9	4	2.25	1
CD66acde	CEACAM3	3	5	1	1	2	12	5	2.4	3		3	5	1	1	1	11	5	2.2	2		2	7	1	1	1	12	5	2.4	2
CD240DCE	RHD	1	nd	1	1	1	4	4	1	1		1	nd	1	1	3	6	4	1.5	1		1	nd	1	1	7	10	4	2.5	3
CD66acde	CEACAM5	6	11	7	6	6	36	5	7.2	8		4	11	7	6	2	30	5	6	7		4	5	2	1	2	14	5	2.8	4
CD66c	CEACAM6	7	7	9	8	8	39	5	7.8	9		5	7	9	8	5	34	5	6.8	8		5	4	4	3	3	19	5	3.8	5
CD66acde	CEACAM6	7	7	9	8	8	39	5	7.8	9		5	7	9	8	5	34	5	6.8	8		5	4	4	3	3	19	5	3.8	5
CD183	CXCR3	4	12	2	2	4	24	5	4.8	5		6	12	2	2	4	26	5	5.2	5		6	10	1	1	5	23	5	4.6	6
CD94	KLRD1	12	nd	2	3	5	22	4	5.5	7		10	nd	2	3	8	23	4	5.75	6		10	nd	1	1	7	19	4	4.75	7
CD195 (CCR5)	CCR5	10	nd	1	1	9	21	4	5.25	6		12	nd	1	1	10	24	4	6	7		11	nd	1	1	7	20	4	5	8
Anti-CLA	SELPLG	19	2	6	9	18	54	5	10.8	11		20	2	6	9	21	58	5	11.6	11		12	3	3	2	10	30	5	6	9
	MSLN	5	3	5	3	7	23	5	4.6	4		7	3	5	3	7	25	5	5	4		8	6	5	5	8	32	5	6.4	10
CD133/1 (AC133)	PROM1	11	14	10	4	10	49	5	9.8	10		8	14	10	4	9	45	5	9	9		7	15	5	1	6	34	5	6.8	11
CD66acde	CEACAM1	14	4	17	12	15	62	5	12.4	12		14	4	17	12	16	63	5	12.6	12		13	2	9	7	13	44	5	8.8	12
CD318 (CDCP1)	CDCP1	8	26	3	5	12	54	5	10.8	11		9	26	3	5	12	55	5	11	10		9	35	3	1	9	57	5	11.4	13
TSPAN-8 (PE)	TSPAN8	18	17	20	15	16	86	5	17.2	14		16	17	20	15	15	83	5	16.6	14		17	12	10	6	12	57	5	11.4	13
CD58 (ILA-3)	CD58	28	nd	16	20	29	93	4	23.25	21		27	nd	16	20	26	89	4	22.25	22		15	nd	6	11	17	49	4	12.25	14
CD326 (EpCAM)	EPCAM	16	13	15	13	13	70	5	14	13		17	13	15	13	13	71	5	14.2	13		20	17	9	7	14	67	5	13.4	15
CD49b	ITGA2	9	37	26	25	14	111	5	22.2	20		11	37	26	25	14	113	5	22.6	23		10	32	12	6	11	71	5	14.2	16
CD266 (FN14)	TNFRSF12A	25	39	1	1	32	98	5	19.6	17		22	39	1	1	30	93	5	18.6	17		14	41	1	1	17	74	5	14.8	17
CD54 (ICAM-1)	ICAM1	27	8	31	34	30	130	5	26	26		24	8	31	34	28	125	5	25	28		14	11	15	14	21	75	5	15	18
	ERBB2	29	6	8	11	36	90	5	18	16		29	6	8	11	35	89	5	17.8	16		28	8	4	4	32	76	5	15.2	19
CD104 (Integrinß4)	ITGB4	25	36	20	18	20	119	5	23.8	22		21	36	20	18	24	119	5	23.8	25		16	26	10	7	19	78	5	15.6	20
	EGFR	20	19	25	24	19	107	5	21.4	18		15	19	25	24	17	100	5	20	18		22	18	13	7	21	81	5	16.2	21
CD49e	ITGA5	30	1	29	36	39	135	5	27	28		30	1	29	36	38	134	5	26.8	31		26	1	12	15	27	81	5	16.2	21
CD82	CD82	33	10	18	32	31	124	5	24.8	24		33	10	18	32	29	122	5	24.4	27		27	14	8	16	18	83	5	16.6	22
CD324 (E-Cadherin)	CDH1	13	24	21	17	11	86	5	17.2	14		13	24	21	17	11	86	5	17.2	15		23	28	12	7	15	85	5	17	23
	MUC1	15	32	12	9	21	89	5	17.8	15		25	32	12	9	27	105	5	21	21		19	39	6	2	26	92	5	18.4	24
CD98	SLC7A5	24	42	14	16	27	123	5	24.6	23		19	42	14	16	23	114	5	22.8	24		12	43	7	17	16	95	5	19	25
CD49f	ITGA6	34	25	28	31	33	151	5	30.2	31		35	25	28	31	31	150	5	30	35		30	21	13	6	25	95	5	19	25
CD95	FAS	28	18	13	22	27	108	5	21.6	19		28	18	13	22	23	104	5	20.8	20		21	24	6	23	22	96	5	19.2	26
CD97	CD97	31	33	24	23	38	149	5	29.8	30		31	33	24	23	37	148	5	29.6	33		25	23	13	14	24	99	5	19.8	27
CD155	PVR	26	28	22	21	40	137	5	27.4	29		23	28	22	21	40	134	5	26.8	31		18	34	10	10	28	100	5	20	28
CD55 (DAF)	CD55	42	16	23	41	37	159	5	31.8	33		42	16	23	41	36	158	5	31.6	37		34	9	11	18	29	101	5	20.2	29
CD49c (ITGA3)	ITGA3	21	35	24	19	24	123	5	24.6	23		26	35	24	19	32	136	5	27.2	32		18	38	13	9	25	103	5	20.6	30
CD166	ALCAM	22	27	32	26	22	129	5	25.8	25		18	27	32	26	18	121	5	24.2	26		26	22	15	20	23	106	5	21.2	31
CD156c (ADAM10)	ADAM10	35	20	30	37	34	156	5	31.2	32		36	20	30	37	33	156	5	31.2	36		32	19	14	15	28	108	5	21.6	32
CD142	F3	32	30	11	10	25	108	5	21.6	19		32.3	30	11	10	20	103.3	5	20.66	19		34	31	5	7	34	111	5	22.2	33
CD119	IFNGR1	43	34	4	7	45	133	5	26.6	27		43	34	4	7	45	133	5	26.6	30		35	30	4	8	34	111	5	22.2	33
CD44	CD44	39	31	39	44	28	181	5	36.2	39		39	31	39	44	25	178	5	35.6	40		31	27	17	16	20	111	5	22.2	33
CD98	SLC3A2	44	9	38	40	46	177	5	35.4	37		44	9	38	40	46	177	5	35.4	39		38	13	16	16	35	118	5	23.6	34
CD47	CD47	40	23	34	43	35	175	5	35	36		40	23	34	43	34	174	5	34.8	38		36	25	16	16	28	121	5	24.2	35
CD147	BSG	48	15	37	39	49	188	5	37.6	42		48	15	37	39	49	188	5	37.6	44		39	16	16	16	35	122	5	24.4	36
TRA-1-85	BSG	48	15	37	39	49	188	5	37.6	42		48	15	37	39	49	188	5	37.6	44		39	16	16	16	35	122	5	24.4	36
CD71	TFRC	37	38	34	30	41	180	5	36	38		37	38	34	30	41	180	5	36	41		28	37	15	14	30	124	5	24.8	37
CD276	CD276	23	45	19	14	23	124	5	24.8	24		34	45	19	14	19	131	5	26.2	29		29	48	10	10	29	126	5	25.2	38
CD51	ITGAV	36	41	33	27	26	163	5	32.6	34		37	41	33	27	39	177	5	35.4	39		33	36	13	13	31	126	5	25.2	38
CD73	NT5E	17	46	27	28	17	135	5	27	28		26	46	27	28	22	149	5	29.8	34		24	46	14	21	24	129	5	25.8	39
CD63	CD63	48	21	36	33	49	187	5	37.4	41		48	21	36	33	49	187	5	37.4	43		39	20	16	22	35	132	5	26.4	40
CD46	CD46	46	22	20	42	44	174	5	34.8	35		46	22	20	42	44	174	5	34.8	38		39	29	11	20	34	133	5	26.6	41
CD9	CD9	44	40	37	35	42	198	5	39.6	44		44	40	37	35	42	198	5	39.6	46		36	33	17	14	33	133	5	26.6	41
CD151	CD151	45	44	26	29	47	191	5	38.2	43		45	44	26	29	47	191	5	38.2	45		37	47	11	12	35	142	5	28.4	42
CD317 (BST2)	BST2	38	43	22	38	45	186	5	37.2	40		38	43	22	38	45	186	5	37.2	42		35	42	12	21	34	144	5	28.8	43
CD298	ATP1B3	41	48	35	46	43	213	5	42.6	46		41	48	35	46	43	213	5	42.6	48		34	44	15	19	35	147	5	29.4	44
CD29	ITGB1	46	47	37	45	45	220	5	44	47		46	47	37	45	45	220	5	44	49		39	45	14	24	34	156	5	31.2	45
CD59 (PE)	CD59	48	29	40	47	48	212	5	42.4	45		48	29	40	47	48	212	5	42.4	47		39	40	18	24	35	156	5	31.2	45
CD107a	LAMP1	47	49	40	43	49	228	5	45.6	48		47	49	40	43	49	228	5	45.6	50		39	49	19	19	35	161	5	32.2	46
CD15										-										-										-
SSEA-1										-										-										-
SSEA-4										-										-										-

## Sheet: Kendall_Tau
	S2	S3_1fpkm	S3_05fpkm	S3_05_essential	S4_1fpkm	S4_05fpkm	S4_05fpkm_nonessential
S2	-	0.932115	0.936726	0.996734	0.791123	0.802349	0.994447
S3_1fpkm		-	0.965427	0.931418	0.788512	0.799739	0.931069
S3_05fpkm			-	0.934727	0.786693	0.795306	0.935685
S3_05fpkm_essential				-	0.796865	0.806789	0.993135
S4_1fpkm					-	0.965427	0.788632
S4_05fpkm						-	0.798565
S4_05fpkm_nonessential							-

[truncated: 2 more sheets: ranking alt., ranking procedure]
