# Supplementary material for: Identification of CD318, TSPAN8 and CD66c as target candidates for CAR T cell based immunotherapy of pancreatic adenocarcinoma
Source: Nat Commun. 2021 Mar 5;12:1453. doi: 10.1038/s41467-021-21774-4 (PMC7935963; doi:10.1038/s41467-021-21774-4)
Supplement: Supplementary file 8 — Supplementary Data 5 [file 41467_2021_21774_MOESM8_ESM.xlsx]

## Sheet: MACSima
RUN 1	RUN 2	Clone	Isotype	Titer	Order Nr.	Vendor
DAPI	DAPI	x	x	1/10	130-111-570	Miltenyi Biotec
CD3	CD3	BW264/56	mouse IgG2a	1/11	130-113-129	Miltenyi Biotec
CD4	CD4	vit4	mouse IgG2aκ	1/11	130-113-214	Miltenyi Biotec
CD8	CD8	BW135/80	mouse IgG2a	1/11	130-113-158	Miltenyi Biotec
CD9	x	SN4 C3-3A2	mouse IgG1κ	1/7,5	130-123-761	Miltenyi Biotec
CD11c	CD11c	MJ4-27G12	mouse IgG2b	1/2,5	130-113-580	Miltenyi Biotec
CD14	CD14	TÜK4	mouse IgG2a	1/2,5	130-113-147	Miltenyi Biotec
CD15	x	VIMC6	mouse IgM	1/5	130-113-485	Miltenyi Biotec
CD18	CD18	TS1/18	mouse IgG1κ	1/11	130-101-241	Miltenyi Biotec
CD19	CD19	LT19	mouse IgG1	1/2,5	130-113-169	Miltenyi Biotec
CD20	CD20	REA780	recombinant human IgG1	1/5	130-111-338	Miltenyi Biotec
CD23	CD23	M-L23.4	mouse IgG1	1/5	130-123-716	Miltenyi Biotec
CD24	CD24	32D12	mouse IgG1κ	1/5	130-095-952	Miltenyi Biotec
CD27	CD27	REA499	recombinant human IgG1	1/20	130-113-640	Miltenyi Biotec
CD28	CD28	15e8	mouse IgG1	1/2,5	130-092-921	Miltenyi Biotec
CD29	CD29	TS2/16	mouse IgG1κ	1/11	130-101-273	Miltenyi Biotec
CD31	CD31	AC128	mouse IgG1κ	1/20	130-118-965	Miltenyi Biotec
x	CD34	AC136	mouse IgG2aκ	1/5	130-113-179	Miltenyi Biotec
CD38	CD38	IB6	mouse IgG2a	1/15	130-113-427	Miltenyi Biotec
CD40	x	HB14	mouse IgG1κ	1/40	130-123-714	Miltenyi Biotec
CD44	CD44	DB105	mouse IgG1	1/60	130-113-335	Miltenyi Biotec
CD45RO	CD45RO	UCHL1	mouse IgG2aκ	1/11	130-095-457	Miltenyi Biotec
CD45RA	CD45RA	T6D11	mouse IgG2b	1/35	130-113-356	Miltenyi Biotec
CD45	CD45	5B1	mouse IgG2a	1/80	130-113-118	Miltenyi Biotec
CD46	CD46	REA312	recombinant human IgG1	1/15	130-104-508	Miltenyi Biotec
CD47	CD47	REA220	recombinant human IgG1	1/15	130-123-754	Miltenyi Biotec
CD49b	CD49B	REA188	recombinant human IgG1	1/2,5	130-123-749	Miltenyi Biotec
CD49c	CD49c	REA360	recombinant human IgG1	1/7,5	130-118-544	Miltenyi Biotec
CD49e	CD49e	NKI-SAM1	mouse IgG2bκ	1/11	130-097-225	Miltenyi Biotec
CD49f	CD49f	GoH3	rat IgG2aκ	1/20	130-097-245	Miltenyi Biotec
CD51	CD51	REA181	recombinant human IgG1	1/2,5	130-100-556	Miltenyi Biotec
CD54	CD54	REA266	recombinant human IgG1	1/60	130-120-711	Miltenyi Biotec
CD55	CD55	JS11	mouse IgG1κ	1/7,5	130-101-764	Miltenyi Biotec
CD56	CD56	REA196	recombinant human IgG1	1,25	130-113-312	Miltenyi Biotec
CD58	CD58	TS2/9	mouse IgG1κ	1/5	130-101-193	Miltenyi Biotec
CD59	CD59	REA496	recombinant human IgG1	1/65	130-120-048	Miltenyi Biotec
CD63	x	REA563	recombinant human IgG1	1/60	130-108-894	Miltenyi Biotec
CD66acde	CD66acde	REA428	recombinant human IgG1	1/40	130-125-211	Miltenyi Biotec
CD66c	CD66c	REA414	recombinant human IgG1	1/45	130-123-270	Miltenyi Biotec
CD68	CD68	Y1/82A	mouse IgG2bκ	1/7,5	130-118-348	Miltenyi Biotec
CD71	CD71	AC102	mouse IgG2aκ	1/11	130-091-728	Miltenyi Biotec
CD73	CD73	AD2	mouse IgG1κ	1/5	130-120-066	Miltenyi Biotec
CD80	CD80	2D10	mouse IgG1κ	1/20	130-117-683	Miltenyi Biotec
CD82	x	REA221	recombinant human IgG1	1/11	130-101-306	Miltenyi Biotec
TRA-1-85	x	REA476	recombinant human IgG1	1/11	130-107-102	Miltenyi Biotec
CD86	CD86	FM95	mouse IgG1κ	1/1	130-113-572	Miltenyi Biotec
CD90	CD90	DG3	mouse IgG1κ	1/5	130-117-388	Miltenyi Biotec
CD94	CD94	REA113	recombinant human IgG1	1/2,5	130-098-974	Miltenyi Biotec
CD95	CD95	DX2	mouse IgG1κ	1/5	130-123-706	Miltenyi Biotec
CD97	x	VIM3b	mouse IgG1κ	1/11	130-097-102	Miltenyi Biotec
CD98	x	REA387	recombinant human IgG1	1/20	130-120-051	Miltenyi Biotec
CD104	CD104	REA236	recombinant human IgG1	1/2,5	130-123-756	Miltenyi Biotec
CD105	CD105	43A4E1	mouse IgG1κ	1/7,5	130-117-696	Miltenyi Biotec
CD107a	CD107a	H4A3	mouse IgG1κ	1/20	130-119-872	Miltenyi Biotec
CD117	CD117	A3C6E2	mouse IgG1κ	1/2,5	130-113-544	Miltenyi Biotec
CD119	x	REA161	recombinant human IgG1	1/11	130-125-851	Miltenyi Biotec
CD133/1	CD133	AC133	mouse IgG1κ	1/5	130-113-108	Miltenyi Biotec
CD134	CD134	ACT35	mouse IgG1κ	1/2,5	130-116-488	Miltenyi Biotec
CD138	CD138	44F9	mouse IgG1	1/2,5	130-119-840	Miltenyi Biotec
CD141	CD141	AD5-14H12	mouse IgG1	1/2,5	130-113-318	Miltenyi Biotec
CD142	CD142	HTF-1	mouse IgG1κ	1/2,5	130-098-742	Miltenyi Biotec
x	CD146	541-10B2	mouse IgG1κ	1/11	130-123-711	Miltenyi Biotec
CD147	CD147	REA282	recombinant human IgG1	1/11	130-123-764	Miltenyi Biotec
CD151	x	REA265	recombinant human IgG1	1/11	130-103-662	Miltenyi Biotec
CD152	CD152	BNI3	mouse IgG2aκ	1/1	130-118-357	Miltenyi Biotec
CD155	CD155	PV404.19	mouse IgG1	1/2,5	130-105-846	Miltenyi Biotec
CD156c	CD156c	REA309	recombinant human IgG1	1/5	130-104-407	Miltenyi Biotec
CD162	CD162	REA319	recombinant human IgG1	1/20	130-104-707	Miltenyi Biotec
CD163	CD163	GHI/61.1	mouse IgG1κ	1/20	130-123-249	Miltenyi Biotec
CD166	CD166	REA442	recombinant human IgG1	1/11	130-118-349	Miltenyi Biotec
CD171	CD171	REA163	recombinant human IgG1	1/2,5	130-100-691	Miltenyi Biotec
x	CD178	NOK-1	mouse IgG1κ	1/2,5	130-118-353	Miltenyi Biotec
CD183	CD183	REA232	recombinant human IgG1	1/15	130-120-452	Miltenyi Biotec
CD184	CD184	12G5	mouse IgG2aκ	1/5	130-117-690	Miltenyi Biotec
CD195	CD195	REA245	recombinant human IgG1	1/5	130-117-356	Miltenyi Biotec
CD204	CD204	REA460	recombinant human IgG1	1/11	130-119-580	Miltenyi Biotec
CD206	CD206	DCN228	mouse IgG1κ	1/7,5	130-124-233	Miltenyi Biotec
CD223	CD223	REA351	recombinant human IgG1	1/5	130-120-470	Miltenyi Biotec
CD227	CD227	REA448	recombinant human IgG1	1/11	130-120-056	Miltenyi Biotec
CD230	x	REA203	recombinant human IgG1	1/11	130-101-304	Miltenyi Biotec
CD239	CD239	REA276	recombinant human IgG1	1/11	130-103-842	Miltenyi Biotec
CD240DCE	CD240DCE	REA327	recombinant human IgG1	1/5	130-104-819	Miltenyi Biotec
CD266	x	REA1216	recombinant human IgG1	1/11	130-123-395	Miltenyi Biotec
CD273	CD273	MIH18	mouse IgG1κ	1/5	130-098-530	Miltenyi Biotec
x	CD274	29E.2A3	mouse IgG2bκ	1/20	329705	BioLegend
CD276	CD276	FM276	mouse IgG2bκ	1/30	130-120-712	Miltenyi Biotec
x	CD278	REA192	recombinant human IgG1	1/5	130-120-069	Miltenyi Biotec
CD279	CD279	PD1.3.1.3	mouse IgG2b	1/11	130-117-384	Miltenyi Biotec
CD298	CD298	REA217	recombinant human IgG1	1/11	130-101-290	Miltenyi Biotec
x	CD309	ES8-20E6	mouse IgG1κ	1/2,5	130-120-480	Miltenyi Biotec
CD317	CD317	REA202	recombinant human IgG1	1/7,5	130-101-707	Miltenyi Biotec
CD318	CD318	REA194	recombinant human IgG1	1/2,5	130-101-215	Miltenyi Biotec
CD324	x	REA811	recombinant human IgG1	1/5	130-111-839	Miltenyi Biotec
CD326	CD326	HEA-125	mouse IgG1κ	1/5	130-113-264	Miltenyi Biotec
CD357	GITR/CD357	DT5D3	mouse IgG1κ	1/2,5	130-121-331	Miltenyi Biotec
CD366	x	REA635	recombinant human IgG1	1/11	130-119-785	Miltenyi Biotec
CX3CR1	x	REA385	recombinant human IgG1	1/50	130-122-912	Miltenyi Biotec
Oct-4	Oct-4	REA338	recombinant human IgG1	1/5	130-117-709	Miltenyi Biotec
TSPAN-8	TSPAN-8	REA443	recombinant human IgG1	1/11	130-117-391	Miltenyi Biotec
SSEA-1	SSEA-1	REA321	recombinant human IgG1	1/2,5	130-117-689	Miltenyi Biotec
SSEA-4	Anti SSEA-4	REA101	recombinant human IgG1	1/5	130-122-914	Miltenyi Biotec
VEGFR-1	x	REA569	recombinant human IgG1	1/11	130-124-438	Miltenyi Biotec
HLA DR	HLA-DR	AC122	mouse IgG2aκ	1/70	130-113-402	Miltenyi Biotec
FoxP3	x	3G3	mouse IgG1κ	1/100	MABF463	Sigma-Aldrich
Ki67	Ki67	REA183	recombinant human IgG1	1/2,5	130-120-417	Miltenyi Biotec
Vimentin	Vimentin	REA409	recombinant human IgG1	1/2,5	130-116-508	Miltenyi Biotec
Podoplanin	Podoplanin	REA446	recombinant human IgG1	1/7,5	130-117-687	Miltenyi Biotec
IgD	IgD	IgD26	mouse IgG1κ	1/11	130-094-539	Miltenyi Biotec
IgA	IgA	IS11-8E10	mouse IgG1κ	1/20	130-113-476	Miltenyi Biotec
IgG	IgG	IS11-3B2.2.3	mouse IgG1κ	1/5	130-119-878	Miltenyi Biotec
Anti-HLA-A2 A28	HLA-A2 A28	REA142	recombinant human IgG1	1/40	130-099-536	Miltenyi Biotec
Anti-HLA-ABC	HLA-ABC	REA230	recombinant human IgG1	1/11	130-120-055	Miltenyi Biotec
x	Cytokeratin	REA831	recombinant human IgG1	1/50	130-112-744	Miltenyi Biotec
x	Rat IgM – isotype control antibodies	ES26-13D3.4	rat IgMκ	1/11	130-102-672	Miltenyi Biotec
x	Mouse IgG1 – isotype control antibodies	IS5-21F5	mouse IgG1κ	1/11	130-113-200,	Miltenyi Biotec
x	REA Control antibodies	REA293	recombinant human IgG1	1/11	130-113-450	Miltenyi Biotec
x	HLA-DQ	REA303	recombinant human IgG1	1/80	130-104-496	Miltenyi Biotec
Anti-CLA	Anti-CLA	HECA-452	rat IgMκ	1/7,5	130-123-707	Miltenyi Biotec

## Sheet: FlowCytometry
Antigen	Clone	Isotype	Titer	Order Nr.	Vendor
CD49c	REA360	recombinant human IgG1	1/50	130-118-544	Miltenyi Biotec
CD66c	REA414	recombinant human IgG1	1/50	130-123-270	Miltenyi Biotec
CD73	REA778	recombinant human IgG1	1/50	130-111-331	Miltenyi Biotec
CD104	REA236	recombinant human IgG1	1/50	130-123-756	Miltenyi Biotec
CD142	REA949	recombinant human IgG1	1/50	130-115-684	Miltenyi Biotec
CD318	REA194	recombinant human IgG1	1/50	130-101-215	Miltenyi Biotec
TSPAN8	REA443	recombinant human IgG1	1/50	130-117-391	Miltenyi Biotec
CLA	HECA-452	rat IgMκ	1/11	130-123-707	Miltenyi Biotec
CLA	REA1101	recombinant human IgG1	1/50	130-119-043	Miltenyi Biotec
EpCAM	REA764	recombinant human IgG1	1/50	130-110-998	Miltenyi Biotec
CD45	REA747	recombinant human IgG1	1/50	130-110-637	Miltenyi Biotec
PD1	REA1165	recombinant human IgG1	1/50	130-120-391	Miltenyi Biotec
LAG3	REA351	recombinant human IgG1	1/50	130-118-549	Miltenyi Biotec
41BB	REA765	recombinant human IgG1	1/50	130-110-763	Miltenyi Biotec
TIM3	REA635	recombinant human IgG1	1/50	130-119-785	Miltenyi Biotec
LNGFR	REA844	recombinant human IgG1	1/50	130-112-601	Miltenyi Biotec
LNGFR	REA844	recombinant human IgG1	1/50	130-112-602	Miltenyi Biotec
CD4	VIT4	mouse IgG2aκ	1/11	130-120-391	Miltenyi Biotec
CD8	REA734	recombinant human IgG1	1/50	130-110-681	Miltenyi Biotec
CD62L	145/15	mouse IgG1κ	1/50	130-113-621	Miltenyi Biotec
CD45RO	REA611	recombinant human IgG1	1/50	130-113-560	Miltenyi Biotec
CD162	REA319	recombinant human IgG1	1/50	130-104-708	Miltenyi Biotec
MACS® Marker Screen	various	various	1/50	130-110-055	Miltenyi Biotec
8-Color Immunophenotyping Kit, human	various	recombinant human IgG1	1/50	130-120-640	Miltenyi Biotec
REA control	REA293	recombinant human IgG1	1/50	130-113-450	Miltenyi Biotec
REA control	REA293	recombinant human IgG1	1/50	130-113-446	Miltenyi Biotec
REA control	REA293	recombinant human IgG1	1/50	130-113-449	Miltenyi Biotec
REA control	REA293	recombinant human IgG1	1/50	130-113-454	Miltenyi Biotec
REA control	REA293	recombinant human IgG1	1/50	130-113-456	Miltenyi Biotec
mouse IgG2a control	S43.10	mouse IgG2a	1/11	130-113-841	Miltenyi Biotec
mouse IgG1 control	IS5-21F5	mouse IgG1κ	1/11	130-113-202	Miltenyi Biotec
rat IgM control	ES26-13D3.4	rat IgMκ	1/11	130-102-672	Miltenyi Biotec
Chicken anti-Goat IgG (H+L) Cross-Adsorbed Secondary Antibody, Alexa Fluor 647	polyclonal	chicken IgY	10 µg/ml	A-21469	ThermoFisher
anti-Mouse IgG (Fab specific) antibody	polyclonal	goat	10 µg/ml	M4155-1ML	Merck

## Sheet: IHC-IF
Antigen	Clone	Isotype	Titer	Order Nr.	Vendor
CLA	HECA-452	rat IgM	1/100	130-091-634	Miltenyi Biotec
CD66c	polyclonal	IgG	1/100	ab199277	abcam
CD318	polyclonal	IgG	1/50	PA5-17245	Invitrogen
TSPAN8	polyclonal	IgG	1/100	ab230488	abcam
rabbit	polyclonal	IgG based F(ab`)2	undiluted	414142F	Medac
Biotin	Avidin	Avidin	1/500	18-4100-94	Invitrogen
CD318	polyclonal	IgG	1/50	ab223743	abcam
rabbit	2A9	IgG1	1/125	4090-09	Southern Biotech
Cytokeratin	REA831	recombinant humane IgG1	1/10	130-112-931	Miltenyi Biotec
