# Supplementary material for: Identification of CD318, TSPAN8 and CD66c as target candidates for CAR T cell based immunotherapy of pancreatic adenocarcinoma
Source: Nat Commun. 2021 Mar 5;12:1453. doi: 10.1038/s41467-021-21774-4 (PMC7935963; doi:10.1038/s41467-021-21774-4)
Supplement: Supplementary file 9 — Supplementary Data 6 [file 41467_2021_21774_MOESM9_ESM.xlsx]

## Sheet: TCGA Pancreatic Adenocarcinoma
Metastatic tissue with yellow background
Symbol	GENE_ID	top8	median	30th	TCGA-LB-A7SX-01	TCGA-HZ-8636-01	TCGA-2J-AAB6-01	TCGA-Z5-AAPL-01	TCGA-IB-A7M4-01	TCGA-L1-A7W4-01	TCGA-S4-A8RO-01	TCGA-2L-AAQJ-01	TCGA-HV-A5A5-01	TCGA-2J-AABO-01	TCGA-2J-AAB1-01	TCGA-IB-7649-01	TCGA-IB-A5ST-01	TCGA-FB-A78T-01	TCGA-2J-AABK-01	TCGA-3A-A9IH-01	TCGA-HZ-A77Q-01	TCGA-M8-A5N4-01	TCGA-3A-A9IC-01	TCGA-2J-AABV-01	TCGA-HZ-8637-01	TCGA-2J-AAB8-01	TCGA-YB-A89D-01	TCGA-YY-A8LH-01	TCGA-FB-AAQ0-01	TCGA-Q3-AA2A-01	TCGA-PZ-A5RE-01	TCGA-IB-A5SO-01	TCGA-HZ-7289-01	TCGA-H6-A45N-01	TCGA-IB-8126-01	TCGA-2J-AABP-01	TCGA-HZ-A49G-01	TCGA-F2-7276-01	TCGA-IB-A7LX-01	TCGA-XN-A8T5-01	TCGA-HZ-8519-01	TCGA-RL-AAAS-01	TCGA-2L-AAQL-01	TCGA-IB-7897-01	TCGA-3A-A9IZ-01	TCGA-HZ-7923-01	TCGA-F2-7273-01	TCGA-HZ-A8P1-01	TCGA-2J-AABU-01
CEACAM6	4680	x	26238.7	13424.6	37218.6	42878.3	3925.73	19178.3	42111.1	68.3542	28304.7	93752.5	36118.4	25591.3	88335.6	30190.6	33363.9	44384.9	29953.6	24302.4	21137.5	58940.3	13065.2	2458.27	1144.41	55773.4	50475.3	36187.9	60322.3	32257.4	64522.2	74673.8	51510.7	43195.6	2584.07	217.78	42909.7	9214.67	26238.7	18594.8	16744	17294.7	62060.1	1554.75	29722.7	32672.6	15165.4	73257.5	9665.94
ITGB4	3691	x	9767.81	6876.38	19046.3	9152.15	18492.4	4448.43	20353.5	20678.4	24671.8	37226.7	6019.64	17072.1	22297.1	7104.83	4747.49	18960.9	6234.74	22024.2	7307.87	35422.7	5480.49	3987.4	5299.07	6601.18	9524.67	13547.3	16351.5	16382.1	21578.9	11389.4	11147.9	8210.44	2117.48	348.238	12283.9	4945.75	37702.9	7249.11	2929.26	5464.09	9785.46	3727.5	16629.7	3426.44	3725.35	18309.6	39560
ITGA3	3675	x	8712.25	5438.48	4301.98	9140.26	19453.8	3803.42	24587.4	8963.79	13815	4964.36	6157.13	14194.7	12990.2	5877.47	4885.98	9881.81	4429.92	11641.5	6381.32	21850.1	9290.37	2883.46	1458.85	7767.8	8994.86	14335.4	15944.1	13129.1	16900.1	7625.73	8728.7	8312.55	2153.16	8203.05	8712.25	4464.5	38355.8	5005.96	3413.82	5483.92	8748.57	3511.75	14808.9	3795.89	3755.69	5158.68	24005.5
TSPAN8	7103	x	6486.36	3991.47	5142.99	5584.2	278.363	4261.54	4105	20.5062	11467.5	24966.8	8116.7	8723.56	20443.4	13241	6100.92	13216	9928.2	9228.92	5481.2	9056.29	4453.33	3929.13	8175.15	9621.62	7425.49	8144.64	16552.2	14898.3	14164.5	7962.03	99289.1	6486.36	5026.11	0	6156.46	3034.83	2362.17	1763.41	4263.52	6998.39	12723.4	2159.02	10316	5805.5	2561.54	18376.6	2820.96
F3	2152	x	2910.74	2001.07	951.409	3348.07	12615.8	1353.28	2550.85	2726.9	4809.91	5097.03	1555.17	4217.95	4213.66	1243.02	1549.15	1810.24	1305.25	37755.5	8538.78	5256.75	1520.49	1404.72	1052.83	2366.16	11043.7	3984.13	4033.25	3562.36	6392.27	5146.07	11150	3628.22	1925.36	715.939	4194.75	2733.42	1453.39	4662.1	1897.12	1449.62	3342.24	2990.6	6147.21	3260.77	2777.11	1394.01	6508.73
CDCP1	64866	x	2349.81	1686.48	1620.32	2748.23	8416.96	498.006	4474.77	5968.17	4020.7	2318.32	2597.92	1645.83	3302.93	1904.02	1588.47	2751.56	2117.8	5045.4	2685.66	3932.8	2375.8	1162.2	1222.22	1494.71	2810.38	3838.17	4139.23	2576.06	5244.43	1839.6	6390.49	2271.24	832.31	1686.48	2126.91	1891.83	6229.16	1259.83	1521.97	1053.59	1611.94	1561.26	5903.35	1333	1987.76	1736.53	2257.64
SELPLG	6404	x	1075.03	743.04	372.028	1254.57	488.304	3011.97	1245.75	132.436	1114.98	2062.38	1131.72	556.891	1703.9	2089.86	1550.9	2073.24	993.981	503.339	1112.22	1616.89	2227.16	510.236	1772.33	891.187	1460.95	486.385	2049.19	1433.31	2090.35	1585.04	69.0016	1498.83	972.286	1665.44	2012.04	848.627	450.483	987.485	1042.42	1075.03	2594.49	1076.26	265.428	1585.82	1115.1	891.018	840.611
NT5E	4907	x	950.117	709.621	582.628	1511.14	9384.21	784.615	1171.19	3439.07	2636.93	1508.91	832.467	1043.27	487.317	1023.83	1550.02	219.309	461.307	1636.63	1154.52	1526.71	1152.1	285.039	659.622	922.209	1092.5	1074.63	1219.69	878.875	838.202	1057.73	1177.21	950.117	682.041	3746.98	585.339	660.75	1796.88	989.869	762.171	612.004	723.172	1124.32	4573.98	923.459	499.534	2895.21	2649.56
CD59	966		17119.3	14352.1	5515.95	19994.4	36969	7054.7	12049.7	8789.49	11193.2	19057.4	16306.2	18927.1	20610.2	28978.9	12014.9	16829.4	17396.8	29252.2	16482.4	30959.8	16161	20431.5	7146.97	10784.5	15542.7	16191.8	24522.2	15898.3	14829.1	17119.3	11492.4	13380.4	13717	8281.43	13117.6	23567.6	21965.8	20194.9	10544.1	22045	19270.1	14253.7	20231.2	17040.4	17102.1	10544.9	16265.3
LAMP1	3916		7807.78	7130.56	9041.86	5950.54	10455.6	5323.08	8786.71	5953.22	7594.09	7723.76	8285.96	6592.15	7197.56	8186.52	7807.78	6040.78	6759.67	8699.25	8713.87	6690.98	7071.6	10078.7	6715.98	8925.97	10254.9	9150.92	5084.19	6269.65	8132.17	8426.58	8390.49	8569.76	6315.4	6971.07	8085.89	7115.2	10198.6	8292.01	7547.36	10511.3	14414.3	6567.4	4469.15	7073.89	8677.84	6991.02	6681.22
ITGAV	3685		5021.2	3751.84	3126.99	10581.8	3389.47	2590.88	2342.38	14591.9	2925.88	4401.49	4887.35	8385.42	3300	7285.23	4937.53	2330.42	2477.64	4412.35	7874.85	8956.92	5073.58	2062.99	6392.89	5635.72	6369.99	3068.68	2222.08	2731.8	2477.5	3735.76	5337.17	6095.87	5802.15	3303	5900.44	8984.26	5131.66	4200.24	4715.65	2840.84	2116.47	9273.58	6567.29	5661.03	10107.5	2298.8	7694.32
CCR5	1234		137.559	81.2799	79.7866	328.935	60.2339	548.148	131.879	24.3512	59.5061	74.7525	298.671	78.5256	87.3171	392.103	163.39	123.179	94.583	78.5984	233.843	86.1574	90.3704	89.7638	1245.28	89.3067	148.51	40.5688	17.7624	93.7275	183.473	182.875	14.6367	226.033	526.969	234.613	446.937	364.702	81.2799	330.155	355.645	549.839	160.417	671.485	27.5093	705.434	374.451	44.3114	90.6114
CXCR3	2833		70.2097	48.1466	69.5814	65.717	29.2398	393.732	63.4035	5.1266	157.843	295.05	64.7025	145.833	62.9268	57.8625	136.304	65.335	49.4411	51.1083	121.034	85.0086	106.173	58.2677	228.626	28.2021	51.9013	52.9159	23.0911	69.2141	83.6965	61.604	82.07	117.693	111.844	116.255	103.939	61.286	219.961	151.371	94.118	165.059	82.1492	103.722	10.4089	121.272	54.8237	82.6347	34.9345
KLRD1	3824		21.1268	12.4962	8.8136	10.1372	14.0351	79.7721	20.2891	22.6423	2.0172	16.8317	24.2634	26.4423	26.8293	75.5616	59.8515	15.3974	14.6174	6.5821	85.1939	25.2728	58.7654	23.622	118.796	29.1422	10.2775	8.3783	4.7366	10.0937	8.6583	28.2836	4.7047	50.6625	69.9881	130.458	28.9934	58.6068	20.2052	51.2515	32.9545	75.0268	19.4053	60.7156	8.9219	28.827	40.9847	7.7844	51.31
RHCE	6006		4.2918	2.6137	4.1795	4.1947	39.1813	2.849	3.0434	16.6613	1.5129	2.4752	5.1993	4.0064	0.9756	7.4881	8.7374	6.2422	15.9243	5.0334	4.1128	2.2975	0.4938	28.3465	26.577	0.9401	5.1439	1.3229	1.7762	0.721	2.4738	2.3247	29.7961	4.6765	19.8986	21.5676	1.6411	5.0234	1.3776	10.1311	19.7727	3.2154	1.2937	7.228	4.461	9.609	10.1131	2.994	2.1834
RHD	6007		2.8798	1.5881	3.711	3.8451	0.5848	14.245	3.5506	4.6993	1.0086	1.5198	0	0	0.9756	2.1035	6.2036	1.6646	4.7291	1.9359	4.1363	1.7231	2.9926	3.1496	0.6404	7.5206	2.1223	2.6678	8.8812	0	4.1477	6.5866	0	0	6.1754	2.6302	9.2998	2.6792	2.3603	0	1.8639	0.5359	0	8.3918	1.487	4.3075	0.2661	1.1976	6.5502
[truncated: 134 more columns]
