# Supplementary material for: Identification of CD318, TSPAN8 and CD66c as target candidates for CAR T cell based immunotherapy of pancreatic adenocarcinoma
Source: Nat Commun. 2021 Mar 5;12:1453. doi: 10.1038/s41467-021-21774-4 (PMC7935963; doi:10.1038/s41467-021-21774-4)
Supplement: Supplementary file 10 — Supplementary Data 7 [file 41467_2021_21774_MOESM10_ESM.xlsx]

## Sheet: Explanation
This folder contains the data used to investigate the efficacy of the different CAR constructs.
Data were collected in the categories Killing, Marker and Cytokine.
Each spacer length has its own sheet (XS Spacer, S Spacer, L Spacer) with the collected data and a linked sheet in which the calculation process to reach normalized values can be reenacted.
The sheets are split up paragraphwise. Each paragraph has a heading with the experimental details.
In yellow are the boxes filled which were considered for normalization.
All normalized values are summarized in the "Summary" sheet.

## Sheet: XS Spacer
	Killing [% Decrease of Green Surface Area]
	Target cell	BxPC3
	E:T	5:1
	BxPC3		Mock		CLA hl		CLA lh		CD66c hl		CD66c lh		CD318 hl		CD318 lh		TSPAN8 hl		TSPAN8 lh
Elapsed [h]	Normalized Green Surface Area	Std.	Normalized Green Surface Area	Std.	Normalized Green Surface Area	Std.	Normalized Green Surface Area	Std.	Normalized Green Surface Area	Std.	Normalized Green Surface Area	Std.	Normalized Green Surface Area	Std.	Normalized Green Surface Area	Std.	Normalized Green Surface Area	Std.	Normalized Green Surface Area	Std.
0	100	0	100	0	100	0	100	0	100	0	100	0	100	0	100	0	100	0	100	0
2	103.323	1.42161	89.451	0.801607	88.6402	1.42161	90.694	0.486986	84.5434	0.703659	83.2498	0.0293838	85.7101	0.863278	83.1006	0.627698	93.0128	0.0229169	92.0127	0.507079
4	108.813	2.43093	82.2938	2.25021	79.9905	2.43093	88.366	0.54152	59.2899	1.22128	58.4326	0.702179	61.7477	0.268916	54.6214	0.007535	82.6133	0.0212426	83.5791	0.366224
6	114.244	2.72578	76.2773	2.78382	68.785	2.72578	86.4496	0.019086	45.9595	1.18869	45.2651	0.964328	46.0067	0.170024	37.6565	0.403792	70.0228	0.00885119	73.4126	0.49805
8	118.917	2.5531	68.3551	3.56661	56.0926	2.5531	83.1081	0.540564	36.6484	0.852842	35.924	1.83466	36.9406	0.586928	27.3477	0.417629	58.471	0.146396	62.8295	0.689939
10	122.747	2.47077	62.784	4.17058	48.4959	2.47077	80.7411	0.98793	30.7328	1.06569	28.9836	1.61495	29.4373	1.09633	20.9887	0.327199	50.1802	0.578594	54.8586	0.0508211
12	125.467	2.37057	59.3859	3.83755	43.9247	2.37057	77.9362	0.921877	26.2292	1.35476	24.9663	1.47791	24.5125	0.334533	17.4823	0.183443	44.678	0.0339916	49.1471	0.356752
14	127.2	2.35336	57.4554	3.96297	40.2107	2.35336	75.9681	1.19492	21.4717	1.6495	21.0475	1.16647	20.1768	0.506408	14.6001	0.422684	41.3618	0.0405146	46.415	0.028715
16	128.599	2.56897	55.8514	3.70798	37.6432	2.56897	74.6157	1.6039	17.6687	1.39915	17.688	1.40376	16.3258	0.681525	11.667	0.728115	39.1483	0.324687	44.6587	0.0775351
18	129.81	2.57303	54.6653	3.54552	35.0672	2.57303	73.926	1.45787	15.5347	1.44837	13.996	0.915531	13.5995	1.3902	9.91126	0.583079	38.4395	0.57012	44.1695	0.461449
20	130.794	2.7249	53.654	3.35106	33.3092	2.7249	72.9187	1.53446	12.7257	1.66241	11.6586	0.736345	10.7131	1.25702	8.27968	0.515163	36.7719	0.515662	42.8665	0.328518
22	130.741	3.34279	53.2211	3.10954	31.7294	3.34279	72.1175	1.57331	10.4234	1.56261	10.2783	0.932091	8.97208	0.810423	7.13286	0.465948	35.2773	0.521052	42.7261	0.540093
24	129.694	3.17485	54.4811	3.03134	33.2503	3.17485	73.9288	1.53697	9.61951	1.80451	9.77531	1.19337	7.736	0.668134	5.87016	0.208302	34.9908	0.603341	41.3693	0.314162
26	129.817	3.95736	54.7272	3.21776	31.6676	3.95736	74.5712	1.96909	6.63496	1.71886	7.74356	0.741321	5.83184	0.170767	4.92631	0.287072	33.5997	0.397031	40.7239	0.604019
28	129.494	4.54603	55.1125	3.56005	30.1846	4.54603	74.7375	1.84632	5.56003	1.73565	6.95422	0.141189	5.15856	0.243184	4.2115	0.249013	32.6362	0.57975	40.5532	0.758172
30	129.157	4.84241	54.6829	3.83357	28.6628	4.84241	75.1138	1.80402	4.64228	2.13773	6.23645	0.344372	4.36546	0.00371633	3.38796	0.467978	31.508	0.334652	40.5784	0.634719
32	129.185	5.13807	54.6829	4.00705	27.2526	5.13807	74.9473	1.38489	3.98595	1.9227	6.24695	0.14687	3.85069	0.0504189	3.03361	0.314373	30.6106	0.0666339	40.4391	0.548393
34	129.24	5.34876	54.1369	4.21314	25.7431	5.34876	74.6846	1.51406	3.80352	1.93293	6.65399	0.203413	3.35881	0.402294	2.69754	0.377662	31.0852	0.501669	40.6414	0.0714681
36	129.967	6.21271	53.5937	4.23999	23.9559	6.21271	74.6274	1.84858	3.48061	2.28825	6.59763	0.301007	3.02724	0.682128	2.36195	0.344025	31.217	0.641344	40.6473	0.446201
38	130.517	6.62305	53.5012	4.67463	22.7486	6.62305	74.9771	1.8386	3.12211	2.25156	6.30037	0.166786	2.57699	0.730243	2.26641	0.521441	31.4914	0.98246	41.0052	0.226124
40	131.339	6.64389	53.419	4.7829	21.4855	6.64389	75.3878	2.04301	2.65454	1.79024	5.94215	0.365566	2.07225	0.70988	2.05512	0.427001	31.8887	0.797298	41.4605	0.0436627
42	131.637	7.21317	53.7118	5.12298	20.2319	7.21317	75.7179	1.68671	2.67522	2.03401	5.61993	0.347551	1.97615	1.20792	1.79048	0.447055	32.7056	0.79918	42.295	0.402885
44	131.724	7.3808	53.9661	5.17798	19.2071	7.3808	76.2368	1.65588	2.61443	1.88581	5.2248	0.282914	1.83798	0.825164	1.83594	0.374438	32.9047	1.05318	42.4655	0.495136
46	135.106	7.75652	55.0396	5.21521	18.4641	7.75652	77.6039	1.77159	2.60361	1.43112	5.22947	0.312777	1.79999	0.868294	2.10249	0.271638	34.4423	1.06032	43.3623	0.13759
48	135.375	8.0728	55.4212	5.54317	17.2285	8.0728	77.4673	1.85257	2.43174	1.45087	4.63264	0.35639	1.75737	0.851896	2.08619	0.499054	34.986	0.715573	44.2572	0.174874
	Killing [% Decrease of Green Surface Area]
	Target cell	BxPC3
	E:T	2:1
	BxPC3		Mock		CLA hl		CLA lh		CD66c hl		CD66c lh		CD318 hl		CD318 lh		TSPAN8 hl		TSPAN8 lh
Elapsed [h]	Normalized Green Surface Area	Std.	Normalized Green Surface Area	Std.	Normalized Green Surface Area	Std.	Normalized Green Surface Area	Std.	Normalized Green Surface Area	Std.	Normalized Green Surface Area	Std.	Normalized Green Surface Area	Std.	Normalized Green Surface Area	Std.	Normalized Green Surface Area	Std.	Normalized Green Surface Area	Std.
0	100	0	100	0	100	0	100	0	100	0	100	0	100	0	100	0	100	0	100	0
1.35	104.519	1.62235	102.796	0.180744	105.5	0.267811	105.181	0.231876	106.337	1.0194	106.628	0.47193	108.009	0.289902	107.622	0.764862	102.746	0.428303	101.555	0.427528
2	107.65	1.86518	104.845	0.342101	107.34	0.265395	106.961	0.0528635	109.391	0.543581	108.623	0.506791	110.428	0.622522	109.945	0.600586	104.311	0.509701	102.604	0.367101
4	113.405	2.10839	107.81	0.044174	110.758	0.071196	110.479	0.177726	111.383	0.94171	109.172	0.427129	110.66	1.09953	113.741	0.0726785	106.714	0.170164	105.747	0.493221
6	117.653	2.5378	108.388	0.0173645	112.481	0.801303	112.812	0.407337	107.978	0.50722	102.165	0.98766	100.203	2.19983	113.649	0.168348	106.878	0.444594	106.155	0.595609
8	121.458	1.5891	108.317	1.05355	116.18	0.773598	116.668	0.764325	103.049	0.95828	92.6936	1.89508	88.0253	1.98617	113.855	1.21946	107.871	0.0645915	108.066	0.321597
10	123.285	1.39921	108.618	0.026974	120.565	1.26858	121.141	0.391533	96.9226	1.07976	82.9386	1.24263	74.0293	2.5775	114.338	1.6926	109.654	0.515966	109.704	0.397874
12	124.945	2.24074	107.493	0.451729	122.813	1.39794	123.776	0.795437	88.6651	1.71557	71.9064	2.43751	61.0131	2.84191	111.976	3.13004	109.803	1.07995	108.406	0.504167
14	126.11	2.89544	106.823	0.635913	124.204	1.4249	125.807	0.647759	81.688	2.15961	63.1356	2.99232	49.7044	3.63144	108.709	3.49996	108.163	1.42221	107.598	0.252099
16	127.638	2.52095	105.213	0.015319	125.013	1.70908	127.29	0.222754	72.814	2.17125	55.7074	4.09514	41.3429	3.50137	102.329	1.86751	106.928	1.52051	104.67	0.309742
18	129.065	2.99969	104.318	0.474411	124.822	1.7881	128.399	0.426443	67.3863	3.65959	48.1849	4.44541	34.9497	4.34299	97.9115	3.93983	105.233	1.17207	103.233	0.405285
20	130.265	2.86348	101.934	0.579547	123.792	1.83249	128.982	0.0968655	62.5957	3.24694	43.8755	5.01043	30.055	4.43973	92.2802	3.05276	103.298	1.15314	101.017	1.05927
22	131.284	3.35923	102.578	0.481153	123.615	1.13361	129.514	0.330322	57.5901	4.69801	39.147	4.37811	26.406	3.91485	87.4908	3.41107	103.501	0.69694	100.016	1.42804
24	131.436	3.1879	102.627	0.345148	124.133	0.704726	128.949	1.03969	53.0054	4.19114	34.8772	5.05554	22.6779	3.89677	85.2886	2.50951	102.264	0.297784	99.2069	1.00954
26	131.021	3.13508	101.813	0.272427	122.572	1.20688	127.902	1.10288	49.3372	4.18862	31.7412	5.00341	20.3959	3.41527	80.7554	2.22437	101.492	0.601761	99.0448	0.142231
28	129.414	2.73304	101.162	0.810848	121.424	1.04998	126.176	0.316736	46.5705	4.94342	29.9171	5.23676	18.0754	2.95961	78.0089	2.12508	99.9995	0.467766	98.6082	0.112666
30	127.863	2.07694	102.343	1.07118	120.629	2.27077	125.902	1.34804	45.1809	4.63086	27.8263	4.61886	16.6256	3.18123	75.8635	1.99254	99.8109	0.478405	97.9419	0.34306
32	125.901	2.21453	102.306	2.00915	118.908	1.19914	123.517	1.84267	42.8458	3.89764	26.6638	4.84698	15.2072	2.76506	73.5483	2.83444	98.2447	0.532546	97.8608	0.86777
34	123.377	2.46995	102.885	0.444995	118.706	0.706606	123.941	0.926749	40.7249	4.59174	25.0918	4.51941	13.8983	2.998	72.4217	3.38144	99.2228	1.39669	98.4397	0.307532
36	121.073	2.18047	104.218	0.625574	119.225	2.01086	125.396	1.11689	39.9917	4.75185	23.5686	4.6607	12.6553	3.09723	71.8652	2.98203	100.215	1.15155	100.477	0.037796
38	119.139	2.10553	106.94	0.336458	118.656	2.5697	125.706	0.717278	38.908	4.56932	23.0547	4.66864	11.7019	3.14611	72.0771	3.38653	102.612	0.855736	102.077	0.533405
40	116.613	2.31105	107.579	0.647391	120.811	2.76713	124.709	0.041233	38.4799	4.79124	22.1324	5.03725	10.9684	3.02829	71.7106	2.87877	104.834	1.58305	103.457	0.687165
42	115	2.49034	110.124	0.544725	122.031	2.64316	125.946	1.21172	37.4329	4.7583	21.2377	5.13835	10.0689	3.54688	73.0727	4.61102	107.107	2.00391	105.024	0.307882
44	113.125	2.22174	110.855	1.22106	123.016	2.51501	126.8	0.657469	37.4447	5.30852	20.8131	5.47847	9.42362	3.04714	74.7507	3.75876	107.357	1.62515	106.972	2.84663
46	111.378	2.22452	111.452	1.18416	123.586	2.15902	126.834	0.730579	36.7045	5.73743	20.0427	4.66828	8.881	2.94809	75.4741	3.83683	107.653	1.37759	107.343	1.20883
48	109.597	2.1782	112.164	1.54477	123.584	3.13227	128.616	0.609151	36.6128	6.10184	19.3281	5.10278	8.73787	2.7189	76.3354	3.72417	107.163	0.764564	107.894	1.46894
50	108.659	1.76116	115.041	1.56783	123.716	2.04382	129.938	0.160269	36.6206	6.08826	19.688	4.95207	8.55133	2.52977	77.4442	3.00656	108.428	1.99025	111.286	2.09621
52	105.892	1.37479	115.563	1.75845	124.438	3.24262	129.925	0.494271	36.179	6.28198	18.6208	5.11643	8.43073	2.68404	77.9478	3.59788	109.185	1.76758	112.604	2.52243
54	105.159	2.19578	117.483	0.876722	124.789	2.0744	130.567	0.443535	35.7876	6.12758	17.9989	5.31105	7.99629	2.64239	78.9028	3.1786	112.652	1.86435	114.571	3.82417
56	102.584	2.04655	117.844	1.75481	125.593	3.64523	131.577	1.37633	35.2724	6.56859	17.3158	5.16231	7.93271	2.26785	78.9633	3.92974	113.766	1.33414	114.889	2.01553
58	100.82	1.62557	118.286	0.546264	125.243	3.17975	132.488	0.189647	34.297	6.52826	16.6875	4.73908	6.94858	2.5754	78.6316	3.20436	116.604	1.25509	115.909	2.07812
60	99.4031	1.41016	122.284	1.2608	126.785	2.63491	133.06	0.0306615	34.2926	6.74246	16.3403	4.48386	6.38883	2.28805	80.8237	2.00991	117.325	1.13519	117.195	1.227
62	97.8188	2.37051	124.607	2.68675	127.352	2.37037	134.107	0.027381	33.0951	7.0249	15.6818	4.23671	5.87782	2.24871	78.7571	1.3382	117.233	0.286625	119.447	0.486566
64	97.2963	1.21572	127.698	3.24346	127.571	3.143	135.301	0.992887	32.5464	7.45807	15.6481	4.32466	5.64479	2.23787	78.5588	1.64376	118.638	0.725562	121.692	1.03318
66	95.506	2.14284	130.354	5.28748	129.683	3.56754	136.649	0.847476	32.4199	7.35168	15.4503	4.13064	5.4428	1.99945	80.1278	0.730053	117.626	0.87931	122.132	0.743151
68	94.7732	1.89491	133.056	4.40909	130.824	2.27839	137.014	0.135532	32.4271	7.60187	15.697	4.07042	5.39563	1.89137	81.7111	0.894943	118.896	0.971955	119.88	1.36363
70	93.7711	2.25009	133.786	3.5652	131.153	1.87631	137.159	0.283969	32.5297	7.74116	16.0295	4.14523	5.18772	1.82619	82.3229	1.0854	119.248	0.264894	122.142	0.634113
72	91.8856	2.52732	133.476	2.88149	132.764	2.627	137.118	0.400712	32.3917	7.76314	15.7275	3.97441	5.08543	1.85145	82.1556	0.183703	120.707	0.76956	125.148	0.062224
74	92.3649	1.8139	134.816	2.6699	133.747	2.92814	138.038	0.782189	32.968	7.90711	16.2065	4.32336	5.0132	1.84095	84.0283	0.634337	123.51	1.37816	127.182	0.762812
76	91.5449	2.07353	136.97	1.91122	133.474	3.3115	138.031	1.22675	33.378	7.69349	16.0696	4.37651	5.12561	1.80523	84.6478	1.145	125.107	1.61853	128.301	0.882357
78	91.1977	1.94514	138.455	1.14921	132.375	2.46728	138.052	1.15438	33.6702	8.09125	15.8973	4.45716	4.90643	1.76298	85.9089	3.44582	127.735	1.50621	128.408	1.28948
80	90.894	1.89387	140.052	1.75122	131.9	1.72263	138.096	0.405847	33.7558	7.82824	16.3649	4.73446	4.94225	1.72591	86.4255	3.75346	128.784	2.306	129.858	0.45265
82	90.2004	1.8378	140.684	2.36589	132.864	2.51244	138.277	1.24819	33.3301	8.13087	16.5318	4.74515	5.03892	1.83092	88.3537	4.19926	129.757	3.25271	132.138	1.00252
84	90.1538	1.66073	142.173	1.33925	132.424	3.1199	137.796	0.683913	33.6781	8.10508	16.6326	4.45595	4.755	1.60649	92.376	5.10281	131.879	3.24598	134.488	0.676719
86	89.2375	1.85288	142.621	0.568129	132.371	2.62578	138.822	0.203221	34.0561	8.79378	17.0697	4.74505	4.67621	1.52641	94.6083	5.56636	132.164	4.28767	138.462	0.231494
88	88.4809	1.74651	147.638	1.25344	132.525	2.31476	137.459	0.164721	34.279	7.85895	16.693	4.81578	4.75451	1.43236	96.4948	6.39217	134.295	5.25622	139.728	0.903067
90	88.1408	1.40516	150.457	1.12472	133.147	1.71351	137.678	0.28689	34.4288	8.41648	16.8113	5.07252	4.80794	1.42807	98.3648	6.59292	136.734	5.56365	140.903	1.26732
92	87.9453	1.14766	150.689	0.443628	133.912	2.57951	138.414	0.103131	34.956	8.0913	17.3064	5.34782	4.79794	1.48449	99.4381	7.0389	136.384	5.88791	142.265	2.08475
94	87.7387	1.58224	151.603	0.535228	132.867	3.37672	137.292	0.234452	35.4817	8.03505	17.2385	5.70022	4.91794	1.58803	100.804	8.05252	139.447	6.94348	143.622	1.71787
96	88.1464	1.64155	154.903	0.59297	134.341	2.64348	139.247	0.281236	35.8314	8.20407	17.2546	5.66282	4.77727	1.45783	104.093	9.5906	140.102	6.00066	146.034	2.22449
98	87.3725	1.57969	154.535	1.41868	133.648	2.28671	137.857	0.12888	36.1832	8.74987	17.2659	5.65953	5.08699	1.45	106.446	8.69466	141.111	6.93275	146.98	3.23571
100	87.7174	1.94919	154.285	1.40147	133.705	2.73748	137.73	1.25339	36.9553	8.93412	17.2288	5.45191	5.08336	1.46107	108.746	9.16194	141.181	6.98011	148.479	4.54654
102	86.7734	1.56594	156.073	0.686056	132.809	1.59073	137.528	0.0218365	37.3202	9.06169	16.996	5.51694	5.25005	1.44282	111.1	10.5787	141.009	5.70434	147.221	2.65984
104	86.6121	1.51114	156.388	0.423011	133.431	1.13133	137.157	0.032875	37.4472	9.04739	17.342	5.35683	5.32541	1.58121	112.643	11.702	142.94	5.75544	146.937	4.09726
106	85.7499	0.776102	155.523	1.01384	134.832	2.57053	138.671	0.548514	37.5152	9.47581	17.4577	5.35995	5.59611	1.65016	114.462	12.7851	142.845	6.11788	146.513	4.14237
108	86.1573	0.893482	156.679	0.931331	133.99	2.5192	139.452	0.0023695	37.6385	9.13249	17.3415	4.9344	5.69373	1.52935	114.991	13.8912	143.186	6.54606	147.224	5.03687
110	85.5969	0.815966	159.347	0.716025	134.079	1.78339	139.606	0.719111	37.9713	9.11254	17.6712	4.95437	5.9626	1.82408	115.685	15.3297	144.125	6.22817	146.8	5.2032
112	85.5195	1.39192	158.584	1.3652	132.2	2.34005	138.882	0.501333	38.1016	9.16855	17.2382	5.29729	5.98977	1.63881	116.472	14.8268	142.653	6.19018	145.191	4.0026
114	85.1743	1.12037	159.578	1.50161	132.792	1.29141	139.427	1.07929	38.4151	9.19792	17.5002	5.37919	5.94346	1.54501	117.333	14.4918	143.31	6.08569	145.497	3.82015
116	84.9043	0.955396	159.404	0.958832	132.738	2.45601	139.53	0.390054	38.6175	9.21234	17.188	4.9436	5.85883	1.40853	118.602	14.5181	142.804	5.53418	145.765	4.61328
118	85.5775	1.04755	159.871	0.645326	132.302	2.30278	139.963	0.365709	39.1646	9.82254	17.5026	5.18213	5.91244	1.73947	120.489	14.5479	142.467	5.64851	145.609	5.69111
120	85.4785	1.1127	159.436	0.817755	132.847	1.71555	139.241	0.263779	39.3733	10.0116	17.9483	4.95671	6.00501	1.68673	122.01	15.7008	142.213	6.45572	145.522	6.82221
122	85.1931	0.999216	160.306	0.297775	131.886	1.05282	140.166	1.08665	39.4898	10.3718	18.1314	5.28898	6.00297	1.59452	123.267	17.4585	141.415	5.84816	145.155	5.95038
124	85.8526	0.829152	160.44	0.429856	132.486	0.851772	141.224	0.698046	39.2761	10.0932	18.4024	5.08504	6.17844	1.59318	124.539	16.8881	141.317	6.01837	146.347	6.2805
126	85.9048	0.119129	160.808	0.328354	131.458	0.167168	142.623	0.313727	39.5093	10.8447	18.3952	5.13196	6.06087	1.57847	125.308	16.9108	142.993	7.03304	146.309	5.20691
128	87.0326	0.0500967	160.071	0.723784	131.327	0.323137	141.938	0.838095	39.1551	10.8324	18.097	5.20134	6.46659	1.47902	127.202	16.7066	141.397	5.84115	146.133	5.76673
130	86.9694	0.13578	158.702	1.17762	129.967	0.286645	140.787	0.0595305	39.4742	10.6172	18.314	5.31622	6.47991	1.77543	126.704	17.9597	139.867	7.15949	145.38	6.68777
132	87.003	0.153697	158.038	0.456771	130.84	0.241151	141.971	0.459149	39.6717	11.4087	18.329	5.23715	6.56373	1.8395	126.567	19.4371	139.507	8.34674	145.864	5.38807
134	87.7743	0.222675	158.6	0.077223	130.122	0.596037	141.933	0.766029	40.0255	11.7485	18.5163	5.27895	6.77188	1.75468	125.747	20.3321	140.048	7.07368	144.303	6.07778
136	87.6419	0.0494651	157.867	1.03362	129.559	0.308031	141.676	1.1942	39.7614	11.5319	18.3911	5.00428	6.62167	1.78975	124.81	21.0429	138.816	6.51143	143.13	6.40149
138	86.8016	0.802759	157.572	0.710405	128.953	0.782373	140.658	0.839049	39.5381	11.8335	18.1921	5.23788	6.65807	1.81922	122.656	19.6332	137.932	7.92137	142.298	6.36268
140	87.0664	0.932864	157.828	0.554068	129.081	0.140757	140.834	0.813083	39.3313	11.4976	18.4845	4.96529	6.93856	1.57349	123.021	19.6115	137.505	7.68278	141.957	5.2898
142	88.0308	1.13484	157.065	0.066092	128.221	1.18903	142.529	0.385419	39.5168	10.762	18.4215	4.76694	6.84835	1.72158	125.789	20.1175	136.001	7.50814	141.872	5.40089
144	88.2624	1.13939	156.803	0.568585	128.618	0.454193	142.095	0.701823	39.5453	11.1047	18.8762	5.00703	6.9213	1.79277	124.106	19.2822	135.425	7.89394	141.527	5.92463
146	88.6968	1.60998	157.631	0.890587	127.578	0.35411	142.437	0.783008	39.2998	11.5214	19.1727	5.27226	6.82172	1.77889	124.94	19.2693	134.248	7.81758	141.499	6.07806
148	89.3006	2.50009	158.061	0.825238	129.18	0.685087	142.171	0.266517	39.3535	11.1503	19.0334	5.03592	6.7842	1.74173	126.113	19.8483	134.042	8.32497	140.707	5.51937
150	88.69	2.16117	157.252	0.609386	127.259	0.150197	142.05	0.087484	39.4573	11.3086	18.7707	5.03712	6.58243	1.92545	124.936	19.2838	133.633	8.92556	139.347	6.38055
152	89.7984	1.94013	156.209	1.62512	128.099	0.169115	142.449	0.864725	39.4218	11.5057	18.6794	5.62232	6.82743	1.78519	126.894	19.1437	133.346	8.41355	138.228	6.51013
154	89.2317	2.0914	155.413	1.74639	127.218	0.284963	141.587	1.40953	39.5669	11.4492	18.9481	5.64275	6.65096	1.83597	127.29	20.1927	131.523	8.73803	136.92	5.43888
156	89.7927	1.92268	154.845	1.01679	127.258	1.05948	141.924	2.71293	39.1366	11.1894	18.7051	5.6454	6.71961	1.97046	125.903	20.2661	130.524	9.34642	136.855	5.01886
158	90.3583	1.637	154.209	0.856951	126.595	0.0425375	141.691	1.16924	38.5211	10.6056	18.516	5.42354	6.74248	1.71023	126.931	21.1247	130.209	8.83107	136.517	5.41535
160	91.3122	0.920683	153.827	1.61765	125.388	1.55226	141.612	1.59007	38.7093	10.3638	18.3502	4.5045	6.76491	1.78004	125.891	21.0123	131.253	8.06362	136.399	5.77646
	Killing [% Decrease of Green Surface Area]
	Target cell	AsPC1
	E:T	2:1
	AsPC1		Mock		CLA hl		CLA lh		CD66c hl		CD66c lh		CD318 hl		CD318 lh		TSPAN8 hl		TSPAN8 lh
Elapsed [h]	Normalized Green Surface Area	Std.	Normalized Green Surface Area	Std.	Normalized Green Surface Area	Std.	Normalized Green Surface Area	Std.	Normalized Green Surface Area	Std.	Normalized Green Surface Area	Std.	Normalized Green Surface Area	Std.	Normalized Green Surface Area	Std.	Normalized Green Surface Area	Std.	Normalized Green Surface Area	Std.
0	100	0	100	0	100	0	100	0	100	0	100	0	100	0	100	0	100	0	100	0
1.35	106.457	1.04225	114.01	0.215941	109.643	0.165664	113.555	3.76425	104.855	0.374486	109.246	1.13506	107.527	0.342102	106.981	0.482544	107.211	0.247262	105.676	1.23316
2	107.84	1.45225	115.032	0.346719	111.229	0.817184	114.786	3.69583	106.046	0.739664	110.728	0.936913	108.039	0.713988	108.29	0.818117	107.838	0.375418	106.925	1.30849
4	109.707	1.17737	115.139	0.107636	111.45	0.197068	115.731	3.42557	106.579	0.614477	111.228	1.0388	108.35	0.448083	108.817	0.645847	107.446	0.47555	107.46	1.22597
6	109.553	1.20995	115.479	0.378101	111.696	0.565197	115.629	3.88786	106.957	0.248325	110.674	0.863868	109.099	1.00812	109.217	0.720624	105.96	0.240347	106.77	1.15679
8	110.375	1.59285	115.294	0.284104	111.029	0.203854	115.387	4.14372	106.875	0.380834	109.714	0.900239	110.283	1.75098	109.314	1.02433	102.74	0.0224365	105.12	1.28095
10	110.108	1.46172	113.7	0.0196855	110.582	0.381903	115.275	4.11014	105.181	0.257192	106.536	1.48928	110.016	1.94157	109.277	1.21367	99.5003	0.489333	102.315	1.45927
12	110.452	1.66309	113.132	0.408564	110.076	0.11363	114.764	4.2685	102.486	0.461115	103.954	1.59662	108.607	2.38527	107.168	1.40387	96.2394	0.830358	99.3488	1.48007
14	110.456	1.19584	112.147	0.529686	109.441	0.496316	114.037	3.80133	99.5023	0.295766	100.836	2.01032	106.025	2.59914	105.826	1.63006	94.4481	0.303553	95.9529	1.79293
16	110.113	1.13325	110.797	0.65477	107.115	0.509077	113.555	4.55871	96.1207	0.304002	98.3129	1.88188	102.848	1.95174	103.937	1.01413	92.551	0.401926	94.4069	2.11117
18	109.728	0.985594	108.144	0.964522	105.734	0.816341	112.729	4.55816	94.0884	0.817194	94.8123	1.10912	98.5609	2.35121	102.309	1.428	90.6168	0.858127	91.8365	1.29842
20	108.637	1.19662	107.123	1.09508	105.061	1.12441	113.236	5.199	91.8513	0.674365	91.2936	1.15146	94.8681	1.95481	100.119	1.18635	87.7663	0.423188	89.3629	2.54272
22	107.918	0.494161	105.411	0.823958	102.761	0.819362	110.887	4.43157	90.159	0.0371906	87.7087	1.48128	90.6669	1.87398	98.4361	1.25396	86.4416	0.471971	86.9808	2.27516
24	107.063	0.409811	103.059	0.926991	101.491	0.433553	110.242	4.7899	87.7203	0.263192	85.8409	0.686599	87.6044	2.53214	96.6195	0.736299	85.2125	0.978352	86.0072	2.12785
26	106.417	0.0781895	101.603	0.656203	100.363	0.805715	109.577	4.59578	85.9136	0.398713	82.7413	0.63236	86.3088	2.28602	94.699	0.681889	84.8804	1.12999	85.1881	2.13531
28	105.543	0.180496	101.014	1.09833	98.9617	0.559015	108.843	5.29641	84.0864	0.893717	81.8658	0.611047	85.8274	1.91993	93.4874	0.0131504	84.9716	1.54851	84.1223	2.14785
30	104.683	0.456542	100.133	0.328242	98.2514	1.26864	108.209	5.22731	83.0513	1.45908	80.4235	0.334088	85.8056	0.0809388	91.8413	0.135845	84.5918	1.79988	84.9411	2.05893
32	103.986	0.613821	99.1858	0.362051	97.6176	0.845081	107.654	4.25335	82.6083	1.42707	80.144	0.919749	84.4548	0.751808	89.9199	0.1258	84.514	0.927086	84.6913	1.40554
34	104.21	1.05206	98.4753	0.255061	97.1835	0.899143	108.177	4.81408	81.7776	1.56429	78.7799	1.23923	83.0893	0.355354	89.1261	0.0102401	84.3527	1.25781	84.2399	1.6061
36	103.638	0.742179	98.5125	0.235737	96.3221	0.478042	108.219	5.53043	80.3181	1.79139	78.4943	1.52955	83.2931	0.0902983	87.2747	0.577442	83.8503	1.26484	84.8575	1.42806
38	103.659	0.456982	99.4023	0.398076	96.0395	0.859257	107.31	4.88355	79.0479	1.9593	74.6416	1.1619	83.103	0.529425	86.465	0.904519	83.3429	2.00883	85.4168	2.01362
40	103.428	0.163023	99.9513	0.387777	95.0019	0.674009	107.726	5.27873	77.5093	2.02832	72.8988	0.258942	81.5595	1.26157	84.2339	0.975807	82.077	1.83006	84.6918	2.24101
42	103.331	0.384671	100.009	0.0975981	94.4518	0.228291	107.817	5.30622	75.1089	1.41754	71.5861	0.601447	81.3664	0.440573	82.1316	0.8318	81.8259	2.57049	84.2925	2.75348
44	102.746	0.696139	99.7864	0.613336	93.655	0.0440485	107.589	5.5996	73.9422	1.96071	70.9133	0.0275497	79.8649	0.65579	80.4459	0.98605	81.0313	2.00977	83.2376	2.80685
46	102.185	0.715419	99.7355	1.74879	93.2535	0.113352	106.372	4.96273	71.4393	0.800769	70.0588	0.382517	77.8913	0.844804	78.1513	0.772597	80.7487	2.58408	82.2228	2.10518
48	102.092	1.12161	99.9142	1.17807	91.9691	0.0397409	106.723	5.82757	69.6453	1.07792	66.9663	0.461845	75.0181	0.446323	75.762	0.763418	79.7566	2.90253	81.614	1.57841
50	102.031	0.123051	100.438	0.788167	92.3383	0.174434	107.2	5.14961	67.4341	1.19524	65.0847	0.50191	73.5454	0.527269	73.0267	1.40753	78.4566	2.32597	80.2079	0.939243
52	101.52	0.698598	100.546	0.94388	91.2114	0.136531	106.184	5.46934	65.5854	1.99417	63.9961	0.309698	71.5256	0.0207903	71.495	1.71003	77.1252	1.77615	78.2233	2.77054
54	101.364	0.103981	100.22	0.680603	91.1135	0.0562408	106.191	5.64438	63.5439	1.83258	62.2695	1.2001	71.1211	1.30887	68.779	2.56245	75.3195	2.8466	76.9936	2.92541
56	100.433	0.293934	98.6771	1.11403	90.0733	0.0032349	105.726	5.77848	60.4625	2.15391	60.5861	0.171312	71.3384	2.23618	66.2386	1.04507	74.1479	3.69367	75.2684	2.91681
58	100.718	0.208928	98.6752	0.9849	90.1733	0.41071	106.052	5.75554	58.2835	1.22093	58.3602	0.450461	69.1632	0.312046	64.8459	1.06015	73.02	3.22995	74.3753	1.78193
60	100.341	0.089118	97.9454	0.737643	90.5085	0.640417	106.071	5.69193	55.3393	1.13994	55.3843	0.212156	69.3072	0.368492	62.8441	0.679203	71.0779	2.83649	72.6165	2.14121
62	99.4627	0.268337	97.3277	0.424865	89.2711	0.621922	105.4	5.59268	53.8229	1.09535	53.131	0.274378	70.2878	0.0157864	61.4515	1.44091	70.7812	2.50534	70.8298	2.01209
64	98.4762	0.806822	97.6879	0.335023	89.2343	0.916578	105.254	5.33076	52.1906	1.8157	52.9237	0.54618	69.2997	2.40214	59.9046	1.29679	70.621	2.71933	69.6306	2.48489
66	98.1663	0.684179	97.502	0.454886	89.2689	0.932607	105.718	5.41562	50.0119	2.04224	51.8708	1.22519	69.0456	0.318858	59.5598	1.44916	70.5452	2.84956	69.0314	2.08988
68	98.8764	0.532186	97.1493	0.159078	88.8715	1.61741	105.844	5.2208	49.6299	1.4862	52.1196	1.53202	69.4061	0.520285	59.5924	1.75405	69.9312	2.73458	68.7085	1.59723
70	98.2124	1.0095	97.0245	0.752293	88.3096	2.10484	106.383	4.84312	48.4919	0.427915	50.5966	0.174629	71.4059	2.80389	58.3421	2.86846	69.0907	2.9198	68.1407	1.68604
72	97.2911	1.28102	96.2155	1.31848	87.1981	2.11572	105.282	5.16277	47.7182	0.0634934	51.5281	0.3578	72.5434	5.05186	57.8163	3.16709	68.6395	3.61307	67.6228	1.80199
74	97.7214	0.448325	95.8714	0.948753	86.66	1.64378	105.242	6.08823	46.2006	0.013311	50.0658	1.88634	72.5472	4.36187	57.4703	5.02303	68.3851	3.21467	66.7995	1.55075
76	97.7805	0.456333	95.2721	0.718848	86.1253	1.68971	105.645	5.15877	45.2412	1.00991	50.9125	1.39353	73.6506	4.45856	56.6719	4.33485	67.8326	3.02785	66.8892	1.47137
78	97.683	0.769685	95.8801	1.09706	85.9876	1.33748	105.875	5.39732	43.5787	0.246288	53.0428	2.29828	75.0115	3.74779	55.6039	3.43343	67.8389	3.18674	66.7529	1.01646
80	97.9977	0.806538	94.8052	0.870233	86.1738	1.65784	106.786	5.16144	41.622	0.371764	57.4697	2.31457	77.2649	3.7148	55.8046	4.15715	68.0204	3.21797	66.5026	1.2759
82	97.4743	1.14704	94.6275	1.26209	85.1417	2.18143	106.17	5.89496	40.4469	0.351443	60.7442	0.671264	74.7589	2.2291	55.2733	3.98551	68.2976	3.24693	65.919	0.815068
84	98.4758	0.803907	93.8111	0.235797	84.8112	2.26	105.313	5.19716	39.554	0.378088	63.1486	0.449529	75.5698	1.23938	54.2695	3.25347	68.2675	2.93707	66.1653	0.543917
86	97.7295	0.835183	92.924	1.08165	84.5467	2.61986	104.706	4.99051	39.1837	0.251708	66.9062	1.06043	74.2737	1.79575	54.2343	2.8426	68.063	2.88565	65.5522	0.789885
88	98.222	0.449654	92.4109	0.879335	83.4597	1.56012	105.797	6.26961	39.9322	1.85261	68.4363	0.676114	74.6546	1.71178	53.0645	3.57008	68.0638	2.76835	65.5282	0.443482
90	98.2602	0.489518	92.3731	1.64496	83.2417	1.94282	104.885	6.65097	42.5639	2.77469	69.9183	2.16168	73.6107	1.23023	52.684	3.8593	67.8778	2.80261	65.5312	0.548014
92	98.5314	1.39799	92.0369	1.94147	82.8773	2.39151	104.889	6.07488	43.8354	2.83402	70.254	2.40575	73.189	1.78618	52.3602	4.49137	67.6365	2.5493	64.7721	0.54498
94	98.3885	0.820424	91.7395	1.45481	82.8001	2.87147	104.93	5.81566	45.2957	2.9223	72.9119	2.53994	72.2536	0.543892	52.7286	4.51924	67.881	2.84994	65.0272	0.684375
96	98.9209	0.0236469	91.6333	1.52176	83.2366	2.51188	104.91	5.53709	47.1145	2.37569	75.1665	1.53016	73.2301	0.357927	52.2392	4.48357	67.4274	2.15991	64.9047	0.661631
98	98.9438	0.837186	90.9616	1.50478	82.8913	2.08676	104.735	6.26351	48.5026	2.57924	75.7157	1.65659	72.2469	1.25377	51.9661	4.11514	67.0642	2.2461	64.5096	0.746778
100	99.2939	0.15661	90.5286	1.99155	82.5732	2.18234	104.911	6.42892	50.4167	3.03857	77.0127	1.86109	73.3612	1.30591	51.9539	4.24849	66.6281	2.23106	64.0906	0.590484
102	98.477	0.868327	89.5671	1.53159	81.4511	2.20393	104.398	6.55138	51.1853	2.47868	77.6011	1.85956	74.646	1.98154	51.5233	3.78295	66.7952	2.50296	63.5935	0.342409
104	97.8423	1.28697	89.5332	0.792842	81.5176	1.70423	105.033	6.78349	52.4272	1.67896	79.8817	1.3292	74.8592	2.28728	51.9935	3.62474	66.6659	2.55751	63.755	0.61892
106	98.0311	1.15621	89.6965	0.591598	81.6313	2.30721	104.867	6.22586	53.3725	1.58067	79.5907	0.21983	74.7499	1.7226	51.2549	4.07162	66.8247	2.75281	63.6723	0.681371
108	97.7202	0.899529	89.032	0.727734	81.947	3.02792	104.458	6.02669	54.7857	0.83266	82.3086	0.344156	75.3042	2.26261	51.4533	3.93387	66.6933	2.34921	63.2644	0.633793
110	98.6402	1.13585	89.5936	0.231017	81.4316	2.21991	103.966	6.4535	54.9401	0.642243	85.6087	0.870103	74.9296	2.7185	51.3452	3.89528	66.6913	2.55426	62.9223	0.640805
112	98.4056	1.31418	89.0463	0.0564663	81.2214	1.89294	104.1	6.24742	55.5257	1.01432	85.5414	1.16657	75.8664	1.9692	51.5568	4.1527	66.5406	2.45265	62.8993	0.735101
114	98.8421	0.671894	89.2763	0.310026	81.3062	1.64832	104.293	6.19785	57.5106	2.71171	86.5041	0.0874251	75.6318	2.33643	51.1485	3.6721	66.2851	2.06452	62.8038	0.49391
116	98.7147	0.924511	89.0722	0.180015	81.12	2.30413	103.773	6.10431	58.7432	4.57408	86.9847	0.164175	74.5775	2.18393	50.9037	3.75369	66.3378	2.24287	62.6125	0.536896
118	98.4412	0.81902	89.7756	0.463154	81.3903	2.64204	105.366	7.01062	60.0625	5.43121	89.1885	0.879765	73.4619	2.56945	51.6312	3.46691	66.2056	2.23155	62.6915	0.717
120	98.8747	0.265086	89.6785	0.0701047	81.6008	3.02837	104.294	6.71189	60.1702	6.41271	89.6745	0.67275	73.6135	1.75743	51.685	4.06741	66.1926	2.48341	62.4276	0.64857
122	98.0956	0.289524	89.0815	0.218051	80.5289	2.94864	104.828	6.79164	59.8836	6.00665	89.7228	0.126388	73.031	2.25722	51.1947	4.06114	66.0197	2.14433	62.5886	1.01304
124	98.0357	0.327967	89.0143	0.0942614	80.2389	3.60791	104.463	6.91999	61.9582	6.42703	89.4107	0.990587	72.7055	2.11736	51.7915	3.80704	65.6483	2.18362	62.4424	1.07579
126	98.0165	0.655183	88.8658	0.185657	80.1878	3.63827	104.899	6.23875	62.5453	5.03542	90.3502	1.7307	72.7037	1.71344	51.8063	3.97256	65.6588	2.2082	62.2183	0.933392
128	98.153	0.24857	88.7029	0.0108124	79.5864	3.44916	104.418	7.01689	63.9993	6.59414	91.9212	1.94554	72.6576	1.93141	51.4833	4.26711	65.6603	2.17122	61.9184	0.713419
130	98.6985	0.181956	88.6149	0.20363	79.4984	3.90349	104.283	6.23763	64.1429	6.02752	90.7709	1.65699	72.6914	1.94004	51.1643	4.13277	65.5854	2.25179	61.8878	0.551061
132	98.9512	0.570352	87.896	0.0205097	79.1553	3.51644	103.725	6.68989	64.0145	3.36841	91.5456	1.36886	72.3996	1.90734	50.8685	4.12228	65.4287	2.15947	61.8838	0.688544
134	98.7204	0.654508	87.7826	0.141225	79.4737	3.37704	103.434	6.55216	64.5389	5.45775	91.939	0.897077	72.4677	1.94787	50.8521	4.08955	65.4117	2.13219	61.8263	0.621526
136	99.0102	0.617853	87.7174	0.141872	78.723	3.12899	103.783	7.24611	64.7831	7.41286	93.227	0.534837	72.9695	2.11767	50.9973	4.3574	65.0234	1.96434	61.8121	0.614148
138	98.2685	1.10941	86.912	0.448014	78.6796	3.19441	102.946	7.44892	65.1992	7.7937	91.2594	1.4153	72.9337	1.71005	50.8799	4.09692	65.1695	1.97365	61.5471	0.866434
140	98.69	0.787456	86.5369	0.160719	78.5526	2.73416	102.514	6.74645	67.116	7.82469	91.0541	3.39761	72.5697	1.56542	50.6571	4.3216	65.0493	1.84095	61.3253	0.909772
142	99.1305	0.23093	86.636	0.136885	77.5004	2.03089	103.443	5.38264	64.0627	6.03366	90.9417	3.89115	72.5611	1.36694	50.9206	4.69547	65.0676	1.97898	61.2373	0.559667
144	99.113	0.95429	86.7426	0.170518	77.9735	1.3561	102.827	5.45192	63.7673	5.1794	91.5331	3.36962	72.6916	1.11015	51.0686	3.54811	65.3461	1.79872	61.4727	1.15355
146	98.842	0.504807	86.4749	0.305433	77.7508	1.50564	103.063	5.80514	63.5018	4.92183	90.6109	3.12447	72.1758	1.5776	50.7682	3.88936	65.1838	1.86596	61.1481	1.07202
148	99.8764	1.13653	86.2652	0.498112	76.7084	1.732	102.587	5.48871	63.5194	5.70422	89.139	3.23046	72.0423	1.36964	50.7777	3.8011	65.0856	1.98601	61.1844	1.17295
150	99.7539	1.03588	86.4545	0.0750344	76.682	1.8723	102.603	5.1794	63.8402	4.05984	88.9812	3.26128	72.0426	1.2677	50.5292	3.63546	65.1333	1.97013	61.1231	1.09626
152	99.8427	0.835773	85.8106	0.0364673	76.3692	1.64643	103.54	5.12843	64.1515	2.81146	88.7393	3.09861	72.2292	1.70259	50.453	3.90351	65.2392	1.97584	61.1318	1.08495
154	100.044	1.15895	85.3992	0.493984	75.7959	1.56671	103.006	5.111	65.1114	2.42686	88.7464	2.61964	71.8342	1.7543	50.1683	3.93529	65.0938	1.86575	61.0072	1.03147
156	100.318	0.901703	85.1146	0.133434	75.6057	1.91716	102.958	5.84223	65.0182	2.8013	89.8114	1.74663	71.8906	1.58768	50.238	3.95716	65.0616	1.91398	60.8969	0.911865
158	99.717	0.720418	84.6467	0.167609	75.5433	1.37332	102.361	6.11488	65.1483	2.69968	88.2183	1.71326	71.7916	1.89142	50.0955	3.78611	64.917	1.88877	60.7788	1.01743
160	99.6465	0.377921	84.6796	0.582804	74.8729	1.19381	102.591	6.30074	64.8847	1.92575	89.0968	2.95869	72.1206	1.5722	50.3268	4.19286	64.986	2.02893	60.8456	1.07654
	Killing [% Decrease of Green Surface Area]
	Target cell	HEK293T
	E:T	2:1
	HEK293T		Mock		CLA hl		CLA lh		CD66c hl		CD66c lh		CD318 hl		CD318 lh		TSPAN8 hl		TSPAN8 lh
Elapsed [h]	Normalized Green Surface Area	Std.	Normalized Green Surface Area	Std.	Normalized Green Surface Area	Std.	Normalized Green Surface Area	Std.	Normalized Green Surface Area	Std.	Normalized Green Surface Area	Std.	Normalized Green Surface Area	Std.	Normalized Green Surface Area	Std.	Normalized Green Surface Area	Std.	Normalized Green Surface Area	Std.
0	100	0	100	0	100	0	100	0	100	0	100	0	100	0	100	0	100	0	100	0
1.35	110.486	4.39812	109.215	0.069201	104.208	1.01381	102.002	0.234656	102.372	0.0950945	102.8	0.322817	101.906	0.509624	102.407	1.11122	101.791	0.170065	101.039	0.0684945
2	112.102	4.72462	108.669	0.4406	103.567	0.702403	101.783	0.145535	102.633	0.247612	102.128	0.226776	101.473	0.228353	102.261	1.05082	100.392	0.448617	99.6092	0.301242
4	115.92	5.60613	107.334	0.760728	102.348	0.858701	100.859	0.212709	101.742	0.11355	101.121	0.3521	101.186	0.192498	101.671	0.52295	97.0672	0.0896556	97.5168	0.418818
6	119.095	5.09474	106.234	0.776314	100.723	0.458504	100.024	0.0920836	101.603	0.0016645	100.406	0.374914	100.634	0.0314705	101.649	0.672765	94.4205	0.0975345	95.4013	1.165
8	121.97	5.31283	104.778	1.07639	100.25	0.224651	99.6422	0.0694457	101.282	0.284942	99.5755	0.0336684	100.469	0.0862355	101.598	0.685016	93.0129	0.0274777	94.3552	1.0618
10	124.061	4.45527	104.345	1.46523	99.7099	0.084805	99.558	0.540421	100.726	0.161141	99.537	0.27918	99.3101	0.166862	100.795	0.885315	91.6739	0.00247615	92.9197	1.15332
12	126.887	4.4719	103.894	1.66186	99.87	0.208851	99.4256	0.660093	101.187	0.315894	99.2894	0.296295	99.5018	0.0533409	101.678	0.491838	90.607	0.0203883	92.1245	1.75488
14	128.435	3.57836	103.151	1.78805	99.6319	0.217165	99.4113	0.859768	101.56	0.270571	99.1056	0.0606291	99.6302	0.501247	101.525	0.801009	89.5739	0.0513659	90.8867	1.2429
16	131.969	3.3708	102.233	1.65785	98.7291	0.239593	99.5667	0.810712	101.418	0.0294255	99.2904	0.386325	99.6784	0.0503725	102.263	0.398015	89.3735	0.0927297	90.2459	1.33725
18	134.463	4.06792	102.545	1.72558	98.6764	0.230299	100.105	0.894937	102.161	0.102505	99.8192	0.244938	100.505	0.944122	102.553	0.18085	89.2491	0.589103	89.935	0.836842
20	135.78	4.8089	101.913	2.51943	99.1524	0.179315	100.089	1.35645	102.275	0.348823	100.157	1.0459	100.67	0.600972	103.47	0.343827	88.481	0.680663	89.7636	0.957003
22	138.199	4.77865	102.521	1.99259	99.3906	0.302474	100.692	1.63023	103.531	0.0116015	101.074	0.571734	101.868	0.652533	104.954	0.268487	89.3123	1.0951	90.1947	1.30155
24	139.568	4.8718	102.047	2.24887	100.591	0.285755	101.73	2.04182	104.758	0.181669	101.009	0.748549	102	0.0229455	105.598	1.50155	89.3251	0.135965	90.2678	1.1609
26	140.388	4.25331	103.268	1.75935	101.303	0.278158	102.638	1.6234	105.267	0.453477	102.216	1.20284	103.353	0.109409	106.027	1.83783	90.0404	0.630713	90.6235	0.99196
28	141.581	5.48584	103.875	2.02267	102.252	0.367834	103.537	1.58624	105.835	0.765616	103.264	1.11442	103.644	0.412462	106.543	1.85253	90.6689	0.480862	91.0542	1.25989
30	142.274	5.45898	104.312	2.75129	102.905	0.853791	103.639	1.21788	106.127	0.595275	103.839	0.851105	104.488	0.441905	107.055	1.23396	91.7262	0.431308	91.8265	1.19034
32	142.629	5.26219	105.583	2.80002	104.018	0.846573	104.265	1.2173	106.289	0.749626	105.085	1.39545	104.51	1.09232	107.552	1.17333	92.5847	0.444696	92.3455	1.47
34	143.702	3.89856	106.713	2.66465	104.905	0.853634	105.624	1.61938	107.254	0.325938	106.193	2.38342	104.773	0.587153	108.783	1.60399	93.7166	0.688595	93.1895	1.28563
36	143.954	3.21516	107.819	2.19668	105.64	0.849763	106.821	1.76736	108.661	1.16748	107.493	2.3019	105.545	0.772665	110.3	1.88381	94.8646	0.752655	93.8802	1.32064
38	145.481	2.94248	109.787	1.59568	106.745	1.65933	107.916	2.23877	109.612	0.0384355	109.296	3.03804	107.493	0.112186	111.608	0.828507	96.3791	1.30279	95.3196	1.58712
40	146.478	3.68348	110.912	1.67654	108.298	1.41384	109.059	2.38129	110.436	0.24078	110.636	3.07901	108.854	0.17742	113.788	0.919498	97.5268	0.844648	96.9334	1.4481
42	147.963	3.18769	112.232	1.87936	109.889	1.73662	110.37	2.68446	111.468	0.197229	112.428	3.37101	109.977	0.396609	114.89	1.44865	99.6043	1.1845	98.4211	1.20234
44	149.131	2.42471	112.995	2.1841	111.585	1.44591	111.715	3.0034	112.591	0.545241	113.182	3.05117	110.744	1.63684	115.573	2.38215	100.98	1.03895	99.6336	0.658517
46	150.002	2.08603	114.566	2.16457	112.923	1.33292	113.033	3.34296	114.182	0.848055	114.664	3.98465	111.996	1.52753	116.776	1.78227	102.753	1.27547	100.993	0.570789
48	151.549	1.77968	116.311	2.40316	114.6	0.872205	115.293	3.39146	115.846	1.31638	116.759	4.15246	113.866	0.928772	118.472	2.03742	104.556	1.56095	102.369	0.903965
50	155.17	1.83443	119.319	2.21202	116.892	1.61494	116.589	3.10753	117.311	0.430875	119.096	4.06115	116.341	0.508761	120.845	1.24323	107.477	2.26742	104.526	0.507923
52	158.414	2.54984	120.629	2.42864	118.904	1.22212	118.388	3.83994	119.073	1.265	120.886	4.31427	116.831	1.13682	122.105	2.25359	109.125	2.15853	106.338	0.606709
54	161.97	1.96875	123.903	2.62589	121.261	1.81705	120.134	3.82037	120.628	0.569825	123.466	4.3364	119.428	0.0990095	124.757	1.99585	111.482	2.74002	108.958	0.5463
56	164.297	2.81796	126.149	2.61122	123.41	1.42983	122.195	4.17813	122.737	0.996722	125.25	4.45616	120.068	1.35225	125.471	2.69673	113.134	2.48579	110.941	0.46351
58	165.843	3.58892	128.483	2.38727	125.856	1.57452	124.196	4.8294	124.241	1.17242	127.561	4.86188	122.434	1.18923	127.308	3.31486	115.87	2.67695	113.504	0.207264
60	169.576	4.16046	131.675	2.37067	128.21	2.38489	126.146	4.49858	125.866	0.674335	129.908	4.92139	124.592	0.748632	129.459	3.00906	118.474	3.08919	116.235	0.373317
62	172.535	4.15406	134.297	2.42208	130.233	1.76764	128.668	5.49237	127.769	0.741986	131.567	5.54372	126.078	1.46671	131.084	2.83453	120.633	2.63235	118.584	0.470928
64	175.609	4.36133	136.922	2.55948	133.224	2.11791	130.547	5.76905	129.318	0.975089	134.429	5.82937	128.602	1.77237	132.617	3.3409	123.315	3.02857	121.44	0.703895
66	180.833	3.85557	140.099	2.65349	135.6	1.87698	133.058	6.37471	130.833	0.722916	136.721	5.86482	130.542	2.23976	135.123	3.4648	125.906	3.18354	124.028	0.623968
68	184.559	3.34258	144.261	2.48633	138.564	3.07601	135.888	6.4206	132.794	0.436658	139.817	5.93431	133.823	1.70078	138.161	2.51738	129.211	4.5166	126.703	0.863998
70	188.522	2.60674	147.42	2.88696	141.637	3.40517	138.07	6.50558	134.918	0.79551	142.672	6.05231	135.588	1.97909	139.92	2.46792	132.127	4.26178	129.312	0.674904
72	191.66	1.05468	149.818	3.36619	144.511	2.65516	140.243	7.32516	137.512	0.835985	144.694	6.56296	137.105	2.47769	141.478	3.49735	134.183	3.77478	132.176	1.06078
74	196.264	1.19023	154.308	3.13886	147.405	3.79358	142.692	6.97316	139.608	0.137708	148.034	6.4652	139.831	1.68694	144.591	3.13796	138.037	4.80978	135.057	1.19031
76	200.795	0.177893	157.885	3.59313	150.695	3.43206	144.602	6.88768	141.225	0.360908	150.64	6.70015	141.805	1.6864	146.802	3.68791	140.94	5.51203	138.031	1.13552
78	205.926	0.545079	161.366	3.50172	153.577	3.92511	146.32	7.53344	142.812	0.0098035	152.842	7.00112	144.241	1.42618	148.214	3.64434	143.341	5.53581	141.02	1.06274
80	211.128	0.783981	164.946	3.80681	156.094	4.07673	148.381	7.7936	144.44	0.119814	154.636	7.02876	146.089	2.1845	150.031	3.15186	146.014	5.85761	143.536	1.36944
82	215.729	0.156143	166.715	4.65834	158.92	3.69532	150.06	8.68518	146.28	0.621352	155.828	7.40389	146.652	2.5289	150.869	4.32449	147.732	5.17943	145.968	1.3823
84	222.299	1.11368	171.077	4.71137	161.088	4.66031	151.19	8.59429	147.064	0.363501	158.496	7.22849	148.455	2.04901	153.07	4.08766	151.255	6.31759	148.528	1.19707
86	227.389	2.42259	172.861	5.06593	163.044	3.89608	152.727	9.03803	148.369	0.634171	159.266	7.37611	149.225	2.70175	153.341	4.89328	153.089	6.15047	150.456	1.57918
88	232.063	3.43439	175.997	4.92215	165.21	3.96388	153.754	9.4074	149.021	0.32701	161.12	7.63084	150.303	3.15212	154.462	4.83036	155.222	5.98804	152.66	1.73697
90	235.049	2.71604	178.933	5.1814	166.664	4.13027	154.996	9.71496	149.957	0.597282	162.349	7.79383	151.049	3.43542	155.576	5.16627	157.081	5.77836	154.497	1.76714
92	237.608	3.78526	181.316	5.13793	167.923	3.89002	156.042	9.8942	150.423	0.0112885	163.9	8.38442	152.33	3.71315	156.208	5.27085	158.955	6.16252	155.983	2.15988
94	240.257	3.3797	183.692	5.57845	169.258	3.88831	156.793	10.5504	150.911	0.52606	165.51	8.62745	152.869	3.9992	156.28	4.95576	160.515	6.50591	156.97	1.95468
96	241.885	3.51587	187.558	5.36389	170.671	4.75618	157.934	10.4928	151.201	0.271168	166.791	8.72039	154.063	3.25169	158.349	4.47035	162.697	7.59225	158.44	2.26357
98	243.223	4.41199	187.938	5.49381	171.194	4.41499	158.254	10.889	151.681	0.735219	167.011	8.69946	153.878	3.52132	157.694	5.06752	163.677	6.79053	159.538	1.95835
100	245.779	4.06902	189.86	6.21129	172.309	4.41451	159.189	10.8271	152.064	0.469884	168.161	8.49726	154.318	3.71972	158.223	4.79452	164.651	7.0972	159.921	2.06075
102	245.052	3.60164	191.243	6.51255	172.966	4.75704	159.539	10.867	152.392	0.591099	169.238	8.87841	154.403	4.04984	158.556	4.95537	166.058	6.98136	160.42	2.32461
104	246.408	3.75415	192.816	6.45827	172.9	5.19469	160.053	10.5859	152.517	0.923023	169.842	8.9909	154.78	4.03923	158.741	5.63716	166.926	7.28484	160.726	2.06418
106	247.039	3.97061	194.159	6.19571	173.453	5.26753	160.508	10.7105	152.923	0.878909	170.843	9.37088	155.382	4.10943	158.848	5.51565	167.136	7.52206	161.354	2.13455
108	247.962	4.11484	195.425	6.74644	174.123	4.62361	161.131	10.6472	153.274	1.2962	171.539	9.40535	155.602	4.01036	159.588	5.48712	167.371	7.55887	162.009	1.92768
110	248.908	3.3429	198.561	6.30487	174.381	5.41502	161.723	10.4099	153.146	0.338824	171.857	9.09643	156.521	3.24663	160.571	5.71854	168.107	8.52257	162.852	2.03445
112	248.646	3.9102	197.793	6.52906	174.633	4.26264	162.189	10.671	153.67	1.06046	171.637	9.32201	155.865	3.6847	160.293	6.09571	167.929	7.88691	163.217	2.24852
114	248.376	4.07295	198.522	6.37983	174.892	4.26022	162.934	10.7732	153.856	0.728541	171.587	9.47128	156.733	3.52479	160.444	6.40516	168.432	7.88237	163.374	2.58228
116	249.073	3.76867	199.452	6.50802	175.681	4.27234	163.214	11.1021	154.02	0.644855	171.688	9.23051	156.766	3.42324	160.228	6.23728	168.65	7.99295	163.64	2.27885
118	249.351	4.24367	199.978	6.51298	175.674	4.13643	163.403	11.7802	154.403	0.79531	171.723	8.8125	157.034	3.1666	160.656	6.07064	169.2	7.97984	164.18	2.21864
120	247.83	4.59461	200.823	6.37567	176.344	4.45015	163.957	12.2578	154.683	0.673834	171.834	9.08393	157.162	3.73027	160.95	6.37895	169.423	7.97502	164.203	2.59946
122	247.117	4.31142	201.494	6.33735	176.641	4.21841	164.016	12.212	154.732	0.791779	172.374	9.04322	157.34	3.64458	160.948	6.64221	169.781	7.77855	165.016	2.1903
124	245.514	4.37037	202.298	6.30533	176.932	3.89926	163.911	12.0766	154.771	0.769811	172.579	9.03197	157.686	3.68754	161.325	7.34874	170.06	7.67511	165.267	1.87849
126	245.098	4.52483	202.92	5.90049	176.757	4.28221	163.903	11.7906	154.958	0.68743	172.67	9.10232	157.251	3.49344	161.036	7.20108	170.326	7.91387	165.482	2.06518
128	244.619	4.79472	203.741	6.23927	176.789	4.53969	164.12	11.8895	154.93	0.585596	173.13	9.09829	157.32	3.48736	161.296	7.01212	170.585	7.90402	165.536	1.83743
130	243.754	5.02552	204.451	6.0984	175.08	2.39445	164.577	12.0878	155.084	0.896853	173.534	9.28437	157.215	4.0054	161.291	6.55537	171.343	8.05988	165.408	1.97013
132	244.205	4.92027	205.211	6.21879	177.399	4.64235	164.726	12.022	155.085	0.944514	173.478	9.28744	157.234	3.81382	161.181	7.80657	170.974	7.92053	165.842	1.93394
134	243.903	4.7841	205.867	6.28469	174.836	2.22221	165.09	12.4984	155.091	0.528275	174.018	9.38613	157.306	3.48308	160.821	6.92408	170.882	7.72157	165.738	1.63593
136	244.428	4.71109	206.066	6.39548	174.714	2.19886	165.11	12.0393	155.361	0.943122	174.052	9.48034	157.422	3.58471	160.894	7.26681	171.338	7.80758	165.703	1.94521
138	243.837	4.80872	205.541	6.49286	174.766	2.19186	163.839	11.7629	154.826	1.004	173.732	9.48176	156.773	3.63876	160.289	7.06156	170.911	7.36027	165.349	1.67745
140	244.518	5.01056	205.947	6.42395	174.487	2.04848	164.228	11.9347	155.143	0.939206	173.988	9.50387	156.623	3.39681	160.09	6.96188	171.323	7.677	165.654	1.56737
142	245.948	4.58803	207.316	6.52386	174.254	2.98814	165.233	11.9722	155.949	0.849103	174.558	9.24467	157.351	3.51292	161.298	7.37477	171.456	7.34837	165.287	1.95274
144	246.669	5.18445	206.835	5.96	174.283	1.31929	163.991	11.8512	155.266	0.640243	174.03	9.73364	156.686	3.42856	159.94	6.84024	171.194	7.15628	165.928	1.51412
146	246.618	4.53957	207.287	6.1096	174.159	1.8081	164.165	11.9553	155.6	0.65706	174.176	9.66809	157.067	3.51146	160.309	6.52275	171.105	7.18896	165.432	1.41627
148	246.922	4.72962	207.533	6.22335	173.692	1.06944	164.431	12.1521	155.858	0.563956	174.014	9.40202	157.195	3.65592	160.355	6.23985	171.253	7.63241	165.223	1.24123
150	247.714	4.57525	207.481	5.91706	173.67	1.14637	164.39	12.1289	155.52	0.500483	174.139	9.37496	157.012	3.28166	160.22	6.71331	171.19	7.52836	165.19	1.08127
152	248.68	3.81622	208.246	6.09906	173.438	1.30354	164.152	12.3363	155.864	0.564908	174.031	9.43903	156.666	3.4177	160.238	6.58122	171.06	7.29746	164.849	1.4123
154	249.346	3.36903	208.207	6.42361	172.964	1.2407	164.305	11.8515	155.743	0.746251	173.732	9.24676	156.833	3.45027	160.243	6.86741	171.169	7.27531	164.447	1.24846
156	250.217	3.56031	208.109	6.20199	172.509	0.981176	164.449	12.1312	155.822	0.669956	173.796	9.16297	156.785	3.55219	159.666	6.67709	170.647	7.23568	164.294	1.45991
158	250.771	3.07956	208.202	5.85022	174.092	2.5103	164.042	12.2955	155.601	0.647577	173.685	9.15365	156.403	3.58498	159.251	6.65936	170.782	7.37253	164.354	1.15187
160	251.489	2.86606	208.335	5.88932	173.532	2.52694	163.771	12.0294	155.639	0.486694	173.614	9.52255	156.518	3.71241	159.192	6.84033	170.588	7.28465	164.094	1.09197
Expression [% of CAR T+] of Exhaustion Markers
	Target cell	BxPC3
	E:T	2:1
	Time	48h								Avergaes						STD
	LAG3+/41BB+		PD-1+		LAG3+		41BB+				LAG3+/41BB+	PD-1+	LAG3+	41BB+			LAG3+/41BB+	PD-1+	LAG3+	41BB+
CLA hl	0.03	0	0.57	0.55	1.33	0.95	0.09	0.16		CLA hl	0.015	0.56	1.14	0.125		CLA hl	0.015	0.01	0.19	0.035
CLA lh	0	0	0.73	0.98	0.85	0.98	0.12	0.09		CLA lh	0	0.855	0.915	0.105		CLA lh	0	0.125	0.065	0.015
CD66c hl	31.48	35.01	71.74	70.15	48.84	51.93	71.72	71.11		CD66c hl	33.245	70.945	50.385	71.415		CD66c hl	1.765	0.795	1.545	0.305
CD66c lh	31.21	34.79	67.43	68.64	47.93	51.91	69.35	70.12		CD66c lh	33	68.035	49.92	69.735		CD66c lh	1.79	0.605	1.99	0.385
CD318 hl	26.62	30.67	58.98	61.72	39.81	43.54	84.59	84.61		CD318 hl	28.645	60.35	41.675	84.6		CD318 hl	2.025	1.37	1.865	0.01
CD318 lh	35.16	40.51	60.68	63.29	53.33	56.7	71.16	74.64		CD318 lh	37.835	61.985	55.015	72.9		CD318 lh	2.675	1.305	1.685	1.74
TSPAN8 hl	0.48	0.49	21.67	22.54	2.99	3.48	11.3	12.23		TSPAN8 hl	0.485	22.105	3.235	11.765		TSPAN8 hl	0.005	0.435	0.245	0.465
Expression [% of CAR T+] of Exhaustion Markers
	Target cell	None
	E:T	2:1
	Time	48h								Avergaes						STD
	LAG3+/41BB+		PD-1+		LAG3+		41BB+				LAG3+/41BB+	PD-1+	LAG3+	41BB+			LAG3+/41BB+	PD-1+	LAG3+	41BB+
CLA hl	0	0.05	0.29	0.27	0.91	1.46	0.14	0.18		CLA hl	0.025	0.28	1.185	0.16		CLA hl	0.025	0.01	0.275	0.02
CLA lh	0	0	0	0.61	1.09	0.61	0.3	0.12		CLA lh	0	0.305	0.85	0.21		CLA lh	0	0.305	0.24	0.09
CD66c hl	0	0	0.56	0.45	0.68	0.67	0	0.45		CD66c hl	0	0.505	0.675	0.225		CD66c hl	0	0.055	0.005	0.225
CD66c lh	0	0	0.28	3	0.43	0.68	0.36	0.08		CD66c lh	0	1.64	0.555	0.22		CD66c lh	0	1.36	0.125	0.14
CD318 hl	0	0.11	0.32	0.43	0.206	0.237	0.65	0.151		CD318 hl	0.055	0.375	0.2215	0.4005		CD318 hl	0.055	0.055	0.0155	0.2495
CD318 lh	0.12	0.28	0.35	0.57	0.266	2.95	2.49	2.32		CD318 lh	0.2	0.46	1.608	2.405		CD318 lh	0.08	0.11	1.342	0.085
TSPAN8 hl	0	0.04	0.31	0.44	1.12	1.33	0.39	0.09		TSPAN8 hl	0.02	0.375	1.225	0.24		TSPAN8 hl	0.02	0.065	0.105	0.15
Expression [% of CAR T+] of Exhaustion Markers
	Target cell	None + PMA/Ionomycin
	E:T	2:1
	Time	48h								Avergaes						STD
	LAG3+/41BB+		PD-1+		LAG3+		41BB+				LAG3+/41BB+	PD-1+	LAG3+	41BB+			LAG3+/41BB+	PD-1+	LAG3+	41BB+
CLA hl	83.59	82.51	83.73	83.37	91.7	90.83	98.38	97.75		CLA hl	83.05	83.55	91.265	98.065		CLA hl	0.54	0.18	0.435	0.315
CLA lh	76.75	57.01	78.33	70.74	88.42	75.47	98.08	86.46		CLA lh	66.88	74.535	81.945	92.27		CLA lh	9.87	3.795	6.475	5.81
CD66c hl	76.18	33.26	75.28	59.34	87.98	62.42	97.22	55.24		CD66c hl	54.72	67.31	75.2	76.23		CD66c hl	21.46	7.97	12.78	20.99
CD66c lh	80.41	62.13	78.18	71.16	89.87	77.19	97.59	87.93		CD66c lh	71.27	74.67	83.53	92.76		CD66c lh	9.14	3.51	6.34	4.83
CD318 hl	71.71	28.12	69.22	40.1	84.86	60.42	96.22	48.44		CD318 hl	49.915	54.66	72.64	72.33		CD318 hl	21.795	14.56	12.22	23.89
CD318 lh	84.77	74.12	82.94	74.22	92.46	85.59	98.17	94.5		CD318 lh	79.445	78.58	89.025	96.335		CD318 lh	5.325	4.36	3.435	1.835
TSPAN8 hl	78.95	79.83	79.56	82.33	89.36	89.51	97.65	97.28		TSPAN8 hl	79.39	80.945	89.435	97.465		TSPAN8 hl	0.44	1.385	0.075	0.185
Expression [% of CAR T+] of Exhaustion Markers
	Target cell	AsPC1
	E:T	2:1
	Time	48h								Avergaes						STD
	LAG3+/41BB+		PD-1+		LAG3+		41BB+				LAG3+/41BB+	PD-1+	LAG3+	41BB+			LAG3+/41BB+	PD-1+	LAG3+	41BB+
CLA hl	0.03	0	0.79	0.59	1.05	0.65	0.32	0.1		CLA hl	0.015	0.69	0.85	0.21		CLA hl	0.015	0.1	0.2	0.11
CLA lh	0	0	0.63	0.5	0.58	0.22	0	0.11		CLA lh	0	0.565	0.4	0.055		CLA lh	0	0.065	0.18	0.055
CD66c hl	30.87	20.92	65.57	56.27	41.97	30.32	59.48	47.23		CD66c hl	25.895	60.92	36.145	53.355		CD66c hl	4.975	4.65	5.825	6.125
CD66c lh	28.67	20.15	63.8	55.89	40.2	29.61	58.21	47.21		CD66c lh	24.41	59.845	34.905	52.71		CD66c lh	4.26	3.955	5.295	5.5
CD318 hl	62.53	52.58	79.49	74.12	69.18	61.91	80.5	79.54		CD318 hl	57.555	76.805	65.545	80.02		CD318 hl	4.975	2.685	3.635	0.48
CD318 lh	41.43	38.47	60.08	59.64	51.14	47.8	68	64.64		CD318 lh	39.95	59.86	49.47	66.32		CD318 lh	1.48	0.22	1.67	1.68
TSPAN8 hl	32.93	31.61	61.15	58.24	45.86	43.49	62.33	57.3		TSPAN8 hl	32.27	59.695	44.675	59.815		TSPAN8 hl	0.66	1.455	1.185	2.515
Expression [% of CAR T+] of Exhaustion Markers
	Target cell	HEK293T
	E:T	2:1
	Time	48h								Avergaes						STD
	LAG3+/41BB+		PD-1+		LAG3+		41BB+				LAG3+/41BB+	PD-1+	LAG3+	41BB+			LAG3+/41BB+	PD-1+	LAG3+	41BB+
CLA hl	0	0.02	0.63	0.85	0.58	0.52	0.15	0.23		CLA hl	0.01	0.74	0.55	0.19		CLA hl	0.01	0.11	0.03	0.04
CLA lh	0	0	0.46	0.23	0.41	0.49	0.27	0.16		CLA lh	0	0.345	0.45	0.215		CLA lh	0	0.115	0.04	0.055
CD66c hl	0	0.04	0.83	0.46	0.41	0.25	0.22	0.23		CD66c hl	0.02	0.645	0.33	0.225		CD66c hl	0.02	0.185	0.08	0.005
CD66c lh	0.03	0.05	0.67	0.63	0.29	0.31	0.14	0.33		CD66c lh	0.04	0.65	0.3	0.235		CD66c lh	0.01	0.02	0.01	0.095
CD318 hl	0.04	0.04	0.65	0.44	0.63	0.42	0.53	0.7		CD318 hl	0.04	0.545	0.525	0.615		CD318 hl	0	0.105	0.105	0.085
CD318 lh	0.02	0.05	0.87	0.95	0.85	0.69	0.96	0.8		CD318 lh	0.035	0.91	0.77	0.88		CD318 lh	0.015	0.04	0.08	0.08
TSPAN8 hl	0.09	0	0.95	0.31	0.86	1.36	1	0.09		TSPAN8 hl	0.045	0.63	1.11	0.545		TSPAN8 hl	0.045	0.32	0.25	0.455
Cytokine Release [pg/ml]
	Target cell	BxPC3
	E:T	2:1																								Averages						STD
	Time	48h
	GM-CSF		IFN-a		IFN-g		IL-2		IL-4		IL-5		IL-6		IL-9		IL-10		IL-12		IL-17A		TNF-a				GM-CSF	IFN-g	IL-2	TNF-a			GM-CSF	IFN-g	IL-2	TNF-a
CLA hl	2.7	3.6	40.8	14.4	5.4	0	45.6	0	0	0	0	0	0.3	0	1.2	0	2.1	3.3	0	0	0	0	0.9	0.6		CLA hl	3.15	2.7	22.8	0.75		CLA hl	0.45	2.7	22.8	0.15
CLA lh	2.7	3.9	0	0	0	0	0	21.3	0	0	0	0	0	0	3.9	1.2	3	0.6	0	0	0	0	0	0		CLA lh	3.3	0	10.65	0		CLA lh	0.6	0	10.65	0
CD66c hl	2899.8	3312.3	0	19.8	5745.3	6109.5	228.9	0	0	0	4.2	5.4	0.3	0.6	86.4	91.8	2.1	3	0	1.5	0.6	0	174.6	180		CD66c hl	3106.05	5927.4	114.45	177.3		CD66c hl	206.25	182.1	114.45	2.7
CD66c lh	6927.3	4443.6	37.2	36.9	12953.1	8207.4	3709.2	2382	0	0	14.7	9	1.5	0.9	218.7	154.8	2.7	3.3	0.9	0.6	0	1.5	413.4	264.6		CD66c lh	5685.45	10580.2	3045.6	339		CD66c lh	1241.85	2372.85	663.6	74.4
CD318 hl	5306.4	4790.7	0	18	13540.5	11261.1	3907.2	29.1	0	0	8.7	7.8	1.8	1.8	214.8	176.1	1.8	3.3	0.3	0.6	0.3	0	393	320.7		CD318 hl	5048.55	12400.8	1968.15	356.85		CD318 hl	257.85	1139.7	1939.05	36.15
CD318 lh	2915.1	3800.7	0	0	3491.1	4196.1	0	0	0	0	6	8.7	0.6	0.9	102	116.4	4.2	2.1	0	0	0	0	90	112.2		CD318 lh	3357.9	3843.6	0	101.1		CD318 lh	442.8	352.5	0	11.1
TSPAN8 hl	923.7	1024.2	14.7	24.9	2863.2	3321.3	0	0	0	0	25.8	31.2	0.9	0.9	275.7	273.6	4.2	3	0.3	0.6	1.2	0.6	9.6	13.5		TSPAN8 hl	973.95	3092.25	0	11.55		TSPAN8 hl	50.25	229.05	0	1.95
MOCK	1.5	1.8	0	0	0	0	0	0	0	0	0	0	0	0	0	1.8	0.6	1.2	0	0	0	0	0	0		MOCK	1.65	0	0	0		MOCK	0.15	0	0	0
Cytokine Release [pg/ml]
	Target cell	AsPC1
	E:T	2:1																								Averages						STD
	Time	48h
	GM-CSF		IFN-a		IFN-g		IL-2		IL-4		IL-5		IL-6		IL-9		IL-10		IL-12		IL-17A		TNF-a				GM-CSF	IFN-g	IL-2	TNF-a			GM-CSF	IFN-g	IL-2	TNF-a
CLA hl	2.1	2.1	27.9	0	0	0	7.2	0	0	0	0	0	0	0	0	0.6	2.7	0	0.9	0	0.9	0	0.9	0		CLA hl	2.1	0	3.6	0.45		CLA hl	0	0	3.6	0.45
CLA lh	1.2	1.8	0	27	0	0	33.6	43.5	0	0	0	0	0	0	0	0	0	2.4	0	0.6	0.3	0.6	0.3	0.6		CLA lh	1.5	0	38.55	0.45		CLA lh	0.3	0	4.95	0.15
CD66c hl	7282.2	6264.9	0	14.4	30000	30000	10625.7	2178.9	0	0	5.4	3.6	0	0	4.5	0	2.4	1.5	0	0	0	0.3	668.7	702.3		CD66c hl	6773.55	30000	6402.3	685.5		CD66c hl	508.65	0	4223.4	16.8
CD66c lh	16967.1	13964.7	0	0	30000	30000	30000	24895.8	0	0	8.4	5.1	0.6	0	3.9	11.1	0.3	3	0	0	0.3	0	945.3	1041		CD66c lh	15465.9	30000	27447.9	993.15		CD66c lh	1501.2	0	2552.1	47.85
CD318 hl	15674.7	11272.8	0	27.3	30000	30000	25795.8	2785.8	0	0	7.8	2.7	0	0	4.2	40.2	0	2.1	0.3	0.9	0.6	0	934.8	759.6		CD318 hl	13473.8	30000	14290.8	847.2		CD318 hl	2200.95	0	11505	87.6
CD318 lh	10189.2	8727.6	19.2	0	30000	30000	5269.2	1041.3	0	0	9.3	5.7	0	0	23.7	11.7	2.4	3.6	0.3	2.1	1.2	0.9	439.5	405.9		CD318 lh	9458.4	30000	3155.25	422.7		CD318 lh	730.8	0	2113.95	16.8
TSPAN8 hl	26559	24080.1	0	39.3	30000	30000	30000	30000	0	0	24.6	20.1	2.4	3	160.2	104.1	3.3	4.2	0	3	2.4	1.5	2530.8	2927.4		TSPAN8 hl	25319.5	30000	30000	2729.1		TSPAN8 hl	1239.45	0	0	198.3
MOCK	4.8	8.7	30	0	3.6	31.2	0	0	0	0	0	0	0	0	0	0	2.1	3	2.1	1.8	0	0.6	1.5	0		MOCK	6.75	17.4	0	0.75		MOCK	1.95	13.8	0	0.75

## Sheet: S Spacer
	Killing [% Decrease of Green Surface Area]
	Target cell	BxPC3
	E:T	5:1
	BxPC3		Mock		CLA hl		CLA lh		CD66c hl		CD66c lh		CD318 hl		CD318 lh		TSPAN8 hl		TSPAN8 lh
Elapsed [h]	Normalized Green Surface Area	Std.	Normalized Green Surface Area	Std.	Normalized Green Surface Area	Std.	Normalized Green Surface Area	Std.	Normalized Green Surface Area	Std.	Normalized Green Surface Area	Std.	Normalized Green Surface Area	Std.	Normalized Green Surface Area	Std.	Normalized Green Surface Area	Std.	Normalized Green Surface Area	Std.
0	100	0	100	0	100	0	100	0	100	0	100	0	100	0	100	0	100	0	100	0
2	103.022	0.298677	87.2105	0	88.459	0.80167	90.0364	0.40298	87.4946	0.967917	88.0214	0.259696	89.1518	0.458139	92.7325	0.733434	81.9525	0.0363161	83.5743	0.528048
4	107.812	0.343103	81.6491	0	81.597	1.36892	84.5862	1.27391	69.5868	1.32979	70.5001	0.344822	70.5003	2.07532	77.3146	0.140285	63.0191	0.792488	66.6151	0.495276
6	112.634	0.17124	74.2298	0	73.9527	1.5057	79.7491	0.990832	57.2522	1.98939	57.2691	0.906741	55.9745	1.76944	61.9488	0.334466	50.6802	0.759587	54.1667	0.2546
8	117.092	0.578204	67.4058	0	66.2448	1.98136	74.4557	0.265518	49.1381	2.08733	48.7009	0.668822	44.7847	1.92264	50.9996	1.15549	42.6255	0.731626	45.9385	0.527943
10	120.829	0.727349	63.8548	0	60.8959	2.04194	70.3362	0.430586	42.8971	3.1128	42.0155	0.941709	36.8525	1.86526	44.0288	1.49764	36.531	0.74868	39.355	0.844252
12	123.255	0.857837	61.5014	0	57.224	1.97498	67.7423	0.296512	37.3983	3.46515	36.9984	1.37827	31.4027	2.19221	38.9388	1.44731	32.885	1.18505	35.4085	0.543879
14	124.805	1.27283	60.1212	0	54.7395	2.20328	65.4889	0.328555	32.4882	3.41415	32.0332	1.38265	26.6811	2.64286	35.2762	1.92691	30.2599	1.20444	31.8249	0.773776
16	126.18	1.07766	59.5824	0	53.456	2.18768	64.1772	0.197031	28.5574	3.45583	28.499	1.47756	23.0189	2.16227	32.2028	1.57592	28.6337	1.07002	28.5777	1.54294
18	127.435	1.04349	58.709	0	52.5607	2.24673	62.6093	0.0019827	25.0816	3.54956	25.5685	2.08652	20.0527	2.17948	28.6972	1.46904	27.0746	0.397307	27.1258	1.48556
20	127.585	0.670811	58.3108	0	51.5237	2.44313	61.6648	0.167547	22.4828	3.7352	22.5041	2.03691	18.3296	1.73631	25.8232	1.46243	25.4804	0.0995658	25.5686	2.01391
22	127.415	0.01837	58.2807	0	50.7022	2.39033	61.3108	0.456257	19.3933	3.9685	20.3492	1.14059	15.8477	1.57324	22.9077	1.15354	24.609	0.133991	24.5506	2.44897
24	125.562	0.271709	58.8451	0	50.9215	2.09284	61.2595	0.467352	18.3951	4.11508	18.8331	2.28185	14.2888	1.26916	20.4518	0.439694	23.7033	0.404065	23.7294	1.94366
26	125.455	0.100846	58.6772	0	50.1645	2.2171	61.356	0.740612	14.8522	4.77955	16.9324	1.51204	12.8529	1.71435	18.4715	1.16932	22.8204	0.451371	22.6204	2.13123
28	124.711	0.0878464	59.4705	0	50.3047	2.38257	61.9694	0.736704	12.9822	4.98082	15.0022	0.669112	12.4654	2.23936	18.0264	0.634899	22.344	0.419411	22.4308	2.01776
30	123.618	0.0851319	59.7454	0	49.5761	2.5945	62.4013	0.693816	11.7854	5.06132	14.205	0.137158	11.5164	1.82682	16.2304	0.854092	21.8269	0.613276	22.2767	2.20913
32	123.306	0.219542	60.0316	0	49.8021	2.89772	62.0382	1.01542	11.0784	4.43624	13.5075	0.201904	11.2923	1.36011	14.7777	0.757951	21.2849	1.07348	22.5128	1.43841
34	123.253	0.176158	60.1017	0	49.0232	3.14742	61.8298	1.19209	10.2723	4.63714	12.5657	0.106274	10.5467	1.38504	14.1795	0.396223	21.2566	1.04019	22.8361	1.37684
36	123.994	0.0850655	59.976	0	48.9253	3.38192	61.7595	1.31933	9.25216	4.69612	11.5184	0.0651646	10.3562	1.43184	13.1167	0.729151	21.1565	0.941718	22.9503	1.26227
38	124.378	0.383979	60.1244	0	48.4366	3.65391	61.3816	1.86747	8.66522	4.61604	10.8511	0.166679	10.8263	1.46542	13.0227	0.761494	21.0906	1.16418	23.5006	1.09882
40	124.414	0.425406	60.8022	0	48.0345	3.67455	61.984	2.14918	7.8975	4.45318	10.5696	0.055373	10.3056	1.43288	12.9234	0.959599	21.8174	0.770584	24.1229	1.07182
42	124.503	0.200794	60.8351	0	48.1964	3.96703	62.4469	2.20456	7.13891	4.4737	9.51821	0.212984	9.85476	1.25696	12.7223	0.77076	22.1008	1.38114	25.2113	1.06892
44	124.457	0.232983	61.2654	0	48.2973	4.33537	62.2053	2.6555	6.53701	4.67628	9.18601	0.202918	9.97851	0.877373	12.9917	1.02991	22.6622	1.07802	26.1328	0.759503
46	127.378	0.777407	62.7141	0	49.5987	5.21427	64.8612	3.43134	6.39904	4.90151	8.98515	0.0553448	10.0698	0.609266	12.8164	1.2587	23.6264	1.19645	28.0391	0.583888
48	127.609	0.351941	63.3597	0	49.5238	5.52256	65.4927	3.27091	5.76347	5.23211	8.42423	0.0999604	10.6316	0.474727	13.3395	0.635761	23.9348	1.29491	28.5448	0.397373
	Killing [% Decrease of Green Surface Area]
	Target cell	AsPC1
	E:T	5:1
	AsPC1		Mock		CLA hl		CLA lh		CD66c hl		CD66c lh		CD318 hl		CD318 lh		TSPAN8 hl		TSPAN8 lh
0	100	0	100	0	100	0	100	0	100	0	100	0	100	0	100	0	100	0	100	0
2	95.5463	0	103.486	0	100.192	0.223409	98.2759	0.0256571	96.2461	0.0311954	94.9918	0.216648	91.9331	0.980945	91.7685	0.607057	97.5315	0.34737	96.9476	0.46185
4	93.7257	0	102.433	0	96.0087	0.0241118	90.4144	2.06172	88.6679	0.307223	85.0644	0.00251324	82.8845	1.24983	81.9998	0.652534	93.6787	1.94471	91.221	2.73045
6	94.7858	0	99.259	0	89.6414	0.176238	82.2354	0.622349	84.1377	0.260879	78.089	0.259546	79.9575	1.15761	76.5316	0.189646	91.4793	2.0675	86.6661	2.98001
8	95.9056	0	96.0714	0	83.7289	0.38506	76.7117	0.00509576	84.0105	0.641268	76.5048	0.522103	80.3258	0.991231	76.5825	0.440467	90.7649	1.57845	84.4388	3.07816
10	98.1447	0	90.8475	0	77.6084	0.976429	73.1158	0.0915456	84.9269	0.375285	76.8872	0.704533	80.7887	1.08941	78.2747	0.607225	90.1273	1.40485	83.3119	3.34548
12	98.1165	0	88.4762	0	73.5819	0.618372	70.7579	0.415257	84.9809	0.484598	76.1078	0.837826	80.3236	1.16257	78.6005	0.595713	88.1685	1.3352	80.9905	2.83982
14	99.0886	0	85.8783	0	70.0746	0.57991	69.5091	0.646658	84.9605	0.72523	73.7641	0.766417	78.2898	1.88435	77.7551	0.51494	85.1283	1.50374	77.7452	2.39517
16	99.8693	0	84.2407	0	67.1394	0.601556	67.7414	0.513261	83.0341	0.575346	70.5803	0.818062	75.3105	2.24215	76.138	0.600402	82.2198	1.83632	75.3579	2.55681
18	99.9276	0	81.9691	0	65.4705	0.458702	66.4988	0.15279	79.8998	0.485095	67.064	1.0789	71.9392	2.27026	73.2015	0.460086	79.7902	2.02346	72.4346	2.08443
20	100.034	0	80.7649	0	63.889	0.841451	64.3895	0.0297562	76.5868	0.266324	64.5562	1.12764	68.9614	2.38538	70.3228	0.10987	77.4114	2.25821	70.2051	2.34984
22	100.552	0	79.2013	0	61.7671	0.906774	62.3968	0.600418	74.0171	0.442661	61.7481	0.65646	66.7475	2.00416	67.5894	0.0745949	75.6069	2.34143	67.662	1.81711
24	101.186	0	79.9938	0	59.3641	0.667331	58.6055	0.296251	71.1115	0.38872	60.3471	0.479693	64.841	1.96189	65.2923	0.0732776	73.8202	2.27998	64.6444	1.44968
26	100.749	0	77.0447	0	58.379	0.80878	57.2966	0.331033	70.2995	0.688467	59.821	0.651794	63.595	2.578	64.3363	0.281134	71.6501	2.05481	61.9953	1.16475
28	101.116	0	75.738	0	56.6598	0.775148	55.4328	0.0813353	67.9596	0.637071	57.9504	0.355406	61.606	2.41638	62.1751	0.655168	68.0347	1.6663	59.0664	0.917656
30	101.639	0	73.7249	0	53.9624	0.530917	53.1257	0.386804	66.4315	0.884155	56.2675	0.535057	59.7706	2.57143	60.1821	0.344821	65.4183	1.78891	56.13	0.272951
32	102.462	0	72.7609	0	51.8111	0.457526	51.186	0.643959	64.4119	0.903866	54.3242	0.563888	57.7912	2.40165	57.998	0.656379	61.9888	1.05226	53.389	0.222013
34	102.891	0	71.9311	0	50.5192	0.500884	49.7196	0.906143	61.9482	1.05075	52.3509	0.598372	55.8443	2.18523	56.0605	0.54592	59.6832	0.93462	51.3909	0.114077
36	103.044	0	71.0192	0	49.0427	0.274861	48.657	0.890293	59.248	0.601901	50.5233	0.598739	53.9565	2.03551	54.7607	0.498569	57.296	0.467795	49.4126	0.789332
38	103.153	0	70.5237	0	47.4832	0.740195	47.6919	1.20307	56.889	0.542126	48.7665	0.46707	51.9598	1.80418	52.6442	0.691838	55.1774	0.468461	47.566	0.988959
40	103.268	0	70.5539	0	46.4048	1.16373	46.9157	1.27493	54.1797	0.47698	47.0802	0.461124	50.1287	1.75869	50.7997	0.212064	53.8708	0.524572	46.4378	1.38646
42	103.168	0	70.6374	0	45.9063	1.05365	46.4174	1.37651	52.2388	0.421728	45.2655	0.53361	49.1679	1.25776	49.5023	0.198099	52.5773	0.00758949	45.6274	1.793
44	103.192	0	70.5248	0	45.4254	1.06542	46.0758	1.38167	50.5343	0.445893	43.8798	0.634698	47.6377	1.12692	49.0352	0.301713	51.6318	0.128093	45.4114	1.86151
46	102.863	0	71.3452	0	46.0046	1.05068	46.9275	1.38034	49.735	0.639491	43.876	0.438117	47.1854	0.806586	48.0897	0.264643	51.1022	0.378453	45.4366	2.06561
48	102.835	0	70.9772	0	44.9259	0.572788	46.4137	1.18687	48.4764	0.741973	43.3549	0.401412	46.74	0.714168	47.4479	0.0526858	50.3838	0.518948	45.3562	2.04459
	Killing [% Decrease of Green Surface Area]
	Target cell	BxPC3
	E:T	2:1
	BxPC3		Mock		CLA hl		CLA lh		CD66c hl		CD66c lh		CD318 hl		CD318 lh		TSPAN8 hl		TSPAN8 lh
Elapsed [h]	Normalized Green Surface Area	Std.	Normalized Green Surface Area	Std.	Normalized Green Surface Area	Std.	Normalized Green Surface Area	Std.	Normalized Green Surface Area	Std.	Normalized Green Surface Area	Std.	Normalized Green Surface Area	Std.	Normalized Green Surface Area	Std.	Normalized Green Surface Area	Std.	Normalized Green Surface Area	Std.
0	100	0	100	0	100	0	100	0	100	0	100	0	100	0	100	0	100	0	100	0
1.35	99.4571	0.46859	105.309	0.0163	100.809	0.1951	101.592	1.30075	102.903	0.65975	102.941	0.69565	102.926	0.01735	102.582	0.2728	102.742	0.0611	100.736	0.3979
2	101.219	0.68555	106.775	0.0303	102.788	0.22695	103.487	1.3893	105.778	0.82255	105.256	0.4906	105.368	0.29215	104.955	0.3527	105.26	0.11945	101.405	0.36715
4	106.473	0.7408	110.094	0.20515	107.013	0.10665	108.007	1.402	109.802	0.2379	109.331	0.62765	107.5	0.3364	108.222	0.66725	108.685	0.2635	104.297	0.79625
6	110.128	0.63945	111.046	0.1403	109.923	0.5548	111.03	1.79665	107.525	0.11805	107.005	1.09	102.215	0.04845	105.785	0.7425	105.563	1.0461	105.792	1.6698
8	112.901	0.21315	113.061	0.1344	112.355	0.26355	113.484	2.02235	104.002	0.7784	102.186	1.9341	93.9674	0.314175	100.575	0.01665	100.466	1.59252	107.941	2.13755
10	114.675	0.0415	116.006	0.22895	114.781	0.8603	117.171	2.33315	97.1208	3.05178	94.9399	2.23392	82.8902	0.20179	95.8916	0.23553	94.7526	1.75928	109.356	2.2588
12	115.799	0.21285	118.134	0.44595	116.539	0.4444	119.77	2.728	90.4963	3.9637	87.9125	2.43481	71.7101	1.24161	89.5787	1.17775	88.9137	1.65355	110.748	2.6232
14	116.639	0.7453	118.699	0.20915	117.487	0.3434	121.148	2.7442	84.027	5.07818	80.0373	3.61944	62.7961	1.78513	83.3593	1.17509	83.0685	2.38119	111.731	2.6996
16	117.699	0.32675	118.851	0.40425	118.531	0.30215	122.673	3.1867	78.3691	5.20555	73.841	3.68037	54.6813	1.21717	77.2666	1.95717	78.139	2.71176	112.245	3.1979
18	118.706	0.4666	118.927	0.645	118.799	0.50045	123.624	2.9045	73.8095	5.2766	69.2025	4.10045	47.4242	1.29041	72.8384	2.25812	72.9476	3.09966	112.237	3.1079
20	119.572	0.48655	118.412	0.0698	119.384	0.76275	124.233	2.87175	69.856	5.86178	64.1497	3.92863	42.4584	1.96092	68.6304	2.4971	69.0233	3.00093	111.784	2.6344
22	120.219	0.47405	119.23	0.00995	120.509	0.4394	125.338	2.7499	67.2575	6.44323	60.6387	4.13221	36.9226	2.10451	64.6928	3.21588	67.0402	3.40907	111.712	2.8246
24	120.017	0.7268	120.095	0.4272	120.73	0.5827	125.034	2.1391	64.7094	6.72943	57.9156	4.29567	32.8578	2.24561	60.6444	2.84881	64.7546	3.61908	113.273	2.1396
26	119.823	0.9756	121.407	0.07475	119.836	0.92325	124.686	1.9667	62.4078	7.02915	55.5449	4.64342	29.3992	2.80866	58.1165	3.41979	62.7587	3.45598	112.955	1.08485
28	118.78	1.09385	120.92	0.62435	119.427	1.41975	122.526	1.63095	60.8009	7.33747	53.1996	4.5137	26.5267	2.89304	55.8834	2.80907	61.3177	3.42698	112.45	0.64195
30	117.158	1.3822	120.423	0.2165	118.974	0.0821	122.156	1.7984	59.5898	7.70647	51.6797	4.78128	24.2688	3.11475	54.0173	3.06431	60.2833	3.54396	113.855	0.613
32	115.796	1.55585	120.474	0.41445	118.027	0.28635	120.817	2.06885	58.0369	7.9921	50.5617	4.59536	22.6484	3.50584	52.1386	2.90481	59.2482	3.78788	113.336	0.77085
34	114.276	1.3098	121.864	0.10665	116.945	0.2959	119.296	1.13605	57.7506	8.14184	49.289	4.49738	20.7789	3.58634	50.2689	3.49716	59.2861	3.42176	114.054	2.44175
36	112.956	1.1955	123.278	1.49725	116.064	0.1433	118.009	0.92505	57.6203	7.88243	48.6054	4.51589	19.6491	3.47377	49.6707	3.44211	59.5714	3.40954	115.022	3.0094
38	110.647	1.93415	125.203	2.3219	115.782	0.2324	117.977	1.1898	57.5011	8.63569	48.6623	4.29547	18.2814	3.2762	48.8353	3.38508	59.8166	3.69258	116.179	2.913
40	109.007	2.2976	126.601	1.4675	116.067	0.6357	117.137	0.62005	57.3707	8.59448	47.7819	4.73065	17.139	3.37076	49.2284	3.56615	60.5491	3.648	117.775	2.29325
42	107.458	2.07085	128.454	2.3425	115.675	0.0138	117.936	0.008	57.8521	9.10521	47.3315	4.54006	16.1451	3.48822	48.8054	4.69132	60.7335	3.69513	118.12	2.8079
44	106.429	1.8949	130.961	1.8874	117.687	0.24075	118.648	0.1554	58.0182	9.18731	46.8306	4.53699	15.2671	3.29125	48.6241	4.37419	61.8678	3.96976	120.232	3.27745
46	104.893	1.56995	131.275	2.10125	118.575	0.44625	119.684	1.24735	58.0116	9.40225	46.2213	5.0803	14.3298	2.98963	47.592	4.55712	61.9596	3.98664	120.946	3.53745
48	103.902	1.64575	132.696	1.8942	119.623	0.0615	120.266	0.41555	58.5061	10.5459	46.2064	5.62461	13.7726	3.24161	47.2166	5.02726	62.9022	3.75786	121.887	3.7879
50	102.716	1.4252	133.321	2.61275	120.687	0.5427	121.015	0.05695	59.5274	11.005	46.2938	5.52902	13.092	2.8751	47.429	4.88241	64.0365	3.29894	122.635	3.94395
52	101.482	1.33935	132.926	2.353	120.597	0.1953	121.328	0.56305	60.6513	10.7548	46.2282	4.96308	12.3537	2.83762	47.5293	6.25071	64.0368	3.43108	124.37	4.2615
54	99.7454	0.851265	133.465	1.4584	120.636	0.10035	121.137	0.51605	61.5517	11.1824	46.1117	5.27576	11.7665	2.81788	47.3773	5.58206	65.3661	2.8859	125.282	4.59395
56	98.7299	1.64104	134.704	2.1461	120.967	0.1535	121.516	0.2539	62.195	10.9982	47.0013	5.23816	11.1575	2.46323	47.6351	5.5559	66.1969	2.62696	125.344	5.96865
58	96.703	1.18122	134.332	2.05215	120.944	0.6213	122.233	0.8036	63.951	11.8189	46.8976	4.94987	10.5371	2.61321	47.1	5.8608	66.9091	2.75214	127.364	4.9031
60	95.9166	1.32923	135.181	1.9407	121.723	0.08205	122.932	0.2336	65.1534	12.4453	47.5566	5.0188	9.99236	2.59837	48.0722	5.65925	67.7762	2.18489	128.235	5.1666
62	95.2366	1.0159	137.474	3.3709	121.934	0.1399	122.498	0.7554	66.8189	13.5585	47.4502	5.12317	9.31295	2.37903	47.2009	5.01397	68.7744	1.99159	128.903	6.39125
64	94.5667	1.32305	139.478	1.0791	122.689	1.15475	123.183	1.2464	68.7451	14.5723	47.4133	4.89842	8.69329	2.25573	46.3574	5.4385	69.8826	2.6223	130.718	5.66525
66	94.0812	1.36811	140.629	1.50315	123.899	0.8053	124.235	0.70975	69.2806	14.6648	46.0993	4.62368	8.36379	2.08725	45.7447	5.61862	70.363	2.19493	131.084	5.79945
68	93.4209	1.32909	141.835	2.5954	124.951	0.29615	125.685	1.4264	68.6389	14.6641	45.5136	4.93941	8.11904	2.09961	46.0688	6.21309	70.8071	2.1568	132.514	4.9613
70	91.9641	0.910185	142.934	1.178	126.387	0.34055	125.851	1.80385	69.0403	15.0175	45.6194	4.77692	8.06526	2.08717	46.4922	6.26419	70.3602	2.56078	134.318	5.24385
72	91.5454	0.8147	144.243	1.51935	126.808	0.0483	126.078	2.24735	69.3152	14.3349	45.5837	4.12602	7.95159	1.98946	46.3477	6.32275	70.1755	2.73257	136.074	5.0872
74	91.0591	0.75773	145.252	2.2196	127.178	0.4394	127.462	1.5164	70.1678	14.6014	45.3572	4.54754	7.82298	1.99871	47.1942	5.62965	70.6399	3.06599	137.343	4.1728
76	90.8064	0.93547	146.176	1.74905	127.68	0.03695	127.082	2.0879	71.0314	14.7319	45.1115	4.70196	7.90903	1.8268	47.2147	6.24031	70.5284	2.9333	136.543	4.91955
78	89.937	0.72486	146.463	2.1119	128.189	0.70995	126.786	2.5248	71.5111	15.3301	45.0458	4.43798	7.85552	1.8529	47.6677	5.80356	71.0861	3.3272	137.952	5.743
80	89.2771	0.61274	145.984	2.02645	128.437	0.3555	127.223	2.3604	72.6064	15.8624	45.5985	4.64141	7.72226	1.94217	48.4358	6.70177	72.1031	3.25988	138.294	4.1323
82	88.5578	0.17053	146.263	2.26415	128.91	0.4627	128.314	2.96815	73.5213	15.7837	45.621	4.38345	7.69957	2.01419	48.6112	6.63318	72.6799	2.38937	137.499	5.72955
84	88.4086	0.91369	145.822	2.62475	128.881	1.1807	128.636	3.01675	75.0733	16.7838	45.6541	4.64768	7.73566	2.06152	49.76	6.96593	73.8499	2.0648	138.254	6.3682
86	88.3362	1.0339	146.565	3.04715	129.117	1.77905	127.867	2.4303	75.9725	17.1888	45.7647	4.35733	7.81621	1.9675	50.7443	7.93856	74.4047	2.20947	138.705	5.91585
88	87.8013	0.856115	146.998	1.6304	129.13	1.502	127.874	2.2663	78.5383	16.8944	46.296	4.90708	8.0211	1.82915	51.7678	8.57335	75.4625	1.58061	140.073	6.5443
90	87.5179	1.12926	147.724	1.9576	129.39	1.10265	128.645	2.48265	79.9945	17.5637	46.815	5.22083	8.20198	1.83271	52.996	7.84278	77.0333	2.48943	140.658	5.92915
92	88.1625	0.791795	148.398	1.3873	129.861	1.7411	129.586	2.4137	81.718	18.8801	47.0256	4.83546	8.03419	1.88196	53.5218	8.23551	77.9744	1.43184	141.197	6.5677
94	87.6573	0.694465	149.146	1.41325	129.818	2.4102	130.506	3.1755	83.3439	19.0621	47.5915	5.13448	8.00015	1.81927	54.3809	8.45854	78.499	1.18534	142.739	6.95915
96	87.1432	0.33762	149.347	1.57755	130.629	2.29785	130.846	3.0114	83.8964	19.7376	48.8234	5.26549	8.21064	2.00711	55.6977	8.82479	78.1429	1.12024	144.357	7.50795
98	86.9543	0.23175	150.066	0.94705	131.57	2.38045	131.183	2.53595	85.4211	20.3662	50.0448	5.37925	8.38207	1.7883	57.2854	9.28656	79.5445	1.296	146.252	6.51225
100	86.5986	0.267555	150.311	0.8199	131.676	2.93325	131.622	2.82555	85.2385	20.1335	51.1154	5.86171	8.29435	1.82806	57.8222	9.31891	79.3755	0.954065	146.227	6.91235
102	87.0181	0.31034	151.256	0.447	131.865	2.4137	132.063	2.38525	86.3983	20.6956	51.6863	5.30774	8.58145	1.90643	58.6437	9.67325	78.8286	0.51476	146.228	7.4764
104	86.4006	0.35464	150.477	1.51615	132.245	2.34265	132.504	2.6244	86.7628	21.6564	52.8197	6.08944	8.43979	1.75054	59.7652	9.58882	79.0698	0.794385	145.909	5.76785
106	86.2213	0.088195	150.645	0.26015	132.987	2.6867	132.694	3.4524	87.9308	22.8913	53.5781	5.51457	8.63389	1.91899	60.8139	10.0808	79.3844	0.32436	145.743	7.0405
108	86.0195	0.06725	150.538	0.7099	132.625	3.37715	132.686	2.98295	89.0784	23.4337	54.3429	5.41009	8.91194	1.93711	61.5279	10.1068	80.0699	0.25491	144.878	6.4927
110	85.8934	0.231085	150.573	0.4742	132.873	2.96495	133.043	3.17725	89.203	22.33	54.661	4.97912	8.70829	1.73415	61.7894	10.4645	80.2425	0.394425	144.981	7.3781
112	86.0025	0.3759	151.541	0.41535	132.723	3.0276	133.85	3.52805	90.2128	22.4837	55.6006	4.59664	8.83101	1.69412	62.5557	11.0623	80.7432	1.07862	145.299	7.759
114	85.8857	0.04772	150.722	0.4183	133.069	3.3687	134.104	2.81865	91.0652	23.2896	55.9193	4.3804	8.88344	1.65289	64.175	11.659	80.7891	0.61603	146.858	7.27385
116	86.111	0.00961	151.397	0.52585	133.522	3.4147	134.043	3.3465	92.1756	23.9578	56.9276	3.71301	8.99796	1.74382	65.1212	11.6768	81.3293	0.435095	147.368	7.3687
118	86.9081	0.392505	152.263	0.2194	133.758	3.2819	134.781	3.54785	94.0626	24.7246	57.6493	3.56151	8.98696	1.80959	66.4854	12.5331	82.0516	0.073655	146.961	8.0549
120	86.6983	0.474295	151.105	0.0495	134.849	2.6091	135.243	3.76965	94.4887	25.1319	57.811	3.2974	9.05801	1.80265	67.3448	13.3989	81.0741	0.124645	146.273	7.6398
122	87.4041	0.36122	150.936	0.28635	134.804	2.55965	136.06	3.51515	94.514	25.3709	58.6496	3.25551	9.18236	1.78168	67.4218	13.1506	81.4028	0.20127	146.729	6.7107
124	87.4625	0.11128	151.739	0.73545	134.656	1.6175	135.286	4.30265	95.5566	25.4059	59.5321	2.92915	9.17195	1.70437	69.396	13.1157	81.4247	0.218615	146.616	6.16955
126	87.4793	0.20703	150.012	1.6187	135.312	2.4096	136.295	4.28595	96.2807	25.8305	59.5847	3.2118	9.07777	1.72325	69.6559	13.6245	81.6746	0.185655	146.876	7.2669
128	88.0528	0.20396	151.066	0.1972	135.012	2.09945	136.541	3.9284	96.575	27.2424	59.6889	3.16199	9.13748	1.67676	70.0694	13.8395	81.1787	0.779315	146.284	7.52045
130	88.6164	0.635195	150.843	0.10285	134.708	1.7376	136.524	5.1271	97.7818	27.3561	59.3865	2.32406	9.02664	1.55383	69.8587	13.6976	80.9024	0.487255	145.867	7.5779
132	88.6701	0.295165	150.703	0.10755	134.576	2.1468	136.867	5.2183	98.8195	29.1335	59.926	2.39166	9.20264	1.61023	70.3238	13.6305	80.6489	0.42978	146.966	6.32055
134	89.233	0.434165	150.041	0.34225	134.574	3.0002	136.91	4.6393	98.8532	29.1575	59.8056	2.39666	9.0928	1.74668	70.258	14.4568	80.0672	0.132225	145.897	6.7072
136	89.6924	0.162225	150.357	0.83035	134.892	3.4121	137.779	5.059	98.6302	29.5024	60.3672	2.93989	9.09446	1.68384	70.3462	14.2223	80.0913	0.46911	145.965	7.7044
138	89.3771	0.433035	151.103	1.00765	135.53	3.02255	137.724	5.7306	99.5246	29.9014	59.3428	3.44797	8.87926	1.62956	70.196	14.3313	78.5312	1.4379	144.985	7.7166
140	89.8528	0.532165	149.902	0.5528	136.12	3.5074	138.791	5.2554	100.355	30.2114	58.8512	3.3315	8.82244	1.59436	70.4303	14.2255	77.9678	0.796505	145.684	7.31945
142	89.4916	0.226025	148.794	0.73025	135.292	3.1475	139.401	4.45225	99.2947	28.6805	60.4512	2.95479	8.97613	1.50039	71.465	14.7145	78.7762	1.10667	144.761	6.83185
144	90.6931	0.25073	148.568	0.2392	135.916	3.73875	139.859	4.87355	99.6429	28.2327	59.9488	2.81738	9.08034	1.30384	70.8225	15.0441	78.1105	0.293125	144.842	6.3916
146	90.2574	0.17344	147.819	0.42785	135.877	3.54715	139.877	5.52435	98.9201	27.3846	59.7225	2.59102	9.00152	1.47963	70.9451	15.3491	78.1859	0.73589	146.291	6.2445
148	90.6969	0.4396	148.301	0.26755	135.851	3.74725	140.574	6.1207	98.5993	28.4334	59.7835	2.43937	9.09398	1.36088	71.4257	15.9109	79.2321	1.40206	146.253	6.4803
150	90.5224	0.068325	147.683	0.7423	135.846	3.8439	139.614	6.03855	99.9725	29.3428	59.4617	3.05816	9.03793	1.5091	71.2129	15.1947	78.4235	1.99374	145.79	6.7873
152	91.4177	0.290875	147.035	0.2739	136.506	3.7265	140.356	5.6619	100.446	30.0658	58.8634	2.41933	8.88716	1.64535	70.3849	15.2132	78.2341	1.69749	145.59	5.729
154	90.9264	0.12843	147.555	0.63135	135.146	4.11245	140.68	6.4692	100.251	30.5575	58.3152	2.88247	8.84423	1.41328	70.7798	15.5666	76.8228	2.88849	145.096	5.2447
156	92.0329	0.394645	147.306	0.87865	135.482	4.26645	141.65	6.50355	99.4856	30.6058	58.1401	2.53258	8.89878	1.24246	70.8141	15.4567	76.3129	2.01714	143.928	6.3118
158	92.0465	0.282125	145.899	0.48375	135.349	4.3224	141.024	6.4972	98.1635	30.6423	57.7584	3.14614	8.91385	1.34529	71.4204	14.9944	75.6561	2.36791	143.252	6.1883
160	93.136	0.12454	145.504	0.1821	135.645	4.34265	141.88	6.64745	97.3154	30.4316	57.3584	2.61195	8.69371	1.2088	71.9872	14.8566	75.8251	2.58479	143.429	6.42995
	Killing [% Decrease of Green Surface Area]
	Target cell	AsPC1
	E:T	2:1
	AsPC1		Mock		CLA hl		CLA lh		CD66c hl		CD66c lh		CD318 hl		CD318 lh		TSPAN8 hl		TSPAN8 lh
Elapsed [h]	Normalized Green Surface Area	Std.	Normalized Green Surface Area	Std.	Normalized Green Surface Area	Std.	Normalized Green Surface Area	Std.	Normalized Green Surface Area	Std.	Normalized Green Surface Area	Std.	Normalized Green Surface Area	Std.	Normalized Green Surface Area	Std.	Normalized Green Surface Area	Std.	Normalized Green Surface Area	Std.
0	100	0	100	0	100	0	100	0	100	0	100	0	100	0	100	0	100	0	100	0
1.35	108.553	2.8253	118.373	2.16253	111.674	0.486744	108.951	0.421201	107.225	0.092327	107.683	0.258564	107.048	0.439892	107.141	0.0290885	107.829	0.346739	108.434	0.903571
2	110.029	3.35349	120.006	2.50274	113.254	0.606911	111.081	0.206316	108.926	0.528775	108.832	0.053003	108.409	0.297761	108.305	0.0783465	109.584	0.105239	110.283	1.50181
4	111.07	3.24062	122.145	2.52784	114.73	0.678977	112.157	0.081366	110.79	0.216518	110.867	0.49989	109.103	0.31567	110.016	0.704484	111.2	0.528505	111.318	1.83713
6	112.887	3.94944	122.639	2.74514	115.434	0.17752	112.021	0.236832	112.181	0.612595	112.018	0.166339	110.727	0.142138	110.424	0.955327	111.591	0.497014	111.344	1.69106
8	113.242	4.42846	122.706	3.05636	115.684	0.0631979	111.926	0.462056	112.386	0.08634	112.377	0.792592	110.724	0.286551	108.961	0.906662	112.539	0.522975	111.104	1.83544
10	113.593	4.04929	122.851	3.23835	115.962	0.177377	111.41	0.086298	111.275	0.570999	110.294	0.630206	109.138	0.324956	106.746	0.627486	112.224	0.27077	109.891	2.10594
12	114.256	3.86042	122.102	3.49243	115.579	0.0867359	111.589	0.306563	108.781	0.320525	107.928	0.853419	105.45	0.509347	103.073	0.328209	111.083	0.733093	109.567	1.95898
14	114.214	4.54472	120.844	3.37643	114.401	0.329286	110.943	0.305977	106.232	0.513122	105.023	0.905099	101.913	0.474497	98.7646	0.106625	108.504	0.794114	108.76	2.18919
16	113.717	4.32341	119.802	3.39341	113.49	0.496316	110.901	0.118642	103.202	0.015045	102.054	0.883335	97.7003	0.589958	95.3739	0.224769	106.196	0.391787	107.426	2.36298
18	113.244	4.38614	117.74	3.34502	112.934	0.220541	109.698	0.500958	99.7178	0.433553	98.7223	0.91275	93.1587	0.72804	91.831	0.228642	103.193	0.0141105	105.831	2.88789
20	112.901	4.48179	116.352	3.64713	112.22	0.413986	108.79	0.0015855	98.3225	0.945615	96.2239	0.354986	88.6878	1.09044	88.1506	0.407589	100.129	0.497064	104.358	1.96845
22	112.543	4.63742	113.437	3.39386	110.71	0.658912	107.607	0.408673	94.885	0.965323	92.4731	0.469002	84.4895	1.3577	84.6896	0.331958	96.5103	0.138228	102.195	2.96722
24	110.89	4.38824	111.748	3.40385	108.837	0.33909	105.954	0.834339	92.6884	1.08323	90.1355	0.145925	82.0753	1.36608	82.1971	1.20109	93.7893	0.0688356	100.623	2.35083
26	110.181	4.99539	109.65	3.78977	107.552	0.243199	104.401	0.353979	90.542	0.937515	88.5271	0.999598	78.9192	1.3127	79.9466	0.224465	91.3673	0.395843	98.8969	2.63929
28	108.298	4.39891	108.076	3.31168	106.157	0.179039	103.213	1.01537	90.114	0.833676	86.1823	0.607448	76.5934	0.892508	78.3369	0.175709	89.6092	0.482433	98.2351	3.243
30	108.136	4.49054	107.225	3.70744	104.419	0.340405	101.79	1.39469	89.1538	0.18038	84.953	0.634447	75.5564	0.492153	77.3911	0.27862	87.8264	0.28222	97.7056	3.4915
32	106.528	4.05133	107.22	3.07907	103.356	0.0368311	100.554	1.03398	89.0036	0.250208	83.2033	0.396055	75.0412	0.697503	76.7696	0.0462236	86.5483	0.657275	97.0919	3.48839
34	105.755	3.35228	106.207	2.56211	102.628	0.0355014	99.6929	0.994025	88.5571	1.04574	82.0873	0.0586261	73.9076	0.471986	76.1372	0.0052217	84.2987	0.363858	96.4788	3.32325
36	104.913	3.85702	106.54	2.35379	101.581	0.565845	98.9982	1.42802	88.4935	1.53666	80.4536	0.0548291	72.6784	1.08422	75.8571	0.0777208	83.6607	0.207245	95.6363	3.3119
38	104.738	3.23074	107.074	1.90452	100.317	0.642984	98.4148	1.08296	88.4728	1.20058	79.7503	0.0182122	71.4174	1.34853	74.8348	0.180794	82.7645	0.367372	95.6452	3.12687
40	103.792	3.20813	107.053	2.03537	99.7113	0.167838	98.0982	1.19889	88.8378	1.35798	79.0399	0.0040311	70.8433	1.10434	74.362	0.19737	80.6196	0.814486	94.2121	2.87601
42	103.082	3.12266	107.358	2.46368	98.7434	0.460062	97.7391	0.966423	88.3115	1.33685	76.9423	0.771018	70.7635	1.0429	72.4414	0.230761	78.4192	0.97978	93.5514	2.44006
44	102.59	3.27913	107.968	2.24162	98.6201	0.804034	97.2127	1.74948	87.4586	1.72167	75.3333	0.888541	69.5919	0.834968	71.4969	0.0682501	77.2686	0.686512	93.2365	2.33051
46	103.278	2.98133	108.012	2.51726	98.2507	0.475461	96.4691	2.10937	86.41	1.79424	73.9899	0.680266	68.166	0.482484	70.6969	0.318476	75.0484	0.16692	92.5906	2.70562
48	102.776	3.39398	108.709	2.58726	97.5142	0.0332359	96.9595	2.00089	86.0309	2.6976	71.676	1.14418	66.9556	0.592966	69.8427	0.564948	72.4	0.263931	92.313	2.82727
50	102.083	3.06573	108.754	2.62638	97.3795	0.298488	96.6559	1.46099	84.6768	2.36558	69.1009	0.546384	65.5237	0.876838	68.6354	0.547446	69.4837	0.217704	91.5716	2.77098
52	101.724	3.91326	107.174	3.20976	97.0269	0.178112	96.8101	1.59327	84.2734	2.56927	66.8135	0.843608	63.6184	0.813424	67.0419	0.196079	67.5114	0.504445	90.6479	2.8642
54	101.562	3.78712	107.748	2.64731	96.8512	0.363425	96.2592	1.43735	83.1946	2.84317	64.1263	0.626618	63.4674	1.07918	65.7177	0.365859	65.0864	0.314962	90.3382	2.04079
56	101.541	4.44838	107.208	2.92892	96.4657	0.850867	97.0971	1.89261	82.1929	1.98401	62.0473	0.374047	61.8724	1.45576	63.6248	0.923871	63.0776	0.171576	89.3153	2.13603
58	100.36	4.22674	107.79	3.66172	96.1574	0.499884	97.1334	1.90882	80.293	2.58798	59.0689	0.173629	61.9173	1.92473	61.6241	0.786517	62.1505	0.313834	89.0866	3.37146
60	100.864	3.21811	107.36	3.17934	96.3571	0.712938	97.2377	2.02065	79.7837	2.67649	56.9492	0.257789	61.1069	2.62783	60.6366	1.85223	59.7182	0.0602788	88.6689	2.79424
62	100.505	4.00883	106.65	3.21999	95.8351	0.827411	96.786	1.85114	78.6725	2.70503	53.6402	0.580062	59.6765	2.12402	58.9869	1.40041	58.5044	0.341232	88.0046	3.11371
64	100.374	3.56637	106.413	3.39618	95.631	1.183	97.0935	1.55474	76.5875	3.06046	51.0465	0.218201	58.3746	2.40418	57.977	1.7459	58.3335	0.724093	87.8249	2.58605
66	99.7985	3.7813	105.802	2.87359	95.7729	1.70496	96.3987	1.01909	74.1244	3.44775	48.705	0.185731	58.2096	2.40541	56.7397	2.67172	57.1321	1.9485	87.3143	2.98646
68	100.167	3.82621	105.065	3.25431	95.5182	1.45513	96.6114	0.468976	73.5954	3.25614	47.6392	0.861623	57.2726	3.85111	55.8881	2.15272	58.0013	1.23175	86.6902	3.41849
70	99.627	3.93977	104.462	4.11649	95.6486	1.29778	96.8437	0.71324	71.5904	3.23595	45.3371	1.02585	56.3084	3.82358	54.4463	1.70715	55.6654	1.02991	86.5542	3.8832
72	99.2069	3.82763	103.568	4.00887	94.8552	1.847	96.1979	0.967017	69.7462	2.93742	43.4273	2.05535	56.2021	3.44951	53.2046	1.5585	54.4857	2.06641	85.672	3.96177
74	99.9562	3.78437	103.984	4.08645	94.692	1.66456	96.4895	1.12945	68.8075	2.12916	41.9365	1.09964	54.86	3.05729	52.3747	1.57222	54.2811	1.39021	85.2576	3.95737
76	99.647	4.57598	102.952	3.72886	94.3078	1.48859	96.1109	0.734106	66.6805	2.52146	41.8727	0.518783	54.7349	3.1926	51.0096	1.35132	52.6782	1.39144	84.4218	4.64292
78	99.5942	4.34596	102.03	4.16357	94.3169	1.40797	96.3371	0.874626	65.2675	2.87896	40.9924	0.0841357	53.4554	3.09905	50.7463	1.40757	53.6316	0.447793	84.0616	4.69629
80	99.6425	4.22597	102.159	3.60108	94.0513	1.25432	96.0135	1.053	64.2215	3.08737	40.4598	1.24137	53.1273	2.3623	50.0403	1.03894	53.0599	1.05393	83.6498	4.46115
82	99.3686	4.05927	100.733	3.93601	94.1493	1.29135	96.4566	0.403191	63.3243	2.62817	41.2255	2.13341	53.1016	2.266	50.0771	1.41659	52.437	1.33578	82.5852	4.05548
84	99.4545	3.8801	100.413	3.44466	94.2908	0.863413	96.9204	0.410304	62.3884	2.54119	41.0051	1.76039	52.8738	2.7067	49.4942	1.96128	51.1519	1.64116	82.8942	3.93474
86	99.763	3.5141	99.3288	3.52545	94.7511	1.55318	97.0054	1.29655	61.2627	2.51822	40.8794	2.26594	53.0138	2.75003	49.1904	2.13022	50.6362	1.50576	81.5696	4.39067
88	99.4348	3.12058	98.5292	3.17511	94.746	1.04582	96.6165	1.64015	60.5581	2.27711	41.4464	3.39994	53.1286	1.60211	48.9141	1.76206	49.7056	1.17141	80.9526	4.09999
90	100.327	3.28126	98.0672	2.82478	95.0216	1.14317	97.774	1.19027	60.5344	2.28628	41.7821	0.706895	52.8666	2.18085	48.5883	1.20071	49.6061	0.515521	80.6528	4.35545
92	99.7917	3.14173	97.0146	3.0288	94.5584	0.628572	97.0142	1.42871	59.6714	2.35757	41.9411	1.97737	52.5601	2.89416	48.4116	1.66846	47.7231	0.0882219	80.2251	5.05297
94	99.7267	2.88808	97.124	2.94775	95.0411	0.341969	97.0686	1.02862	58.9371	2.36157	41.4135	2.68788	52.3448	3.2096	47.7201	1.72841	46.8365	0.44672	79.904	5.06358
96	100.297	2.87791	96.8879	3.98273	94.9301	0.0933725	96.9148	1.12476	58.5141	2.50073	40.4648	2.85823	52.1058	3.07465	47.7354	1.90791	46.4232	1.10158	79.6507	5.08212
98	100.064	3.47032	97.2483	4.2974	94.9736	0.071221	98.0377	0.912823	58.0363	2.30889	40.6468	2.52907	51.6937	3.21564	47.8084	1.58058	44.6169	1.32209	79.672	5.04447
100	100.525	2.74617	96.4281	4.12572	95.0915	0.160109	97.8874	0.922851	57.5956	2.88715	40.368	3.65852	51.216	3.17694	47.4652	1.72545	44.1911	1.80086	79.0478	4.63525
102	99.9267	3.49142	95.5376	4.03551	95.4996	0.0477478	97.9772	1.08937	57.2647	2.48868	40.7433	3.74136	51.302	3.30763	46.7282	1.47687	44.2779	1.10018	78.9187	4.11393
104	99.8196	2.904	95.1767	3.3991	95.8412	0.102401	97.6848	1.51335	56.4644	2.87253	40.6965	3.63923	51.4676	3.07958	46.8014	1.97003	44.5496	0.605554	78.5855	4.0399
106	100.376	2.26446	95.4959	3.8335	95.649	0.418061	97.772	1.15386	56.0873	2.19298	41.9615	3.55814	50.9629	3.36143	46.5869	1.94495	44.5867	0.568301	78.4818	4.76918
108	100.033	2.37113	94.7947	2.68631	95.0032	0.445983	98.3275	1.15539	55.608	2.03873	42.1375	2.67881	50.9339	3.17391	46.6536	2.34176	44.3583	0.271377	78.7613	4.94582
110	99.4342	2.50693	94.9774	3.13236	94.5712	0.760051	98.3912	1.89205	54.8482	2.17191	41.9922	2.25302	51.2867	3.15282	46.5683	2.6639	44.0227	0.351329	78.1991	4.99023
112	99.3704	1.77464	94.4315	3.67351	94.4893	0.424309	98.9188	1.72673	54.2813	2.13524	41.6497	0.521757	51.1949	3.4872	46.2413	2.79507	44.4821	0.0680429	77.8011	4.6773
114	99.5026	1.37682	94.7483	4.2494	94.4636	0.760613	99.5462	1.39237	53.9953	2.09524	40.8527	0.843105	51.7814	3.17796	46.3687	2.41091	44.8063	0.127735	77.7338	4.58546
116	99.9953	1.83332	94.6487	3.49943	94.6294	0.931063	99.5886	2.06371	53.6324	2.0264	41.0917	1.41076	51.5336	3.05972	46.3641	3.09095	44.722	0.341228	77.744	4.89171
118	99.6594	2.09554	94.4602	3.13773	94.4649	0.817883	99.6036	1.91997	52.8397	2.05549	40.5285	1.77508	51.8706	2.98987	46.5911	3.21872	45.1578	0.056981	77.205	4.39131
120	99.8953	2.10001	94.0555	3.53844	94.3977	0.585978	99.4256	2.55079	52.8065	2.08077	39.8299	1.11574	51.8872	2.86786	46.5914	3.06237	44.8867	0.320396	77.1619	4.51574
122	99.2262	1.5529	93.5355	3.55299	94.5563	1.17994	99.665	2.57697	52.1735	1.69205	40.8502	0.427998	51.9333	3.06577	46.7321	3.03636	44.9883	0.0267994	76.7899	5.11511
124	99.6869	1.17735	93.634	3.50726	94.3394	0.784205	100.149	2.60423	51.5515	1.69844	39.9551	0.729964	51.6763	3.15331	46.9362	3.30282	45.0749	0.116841	76.1313	4.66219
126	99.2795	0.910722	93.2741	3.90747	94.0106	0.604767	100.603	2.93788	51.1149	1.59695	41.2953	0.152338	51.8282	2.69285	47.1949	2.98072	44.8595	0.008523	75.8701	5.16585
128	99.1166	0.736168	93.3793	3.75758	93.6737	0.403424	100.165	2.99843	51.1879	1.75754	43.2033	0.550783	51.6379	3.00535	47.2726	2.88902	45.0329	0.207847	75.3808	5.18485
130	99.3178	0.439102	93.3595	4.33362	93.9201	0.146427	100.842	2.71981	50.986	1.77733	43.9969	0.334874	51.5041	2.74354	47.4823	2.77668	45.0742	0.106455	74.7809	4.74755
132	98.9286	0.445827	92.9514	4.00894	93.9446	0.422994	100.62	1.88646	50.7306	1.38836	43.9615	1.1299	51.146	2.74634	47.2994	2.74114	44.9238	0.368027	74.3385	4.73923
134	98.8738	0.572657	92.3469	4.26275	93.6816	0.373648	100.242	2.45282	50.2051	1.73519	44.7922	2.11268	51.2256	2.86106	47.0822	2.72851	44.7731	0.121084	74.1876	4.70695
136	98.7199	0.245406	92.8413	3.64519	93.3122	0.124965	100.647	2.6534	49.8914	1.28623	45.2942	1.57154	51.2213	2.71519	47.415	2.80198	44.9524	0.144765	73.9055	4.501
138	97.9443	0.139068	92.6703	3.46915	93.1021	0.235592	100.785	2.93633	49.2101	1.52069	44.7011	1.90733	50.9886	2.78925	47.4042	2.95592	45.1644	0.102327	73.1118	4.47984
140	98.069	0.0252024	92.2502	3.09245	92.9985	0.506606	101.138	3.15721	48.9612	1.17603	44.5991	1.49224	50.6999	2.68467	47.3103	2.91481	45.4338	0.245481	73.1512	4.3657
142	98.1891	0.146031	92.115	3.27269	92.052	0.262739	101.372	2.91269	48.5657	0.815877	44.253	1.3715	50.827	2.24772	47.1461	3.38619	45.2819	0.184321	72.8191	4.67984
144	98.7354	0.251508	92.5949	3.66489	92.0038	0.378261	101.63	3.13753	48.5178	0.87354	44.5827	1.54191	51.0727	2.31453	47.2927	2.9268	45.1422	0.0772326	73.0569	4.68526
146	98.2475	0.0902975	92.0918	4.10633	91.794	0.00895695	101.659	2.94912	48.0667	0.801509	43.7646	1.50908	50.6662	2.1168	47.2225	3.15779	45.2269	0.0252685	71.9986	4.63442
148	98.3883	0.402786	90.936	3.72051	91.9201	0.574151	101.731	2.97874	47.9299	1.02047	44.166	1.70643	50.8831	2.0103	47.1186	3.34288	45.2569	0.127615	71.7261	4.85035
150	98.6228	0.194074	90.7608	4.41377	91.7001	1.25087	101.614	2.62143	47.6962	0.70515	43.1489	1.62652	51.0467	2.13089	47.233	3.13642	45.276	0.0776344	71.7003	5.0373
152	98.8826	0.110538	91.0958	4.19491	92.4262	1.2352	102.207	3.05778	47.6307	0.567491	42.5274	0.946416	50.8603	1.9486	47.2618	3.09059	45.5421	0.0277692	71.6791	5.09442
154	98.6944	0.164749	90.9472	4.08542	92.4734	0.519909	102.641	3.47781	47.4463	0.503613	43.2299	0.878681	50.6428	1.94974	47.2664	3.1692	45.4327	0.0745333	71.2239	5.08603
156	98.1893	0.124246	90.7245	4.18218	92.5187	0.208581	103.053	3.19627	47.4746	0.199672	43.2747	1.3037	51.096	1.82877	47.3826	2.98019	45.7219	0.0333809	71.0166	4.769
158	97.7992	0.0488481	90.651	4.35076	92.0365	0.321029	102.616	2.4779	47.1089	0.182817	43.0056	1.10979	50.7698	1.90322	47.4801	3.11328	45.5112	0.00310455	70.8886	4.58363
160	98.8376	0.143021	90.2942	4.47067	92.3313	0.60938	102.914	2.59336	47.1107	0.0509457	43.7991	2.45925	50.9254	2.00601	47.2976	3.2364	45.7736	0.0354059	70.2	4.4307
	Killing [% Decrease of Green Surface Area]
	Target cell	HEK293T
	E:T	2:1
	HEK293T		Mock		CLA hl		CLA lh		CD66c hl		CD66c lh		CD318 hl		CD318 lh		TSPAN8 hl		TSPAN8 lh
Elapsed [h]	Normalized Green Surface Area	Std.	Normalized Green Surface Area	Std.	Normalized Green Surface Area	Std.	Normalized Green Surface Area	Std.	Normalized Green Surface Area	Std.	Normalized Green Surface Area	Std.	Normalized Green Surface Area	Std.	Normalized Green Surface Area	Std.	Normalized Green Surface Area	Std.	Normalized Green Surface Area	Std.
0	100	0	100	0	100	0	100	0	100	0	100	0	100	0	100	0	100	0	100	0
1.35	104.308	0.370627	114.862	0.587372	107.456	0.356506	105.352	0.191505	105.423	1.19474	105.853	0.1664	112.298	3.46964	103.604	0.440926	105.028	0.266946	103.82	0.0986475
2	106.208	0.224914	113.801	0.151697	108.458	0.119591	106.127	0.0940935	106.684	1.20331	106.819	0.490786	113.235	3.92347	104.336	0.413411	105.802	1.00309	103.099	0.216394
4	110.07	0.022158	109.289	0.316703	109.465	0.113586	106.914	0.162444	107.983	1.20845	107.274	0.113719	113.097	3.67617	104.349	0.585986	106.335	0.589019	101.281	0.238827
6	113.158	0.252792	105.758	0.296963	110.823	0.144321	107.7	0.482878	109.194	1.29738	108.401	0.205186	113.143	3.84632	104.567	1.12153	105.959	0.677995	100.42	0.39723
8	115.595	0.096361	102.75	0.196979	111.804	0.379599	107.579	0.0918545	109.559	1.03862	108.98	0.196097	112.788	4.01804	104.279	1.14871	105.819	0.781218	99.3835	0.335551
10	117.693	0.45508	100.446	0.558976	111.901	0.704968	108.157	0.073427	110.351	1.46281	109.32	0.686717	112.224	4.54297	103.942	1.51016	105.441	0.401848	97.6516	0.727173
12	120.404	0.279585	99.1816	0.221838	111.989	0.625341	108.507	0.028568	110.691	0.678638	109.527	0.759602	112.302	4.0502	103.438	1.50989	105.879	0.524563	97.4561	1.13181
14	123.199	0.501649	97.6411	0.087648	112.403	0.776133	109.409	0.0056855	110.855	0.807389	109.895	0.685612	112.34	4.66224	103.067	1.82875	105.595	0.05153	96.7261	1.03657
16	126.351	0.142724	96.6831	0.0402975	113.664	0.552001	110.076	0.177318	111.376	0.228088	109.726	0.000215	112.519	4.62688	103.123	1.49791	106.228	0.402166	95.6406	1.25808
18	128.936	0.24965	95.8077	0.425392	114.223	0.381422	110.763	0.274912	112.112	0.504451	111.051	0.482721	112.918	4.73724	103.32	1.53221	106.502	0.792061	95.6349	1.55714
20	132.208	0.952998	95.1971	0.476723	116.063	0.61232	111.993	0.39899	113.993	0.250084	111.529	0.148296	113.996	4.23149	104.543	1.86339	107.312	0.26199	96.1294	1.50903
22	134.85	0.546261	95.0148	0.493322	117.581	0.372687	113.364	0.174064	115.348	0.739194	113.205	0.796366	114.239	4.54927	105.335	2.10523	108.686	0.102626	96.6029	2.05113
24	136.873	0.341721	94.6294	0.220625	118.83	0.535407	114.387	0.171719	116.838	0.629893	114.588	0.973495	115.785	4.11821	106.31	2.12256	110.104	0.509449	97.1472	1.84891
26	137.97	0.0369365	95.1517	0.434141	120.344	0.551955	115.219	0.064047	118.877	0.724453	116.181	0.605349	117.399	4.73331	107.095	2.52009	111.164	0.335191	97.8095	1.98779
28	139.653	0.016829	96.1639	0.288471	121.408	0.72916	116.334	0.0411005	119.739	0.870444	117.224	0.55055	118.688	5.59245	107.597	2.65878	112.09	0.716788	97.9823	2.11788
30	139.277	0.752038	96.4445	0.309251	121.969	1.65772	116.991	0.02695	120.253	0.607641	117.986	0.246261	119.308	5.32336	108.338	2.68679	113.179	1.27649	99.0332	1.65482
32	140.291	0.330316	97.2682	0.286191	122.398	1.51231	117.847	0.0709735	121.362	0.620269	118.992	0.26761	120.586	5.52301	109.157	2.96647	114.017	1.45349	100.108	1.73307
34	140.767	0.848579	98.4418	0.50804	123.535	1.53896	119.031	0.17078	122.389	0.671945	119.336	0.11977	121.225	5.61088	108.819	2.89318	115.254	2.03947	100.257	1.57529
36	140.368	0.709393	100.049	0.0041835	124.785	1.59727	120.049	0.284123	123.291	1.4261	120.4	0.0446825	122.604	5.81889	110.07	3.247	116.678	2.66162	101.961	1.79543
38	141.934	1.52796	101.167	0.241445	125.973	1.27964	121.343	0.746966	124.674	1.25937	122.236	0.085133	124.126	5.79661	111.15	3.29108	117.843	2.22115	103.009	1.83521
40	142.897	1.16865	103.259	0.440855	127.343	0.998109	122.789	0.897315	125.983	1.4154	123.568	0.0786395	125.294	5.72823	112.199	2.95247	119.58	2.46137	104.571	2.24784
42	144.659	1.5724	104.333	0.366398	128.81	0.631194	124.142	0.907601	128.194	1.30085	125.388	0.0213175	127.649	5.99557	113.409	3.20018	121.378	2.70248	105.706	2.41655
44	146.821	2.32284	106.864	0.227938	130.644	1.41093	126.367	0.727204	130.147	1.66991	126.627	0.247254	129.497	6.15759	115.37	3.87213	123.063	2.48957	107.845	2.66879
46	147.444	1.98247	108.349	0.465759	132.601	2.19813	127.525	0.577313	131.838	1.72553	128.443	0.245921	130.878	6.67096	116.691	3.84471	124.506	2.23003	109.433	2.64389
48	148.859	2.11698	110.366	0.19508	134.732	1.9999	129.02	0.743576	134.136	2.27958	130.489	0.102076	134.174	7.48437	118.179	3.8936	126.686	2.6836	110.925	2.50982
50	152.587	1.43947	112.61	0.407427	137.024	2.32679	131.194	0.900844	136.369	2.61512	132.293	0.217985	136.082	7.55747	120.016	4.58993	128.52	2.73013	112.729	2.93103
52	154.687	1.03698	115.269	0.377359	139.171	2.53338	133.756	0.956767	139.172	2.5572	134.55	0.132672	138.455	7.86177	122.474	4.43177	131.056	2.89539	115.153	3.30516
54	157.638	0.832133	117.831	0.320861	141.894	2.37753	136.186	0.965272	141.26	2.14245	137.032	0.23327	141.478	8.24358	124.076	4.24115	132.87	3.28821	116.796	3.22557
56	161.206	0.842359	121.149	0.245966	144.684	2.38649	138.868	0.710852	144.379	2.404	139.546	0.282612	144.392	8.41022	126.416	4.61167	135.064	3.07291	119.832	3.28415
58	164.128	0.961333	124.153	0.297992	147.153	2.43874	141.52	0.536081	146.668	1.99174	141.63	0.420246	146.791	8.29402	128.649	4.63924	137.99	3.58607	121.554	3.87779
60	167.553	0.539471	127.453	0.15506	149.464	3.05956	144.046	0.0833155	149.382	2.74598	144.874	0.720307	149.925	8.7015	131.312	4.81096	139.905	3.22906	124.997	3.77497
62	173.038	0.516995	130.39	0.831095	152.03	3.07966	146.888	0.134218	152.038	2.89245	147.438	0.980156	152.384	8.40779	133.809	5.38986	142.513	3.35819	127.882	4.16391
64	176.509	0.155616	134.039	0.263424	155.061	3.10015	148.709	0.418047	154.47	3.70236	149.762	1.02992	155.391	8.28381	136.061	5.98974	145.548	2.99952	130.689	4.62774
66	181.6	1.01828	137.065	0.459571	158.072	2.80215	151.109	0.345888	157.155	2.95431	151.563	0.856771	157.988	8.21202	138.092	5.90406	148.327	3.91357	132.914	4.76167
68	185.503	0.236822	140.743	0.82003	161.326	2.53362	154.027	0.277115	159.813	2.42261	154.492	1.16247	161.087	8.71956	140.53	6.23117	150.142	3.7777	136.237	5.06124
70	190.416	0.284583	144.325	0.700999	164.746	2.35076	157.611	0.526139	163.022	2.76467	158.117	1.42441	164.177	8.65545	142.581	6.10502	152.845	4.23789	139.07	5.13433
72	195.508	0.168442	147.718	1.12134	167.843	2.07241	160.38	0.924887	165.91	2.71607	160.642	1.46222	167.416	8.68149	144.856	6.16243	155.602	4.13213	142.103	4.82599
74	201.733	0.144574	150.755	1.26742	171.517	2.54048	163.263	0.429739	168.924	2.74879	163.275	1.70681	170.395	9.01924	147.841	6.80854	158.387	3.93862	146.518	5.54484
76	207.568	0.625947	154.61	0.81894	174.267	2.29559	165.85	1.00093	172.086	2.67883	165.918	1.86367	173.987	8.96119	150.033	6.8542	161.256	3.68707	149.022	5.30666
78	214.681	0.685126	158.298	0.910267	177.685	2.53037	168.804	1.23491	175.18	2.89483	168.461	1.96324	177.304	8.93842	153.019	7.40807	164.27	3.77192	152.398	5.44775
80	221.448	0.898707	162.266	1.01472	181.497	2.6518	171.802	1.07323	177.292	3.29864	170.83	2.14052	180.524	9.76157	155.435	8.34188	166.848	4.00349	155.777	5.97995
82	227.35	1.51123	165.936	0.842636	184.591	1.98341	173.926	1.07024	179.298	3.36752	173.541	1.80713	183.154	9.94016	157.174	8.68191	169.37	3.64079	159.25	6.11369
84	233.063	1.90108	169.091	0.573645	187.418	1.57116	176.187	1.37889	181.682	3.5236	175.781	1.65945	186.331	10.1051	159.229	9.57166	172.073	3.91754	162.358	6.66584
86	239.472	1.92311	172.843	0.548125	190.752	1.58355	178.617	1.70192	183.337	4.13056	177.666	1.20317	188.949	10.2194	161.126	10.0577	174.612	3.41934	165.66	7.02046
88	245.925	2.04787	176.338	0.413666	192.986	2.01207	180.909	1.60267	184.443	4.46312	178.656	1.12508	191.019	10.4325	162.687	10.4776	176.733	3.74363	168.423	7.95775
90	250.255	2.09173	180.117	0.332537	195.228	2.49167	182.043	2.10068	185.631	4.93881	179.982	1.14037	192.97	11.0471	164.246	11.4099	178.699	3.59503	171.739	8.18334
92	255.071	2.01084	182.37	0.103801	197.872	2.07795	183.846	2.89408	186.941	4.23569	181.835	1.14808	195.148	11.037	165.011	11.4209	181.185	4.04354	173.419	8.36526
94	257.714	0.849811	185.21	0.222746	199.702	2.08232	185.82	2.82834	187.694	4.17626	182.755	1.14457	197.528	11.1668	166.668	11.8134	182.683	4.07093	175.6	8.6102
96	260.103	1.55734	188.621	0.148279	201.243	2.28774	187.29	3.39554	188.116	4.2568	184.015	0.473975	198.831	11.2497	167.623	12.2843	184.147	3.57616	177.418	9.20754
98	262.138	1.88198	191.144	0.461772	202.935	2.22337	188.29	3.36077	189.327	4.17683	185.019	0.668545	200.803	11.3751	168.951	12.9546	185.278	2.99348	180.091	9.77619
100	262.024	1.60109	193.466	0.223966	204.995	1.70766	189.237	3.21831	189.698	3.76877	186.518	0.642276	203.136	11.8415	169.607	12.9846	186.72	3.78202	180.976	9.8955
102	263.303	2.13321	194.54	0.007685	206.028	1.96812	190.551	3.40388	189.874	3.99197	187.421	0.654367	204.548	11.9261	170.395	13.1113	187.781	3.59639	182.999	10.4113
104	263.158	1.95069	195.956	0.463524	207.453	2.0991	192.037	3.54509	191	3.83271	188.369	0.932838	205.234	11.817	170.713	13.3986	188.921	3.62769	184.183	10.5203
106	263.199	1.55626	196.692	0.687563	208.447	1.80403	192.853	3.86569	192.157	4.08873	189.494	0.627824	206.945	12.187	171.323	13.9122	189.912	3.58284	185.204	10.9046
108	262.64	1.15863	196.953	0.159481	210.042	1.40372	193.236	4.00268	192.958	3.90435	190.011	0.864342	208.054	11.9971	171.99	13.512	190.823	3.77112	185.976	10.8223
110	262.887	1.28601	197.063	0.089351	210.663	1.03478	194.143	3.86163	193.873	3.55673	190.649	1.12989	208.871	12.5923	172.705	13.8969	191.721	3.64582	187.19	10.8507
112	262.017	1.6418	197.674	0.186441	211.968	1.08074	195.103	3.58579	194.531	3.60549	191.399	0.679509	209.839	12.255	172.885	13.8516	192.88	3.67396	187.682	10.6991
114	260.511	1.81279	198.188	0.592445	213.395	1.2512	195.912	3.58644	195.489	3.89225	192.053	0.929739	211.212	13.2953	173.485	14.3558	193.412	3.81113	188.28	10.5977
116	259.043	1.16835	198.298	0.56279	214.047	1.41507	196.387	3.57785	195.925	3.93829	193.077	1.0192	211.288	13.124	174.064	14.1915	194.43	3.94025	189.363	10.7028
118	258.467	1.15127	198.531	0.355477	214.601	1.19887	197.125	3.58463	195.76	3.97118	193.363	0.947934	212.226	12.9417	174.388	14.101	195.176	4.03111	190.68	10.9029
120	258.205	0.42296	198.453	0.352063	215.831	1.2048	197.815	3.87994	196.507	4.09677	193.943	1.20958	213.395	13.4927	174.756	14.1925	196.042	4.34025	191.131	11.0999
122	258.148	0.02124	198.713	0.119854	217.557	1.4793	198.361	4.14892	196.879	4.28706	194.93	1.3924	214.016	13.3552	175.071	14.1259	196.91	4.37111	191.511	11.6584
124	257.184	0.161948	198.998	0.291121	217.426	1.11309	199.075	4.24156	197.265	4.42596	195.469	1.29933	214.673	13.8541	175.467	14.975	197.189	4.02749	192.544	12.0171
126	255.01	0.491216	198.771	0.198554	218.467	1.1532	199.567	4.06167	198.282	3.52199	196.418	1.1804	215.009	13.5294	176.281	14.6955	197.832	4.21594	192.008	11.344
128	252.895	0.392995	199.17	0.295496	219.355	0.932236	200.293	3.94765	198.551	3.75933	196.401	1.54048	215.612	14.0579	175.981	14.9699	198.168	4.23155	192.419	11.5252
130	252.039	0.609386	198.591	0.1969	219.417	0.780861	201.049	4.12744	198.597	4.18977	196.759	0.856403	216.122	13.5985	176.768	14.8192	198.459	4.63067	192.322	11.681
132	251.26	0.757424	198.527	0.033365	220.526	0.50813	201.509	3.87833	199.156	3.91009	197.245	1.0676	216.593	13.8671	177.359	14.8142	199.008	4.53109	192.179	11.5379
134	250.82	0.846172	198.756	0.041083	220.866	0.200197	202.296	4.12245	199.42	3.66916	197.539	0.86944	216.948	14.2094	177.561	14.6125	199.232	4.69325	192.831	11.8051
136	249.879	0.41307	198.42	0.538502	221.411	0.424533	202.61	4.02249	200.187	3.67531	197.914	0.768636	218.125	14.2465	177.869	14.8769	199.386	4.74434	193.286	11.8286
138	250.796	1.54522	197.279	0.408061	221.753	0.951204	203.354	4.48175	200.233	4.05517	198.104	0.778834	217.969	14.3791	177.212	14.8562	199.139	5.10858	192.386	11.7687
140	250.29	1.29643	196.9	0.358367	222.525	0.526767	203.91	4.18286	200.506	3.84905	198.072	0.949101	218.49	14.6001	176.922	14.7297	199.27	4.94201	192.715	11.7395
142	250.517	0.466644	197.267	0.800031	222.541	1.26029	203.818	3.93941	201.494	3.58569	198.681	0.283854	218.408	14.602	178.622	15.3377	200.967	5.6431	193.812	11.9924
144	249.315	1.07289	197.116	0.131262	222.793	1.16771	203.954	4.14685	201.605	4.00713	198.543	0.998824	218.404	14.6132	177.881	15.2033	200.822	5.13656	193.376	12.096
146	249.472	0.883772	196.705	0.117721	223.31	0.503936	204.54	4.40339	202.088	4.80084	198.926	0.952915	219.527	14.4358	178.588	15.0405	201.055	5.24848	193.468	12.1791
148	249.362	0.840584	196.605	0.102553	223.218	0.308402	204.638	4.52364	202.071	4.13964	199.272	0.881463	219.578	14.2651	178.067	14.8266	201.116	5.7663	193.006	12.0268
150	249.31	0.633916	196.541	0.367793	223.575	0.064374	204.699	4.39637	201.72	4.50058	199.776	0.78573	219.396	14.5547	178.114	14.9352	201.017	6.02888	192.901	12.0077
152	248.876	1.20989	196.502	0.518633	224.149	0.371154	204.013	3.88808	201.628	4.51599	199.797	0.836276	219.509	14.1891	178.816	15.0232	201.039	5.71947	193.072	12.2539
154	248.915	1.18471	196.667	0.730056	223.804	0.0954395	204.337	4.08329	201.541	4.25635	200.308	1.31196	219.673	14.1297	178.056	14.902	200.834	5.72217	192.943	12.2548
156	248.878	1.06878	196.095	0.460759	223.143	0.249893	204.749	4.0697	201.665	4.10824	200.259	1.44069	219.344	13.8792	178.52	14.8545	200.962	5.67325	192.622	12.0049
158	248.443	0.542682	196.321	0.306433	223.88	0.1532	204.485	4.04481	201.65	4.19768	200.407	1.48669	219.353	13.9636	178.208	14.9366	200.91	5.70116	192.427	11.7807
160	248.708	0.641751	196.251	0.427417	223.272	0.0929775	204.458	4.32834	201.58	3.81581	200.224	1.54533	218.985	14.0113	178.405	15.3823	200.795	5.69765	191.882	12.2942
Expression [% of CAR T+] of Exhaustion Markers
	Target cell	BxPC3
	E:T	2:1
	Time	48h								Avergaes						STD
	LAG3+/41BB+		PD-1+		LAG3+		41BB+				LAG3+/41BB+	PD-1+	LAG3+	41BB+			LAG3+/41BB+	PD-1+	LAG3+	41BB+
CLA hl	0	0.03	1	1.03	0.52	0.34	0.17	0.32		CLA hl	0.015	1.015	0.43	0.245		CLA hl	0.015	0.015	0.09	0.075
CLA lh	0	0	1.12	0.87	0.59	0.58	0.27	0.16		CLA lh	0	0.995	0.585	0.215		CLA lh	0	0.125	0.005	0.055
CD66c hl	17.3	17.16	53.52	51.36	32.94	30.5	52.36	50.77		CD66c hl	17.23	52.44	31.72	51.565		CD66c hl	0.07	1.08	1.22	0.795
CD66c lh	15.33	18.16	50.81	52.25	29.82	31.8	52.51	55.92		CD66c lh	16.745	51.53	30.81	54.215		CD66c lh	1.415	0.72	0.99	1.705
CD318 hl	22.76	20.53	63.46	57.93	37	32.03	68.69	65.45		CD318 hl	21.645	60.695	34.515	67.07		CD318 hl	1.115	2.765	2.485	1.62
CD318 lh	17.84	20.7	52.67	57.25	31.15	34.36	54.59	60.74		CD318 lh	19.27	54.96	32.755	57.665		CD318 lh	1.43	2.29	1.605	3.075
TSPAN8 hl	4.3	2.72	41.19	36.06	15.73	11.01	33.37	29.06		TSPAN8 hl	3.51	38.625	13.37	31.215		TSPAN8 hl	0.79	2.565	2.36	2.155
Expression [% of CAR T+] of Exhaustion Markers
	Target cell	None
	E:T	2:1
	Time	48h								Avergaes						STD
	LAG3+/41BB+		PD-1+		LAG3+		41BB+				LAG3+/41BB+	PD-1+	LAG3+	41BB+			LAG3+/41BB+	PD-1+	LAG3+	41BB+
CLA hl	0	0	0.25	0.3	0.25	0.4	0.08	0.16		CLA hl	0	0.275	0.325	0.12		CLA hl	0	0.025	0.075	0.04
CLA lh	0	0.08	0.25	0.4	0.31	0.77	0.16	0.32		CLA lh	0.04	0.325	0.54	0.24		CLA lh	0.04	0.075	0.23	0.08
CD66c hl	0	0.04	0.35	0.26	0.08	0.04	0.19	0.34		CD66c hl	0.02	0.305	0.06	0.265		CD66c hl	0.02	0.045	0.02	0.075
CD66c lh	0	0	0.22	0.32	0.17	0.15	0.06	0.18		CD66c lh	0	0.27	0.16	0.12		CD66c lh	0	0.05	0.01	0.06
CD318 hl	0.03	0	0.25	0.34	0.59	0.38	0.16	0.17		CD318 hl	0.015	0.295	0.485	0.165		CD318 hl	0.015	0.045	0.105	0.005
CD318 lh	0	0	0.27	0.23	0.47	0.62	0.19	0.13		CD318 lh	0	0.25	0.545	0.16		CD318 lh	0	0.02	0.075	0.03
TSPAN8 hl	0	0	0.29	0.23	0.32	0.57	0.11	0.11		TSPAN8 hl	0	0.26	0.445	0.11		TSPAN8 hl	0	0.03	0.125	0
Expression [% of CAR T+] of Exhaustion Markers
	Target cell	None + PMA/Ionomycin
	E:T	2:1
	Time	48h								Avergaes						STD
	LAG3+/41BB+		PD-1+		LAG3+		41BB+				LAG3+/41BB+	PD-1+	LAG3+	41BB+			LAG3+/41BB+	PD-1+	LAG3+	41BB+
CLA hl	76.45	75.3	71.84	71.82	87.37	86.55	97.64	97.48		CLA hl	75.875	71.83	86.96	97.56		CLA hl	0.575	0.01	0.41	0.08
CLA lh	75.73	73.74	77.01	79.09	85.82	85.72	97.49	96.65		CLA lh	74.735	78.05	85.77	97.07		CLA lh	0.995	1.04	0.05	0.42
CD66c hl	74.86	73.51	74.95	75.81	85.7	85.39	97.15	96.85		CD66c hl	74.185	75.38	85.545	97		CD66c hl	0.675	0.43	0.155	0.15
CD66c lh	76.1	74.5	76	78.4	86.62	85.72	97.63	96.6		CD66c lh	75.3	77.2	86.17	97.115		CD66c lh	0.8	1.2	0.45	0.515
CD318 hl	77.37	74.86	77.04	77.27	88.07	86.71	98.13	97.25		CD318 hl	76.115	77.155	87.39	97.69		CD318 hl	1.255	0.115	0.68	0.44
CD318 lh	75.67	75.7	71.78	72.89	87.18	87.02	97.45	97.42		CD318 lh	75.685	72.335	87.1	97.435		CD318 lh	0.015	0.555	0.08	0.015
TSPAN8 hl	75.85	75.82	75.31	76.05	87.15	86.5	96.96	96.64		TSPAN8 hl	75.835	75.68	86.825	96.8		TSPAN8 hl	0.015	0.37	0.325	0.16
Expression [% of CAR T+] of Exhaustion Markers
	Target cell	AsPC1
	E:T	2:1
	Time	48h								Avergaes						STD
	LAG3+/41BB+		PD-1+		LAG3+		41BB+				LAG3+/41BB+	PD-1+	LAG3+	41BB+			LAG3+/41BB+	PD-1+	LAG3+	41BB+
CLA hl	0	0	0.6	0.5	0.22	0.39	0.07	0.09		CLA hl	0	0.55	0.305	0.08		CLA hl	0	0.05	0.085	0.01
CLA lh	0	0	0.68	0.38	0.34	0.69	0.03	0.07		CLA lh	0	0.53	0.515	0.05		CLA lh	0	0.15	0.175	0.02
CD66c hl	13.62	11.95	38.19	35.41	19.76	18.5	38.95	37		CD66c hl	12.785	36.8	19.13	37.975		CD66c hl	0.835	1.39	0.63	0.975
CD66c lh	13	11.84	38.91	37.94	19.33	18.08	40.33	39.44		CD66c lh	12.42	38.425	18.705	39.885		CD66c lh	0.58	0.485	0.625	0.445
CD318 hl	26.41	27.24	58.27	61.22	33.83	36.4	56.55	60.54		CD318 hl	26.825	59.745	35.115	58.545		CD318 hl	0.415	1.475	1.285	1.995
CD318 lh	18.98	16.73	44.89	41.12	26.68	22.92	43.88	40.79		CD318 lh	17.855	43.005	24.8	42.335		CD318 lh	1.125	1.885	1.88	1.545
TSPAN8 hl	41.9	35.04	69.32	69.29	51.97	46.41	71.19	71.3		TSPAN8 hl	38.47	69.305	49.19	71.245		TSPAN8 hl	3.43	0.015	2.78	0.055
Expression [% of CAR T+] of Exhaustion Markers
	Target cell	HEK293T
	E:T	2:1
	Time	48h								Avergaes						STD
	LAG3+/41BB+		PD-1+		LAG3+		41BB+				LAG3+/41BB+	PD-1+	LAG3+	41BB+			LAG3+/41BB+	PD-1+	LAG3+	41BB+
CLA hl	0.03	0	0.36	0.42	0.4	0.33	0.09	0.13		CLA hl	0.015	0.39	0.365	0.11		CLA hl	0.015	0.03	0.035	0.02
CLA lh	0.01	0.01	0.39	0.46	0.28	0.3	0.11	0.13		CLA lh	0.01	0.425	0.29	0.12		CLA lh	0	0.035	0.01	0.01
CD66c hl	0	0.01	0.48	0.33	0.22	0.14	0.09	0.08		CD66c hl	0.005	0.405	0.18	0.085		CD66c hl	0.005	0.075	0.04	0.005
CD66c lh	0.01	0	0.43	0.42	0.16	0.08	0.06	0.04		CD66c lh	0.005	0.425	0.12	0.05		CD66c lh	0.005	0.005	0.04	0.01
CD318 hl	0.03	0.01	0.9	0.69	0.43	0.25	0.19	0.1		CD318 hl	0.02	0.795	0.34	0.145		CD318 hl	0.01	0.105	0.09	0.045
CD318 lh	0.01	0.01	0.34	0.45	0.38	0.32	0.12	0.11		CD318 lh	0.01	0.395	0.35	0.115		CD318 lh	0	0.055	0.03	0.005
TSPAN8 hl	0.12	0.09	1.61	2.01	0.79	0.78	2.56	3.05		TSPAN8 hl	0.105	1.81	0.785	2.805		TSPAN8 hl	0.015	0.2	0.005	0.245
Cytokine Release [pg/ml]
	Target cell	BxPC3
	E:T	2:1																								Averages						STD
	Time	48h
	GM-CSF		IFN-a		IFN-g		IL-2		IL-4		IL-5		IL-6		IL-9		IL-10		IL-12		IL-17A		TNF-a				GM-CSF	IFN-g	IL-2	TNF-a			GM-CSF	IFN-g	IL-2	TNF-a
CLA hl	11.1	5.7	4.5	7.8	19.5	12.6	2.1	9.3	35.7	5.7	4.2	0.9	12.9	2.7	18	13.8	21.3	11.7	6.6	1.5	15.6	7.5	9.9	3.3		CLA hl	8.4	16.05	5.7	6.6		CLA hl	2.7	3.45	3.6	3.3
CLA lh	6.9	5.7	3.6	1.8	16.8	0	3.6	29.1	2.1	6.3	1.2	0.6	3.3	1.8	13.2	10.2	14.4	9.9	3	8.7	6.6	4.8	5.1	6.3		CLA lh	6.3	8.4	16.35	5.7		CLA lh	0.6	8.4	12.75	0.6
CD66c hl	2493.9	2342.4	12	2.7	700.8	669.9	584.1	84.9	6.9	6.3	6.6	8.1	5.4	3	184.8	226.2	20.1	16.5	6	5.1	9.9	6.3	211.2	206.7		CD66c hl	2418.15	685.35	334.5	208.95		CD66c hl	75.75	15.45	249.6	2.25
CD66c lh	3879	4574.4	7.5	10.5	1011.3	1113	1911.9	7673.7	10.2	3.3	13.2	21.6	6	9.3	307.2	207.6	13.8	18.9	3	1.8	9.6	9.6	372.6	287.7		CD66c lh	4226.7	1062.15	4792.8	330.15		CD66c lh	347.7	50.85	2880.9	42.45
CD318 hl	3991.8	3602.1	12	9.3	1281	1158	188.7	5375.7	9	4.5	11.1	13.5	7.2	5.7	339.3	260.7	15.9	17.7	6	8.1	10.8	12.3	465.9	294.3		CD318 hl	3796.95	1219.5	2782.2	380.1		CD318 hl	194.85	61.5	2593.5	85.8
CD318 lh	2310.9	2838.3	5.1	5.4	469.8	577.8	8.1	252.9	3	15.6	8.4	10.5	4.5	5.1	204	260.1	10.2	24.3	3.6	11.4	7.8	9.3	111.9	198		CD318 lh	2574.6	523.8	130.5	154.95		CD318 lh	263.7	54	122.4	43.05
TSPAN8 hl	633	577.5	10.8	12	368.7	332.4	183	7.2	11.1	8.7	21.6	14.7	5.1	4.8	368.1	356.7	14.7	15.6	6	4.5	9.9	10.2	29.7	26.7		TSPAN8 hl	605.25	350.55	95.1	28.2		TSPAN8 hl	27.75	18.15	87.9	1.5
MOCK	3	3.3	10.5	6	0	0	4.2	3.3	26.4	5.4	0.3	0.6	2.4	2.4	6	20.4	0	18	0.9	6.9	6.6	5.1	3.3	3.3		MOCK	3.15	0	3.75	3.3		MOCK	0.15	0	0.45	0
Cytokine Release [pg/ml]
	Target cell	AsPC1
	E:T	2:1																								Averages						STD
	Time	48h
	GM-CSF		IFN-a		IFN-g		IL-2		IL-4		IL-5		IL-6		IL-9		IL-10		IL-12		IL-17A		TNF-a				GM-CSF	IFN-g	IL-2	TNF-a			GM-CSF	IFN-g	IL-2	TNF-a
CLA hl	3	4.5	0.9	0	0	0	0.9	2.1	1.2	0	0.3	0.3	1.2	0.6	0	0	6.9	11.7	1.5	2.7	9.3	3.3	2.7	1.8		CLA hl	3.75	0	1.5	2.25		CLA hl	0.75	0	0.6	0.45
CLA lh	3	3.6	1.8	0.9	0	0	4.5	1.5	3	2.7	0.6	0.6	1.2	1.5	0	0	11.7	11.7	3.6	4.2	6.9	5.7	3.3	5.7		CLA lh	3.3	0	3	4.5		CLA lh	0.3	0	1.5	1.2
CD66c hl	4940.4	5078.7	5.4	6.3	2849.4	2796	15852	15455.4	12	15.3	6.6	5.4	1.5	2.1	34.8	17.7	13.2	14.1	3	7.8	9	7.5	791.1	729		CD66c hl	5009.55	2822.7	15653.7	760.05		CD66c hl	69.15	26.7	198.3	31.05
CD66c lh	12330.6	13507.5	4.8	0	6038.7	5941.8	30000	30000	24.3	16.5	9.3	7.5	3.9	2.7	28.8	51.3	16.5	16.5	3.9	4.8	9.6	9	909.9	1118.7		CD66c lh	12919	5990.25	30000	1014.3		CD66c lh	588.45	48.45	0	104.4
CD318 hl	12639.9	11769.9	1.8	1.5	5900.4	6798.6	30000	29358.6	7.8	6.3	8.4	8.1	2.7	2.1	28.5	99	7.8	15.6	7.5	4.5	9.3	6	1085.4	948.3		CD318 hl	12204.9	6349.5	29679.3	1016.85		CD318 hl	435	449.1	320.7	68.55
CD318 lh	7193.1	7455.9	0.6	10.8	3073.8	3174.3	8.7	12305.4	10.2	18.6	10.8	9.9	1.5	3	66.9	47.4	13.5	17.7	2.7	6.3	7.2	7.8	474.9	473.7		CD318 lh	7324.5	3124.05	6157.05	474.3		CD318 lh	131.4	50.25	6148.35	0.6
TSPAN8 hl	19426.5	19477.2	9.6	5.7	28120.5	20550	30000	30000	31.2	37.8	21.3	24.6	9.3	10.5	271.8	219.3	12.9	12.3	6.9	3.6	12	11.7	2925.6	3121.2		TSPAN8 hl	19451.8	24335.2	30000	3023.4		TSPAN8 hl	25.35	3785.25	0	97.8
MOCK	14.1	11.4	3.9	0	34.5	16.2	11.7	26.1	9.6	5.7	0.6	0.3	1.2	1.2	0	0	9.9	0	3.3	2.1	4.5	5.7	6.3	3.9		MOCK	12.75	25.35	18.9	5.1		MOCK	1.35	9.15	7.2	1.2

## Sheet: L Spacer
Expression [% of CAR T+] of LAG3
	LAG3	LAG3	LAG3	LAG3	LAG3	LAG3	LAG3	LAG3		Averages						STD
	BxPC3 + CAR T cells	BxPC3 + CAR T cells	CAR T cell only	CAR T cell only	CAR T cell + PMA/Iono	CAR T cell + PMA/Iono	AsPC1+CAR T cell	AsPC1+CAR T cell			BxPC3 + CAR T cells	CAR T cell only	CAR T cell + PMA/Iono	AsPC1+CAR T cell			BxPC3 + CAR T cells	CAR T cell only	CAR T cell + PMA/Iono	AsPC1+CAR T cell
	A1	A2	A5	A6	A7	A8	A9	A10
CLA hl	3.6	7.19	5.94	7.04	98.16	98.35	6.88	6.26		CLA hl	5.395	6.49	98.255	6.57		CLA hl	1.795	0.55	0.095	0.31
CLA lh	1.96	8.88	6.2	5.55	97.85	98.07	6.52	6.29		CLA lh	5.42	5.875	97.96	6.405		CLA lh	3.46	0.325	0.11	0.115
CD66c hl	5.71	11.96	6.85	7.76	97.55	98.19	5.18	7.28		CD66c hl	8.835	7.305	97.87	6.23		CD66c hl	3.125	0.455	0.32	1.05
CD66c lh	4.61	8.74	6.55	6.74	97.62	97.62	7.57	6.66		CD66c lh	6.675	6.645	97.62	7.115		CD66c lh	2.065	0.095	0	0.455
CD318 hl	12.5	17.65	6.51	11.71	7.96	97.54	58.33	7.02		CD318 hl	15.075	9.11	52.75	32.675		CD318 hl	2.575	2.6	44.79	25.655
CD318 lh	14.69	22.63	9.52	11.44	96.01	97.73	29.28	27.08		CD318 lh	18.66	10.48	68.3933	28.18		CD318 lh	3.97	0.96	40.2782	1.1
TSPAN8 hl	12.72	18.6	6.18	4.79	97.58	97.88	22.19	20.82		TSPAN8 hl	15.66	5.485	97.73	21.505		TSPAN8 hl	2.94	0.695	0.15	0.685
TSPAN8 lh	14.2	22.42	8.28	6.14	6.91	96.65	24.29	28.13		TSPAN8 lh	18.31	7.21	51.78	26.21		TSPAN8 lh	4.11	1.07	44.87	1.92
Expression [% of CAR T+] of TIM3
	TIM3	TIM3	TIM3	TIM3	TIM3	TIM3	TIM3	TIM3
	BxPC3 + CAR T cells	BxPC3 + CAR T cells	CAR T cell only	CAR T cell only	CAR T cell + PMA/Iono	CAR T cell + PMA/Iono	AsPC1+CAR T cell	AsPC1+CAR T cell			BxPC3 + CAR T cells	CAR T cell only	CAR T cell + PMA/Iono	AsPC1+CAR T cell			BxPC3 + CAR T cells	CAR T cell only	CAR T cell + PMA/Iono	AsPC1+CAR T cell
	A1	A2	A5	A6	A7	A8	A9	A10
CLA hl	55.87	57.21	43.97	43.78	50.87	50.92	38.55	37.07		CLA hl	56.54	43.875	50.895	37.81		CLA hl	0.67	0.095	0.025	0.74
CLA lh	52.46	57.46	46.51	42.61	51.5	52.8	40.43	38		CLA lh	54.96	44.56	52.15	39.215		CLA lh	2.5	1.95	0.65	1.215
CD66c hl	77.69	78.7	50.22	48.31	45.29	48.13	61.03	58.31		CD66c hl	78.195	49.265	46.71	59.67		CD66c hl	0.505	0.955	1.42	1.36
CD66c lh	67.32	68.54	43.72	44.95	46.65	41.98	50.1	49.49		CD66c lh	67.93	44.335	44.315	49.795		CD66c lh	0.61	0.615	2.335	0.305
CD318 hl	37.5	47.06	46.68	50.11	47.83	46.21	27.38	7.02		CD318 hl	42.28	48.395	47.02	17.2		CD318 hl	4.78	1.715	0.81	10.18
CD318 lh	82.98	83.7	49.58	49.06	51.03	45.43	75.56	75.65		CD318 lh	83.34	49.32	48.23	75.605		CD318 lh	0.36	0.26	2.8	0.045
TSPAN8 hl	77.69	77.85	40.25	38.77	43.56	44.46	76.41	76.08		TSPAN8 hl	77.77	39.51	44.01	76.245		TSPAN8 hl	0.08	0.74	0.45	0.165
TSPAN8 lh	78.33	79.48	46.7	42.9	40.86	43	79.1	78.46		TSPAN8 lh	78.905	44.8	41.93	78.78		TSPAN8 lh	0.575	1.9	1.07	0.32
Expression [% of CAR T+] of PD1
	PD-1	PD-1	PD-1	PD-1	PD-1	PD-1	PD-1	PD-1
	BxPC3 + CAR T cells	BxPC3 + CAR T cells	CAR T cell only	CAR T cell only	CAR T cell + PMA/Iono	CAR T cell + PMA/Iono	AsPC1+CAR T cell	AsPC1+CAR T cell			BxPC3 + CAR T cells	CAR T cell only	CAR T cell + PMA/Iono	AsPC1+CAR T cell			BxPC3 + CAR T cells	CAR T cell only	CAR T cell + PMA/Iono	AsPC1+CAR T cell
	A1	A2	A5	A6	A7	A8	A9	A10
CLA hl	2.77	3.68	3.31	3.31	70.85	67.91	3.52	3.23		CLA hl	3.225	3.31	69.38	3.375		CLA hl	0.455	0	1.47	0.145
CLA lh	2.29	3.99	3.14	3.07	67	64.78	3.12	2.92		CLA lh	3.14	3.105	65.89	3.02		CLA lh	0.85	0.035	1.11	0.1
CD66c hl	6.55	9.02	3.01	3.27	63.04	61.35	3.82	4		CD66c hl	7.785	3.14	62.195	3.91		CD66c hl	1.235	0.13	0.845	0.09
CD66c lh	6.18	8	3.38	3.41	57.71	57.84	4.11	4.04		CD66c lh	7.09	3.395	57.775	4.075		CD66c lh	0.91	0.015	0.065	0.035
CD318 hl	0	0	3.76	5.28	4.36	59.81	33.33	0		CD318 hl	0	4.52	32.085	16.665		CD318 hl	0	0.76	27.725	16.665
CD318 lh	9.77	12.53	4.47	4.93	54.88	58.53	11.73	11.27		CD318 lh	11.15	4.7	39.4467	11.5		CD318 lh	1.38	0.23	24.4524	0.23
TSPAN8 hl	10.9	13.22	2.59	1.78	59.88	63.6	10.43	9.84		TSPAN8 hl	12.06	2.185	61.74	10.135		TSPAN8 hl	1.16	0.405	1.86	0.295
TSPAN8 lh	10.31	14.55	3.45	2.69	2.66	59.19	10.24	11.14		TSPAN8 lh	12.43	3.07	30.925	10.69		TSPAN8 lh	2.12	0.38	28.265	0.45
	Killing [% Decrease of Green Surface Area]
	Target cell	PanCa0201
	E:T	2:1
	CLA hl		Mock		CLA lh		CD66c hl		CD66c lh		CD318 hl		PanCa0201		CD318 lh		TSPAN8 hl		TSPAN8 lh
Elapsed [h]	Normalized Green Surface Area	Std.	Normalized Green Surface Area	Std.	Normalized Green Surface Area	Std.	Normalized Green Surface Area	Std.	Normalized Green Surface Area	Std.	Normalized Green Surface Area	Std.	Normalized Green Surface Area	Std.	Normalized Green Surface Area	Std.	Normalized Green Surface Area	Std.	Normalized Green Surface Area	Std.
0	100	0	100	0	100	0	100	0	100	0	100	0	100	0	100	0	100	0	100	0
2	97.6052	0.0985293	97.512	0.0759994	95.3667	1.09601	97.6566	0.112508	97.8457	0.140016	98.3132	0.0200103	96.1739	0.968371	97.7728	0.0874835	98.0426	0.179807	97.5428	0.0217122
4	94.6987	0.10469	94.7651	0.120626	91.6564	0.633658	94.2225	0.190786	94.1087	0.912436	92.7851	0.150737	93.7029	0.954224	94.6862	0.157289	95.0948	0.142759	92.2547	0.117705
6	91.9838	0.188621	92.3365	0.294021	87.3106	0.426594	89.3085	0.739551	90.1793	0.273883	89.589	0.353433	90.7497	0.707411	89.7795	0.29065	90.8741	0.675935	87.5144	0.438199
8	89.6805	0.287085	90.4225	0.296907	83.9566	0.811818	85.7599	0.537505	87.6751	0.603151	87.6486	0.221004	86.7463	0.652512	87.6182	0.00546129	88.4159	0.0070504	85.645	0.0065714
10	87.855	0.298066	88.8517	0.450732	81.6583	0.879478	84.369	0.864434	86.5017	0.900651	86.4013	0.242393	84.9888	0.406339	85.6476	0.10757	88.0848	0.512927	84.4359	0.573147
12	86.8129	0.293818	87.8707	0.435631	80.7703	0.531608	82.289	0.399708	85.7438	0.932074	85.5976	0.0505328	84.2363	0.332865	85.0503	0.0142177	88.1294	0.249595	83.899	0.960261
14	86.0304	0.274761	86.9858	0.708352	79.5878	0.710069	82.2962	0.669196	85.4333	0.826234	85.1035	0.141	84.3112	0.366056	85.2203	0.0105375	87.8469	0.440141	82.7872	1.43277
15.85	86.0476	0.331579	87.3783	0.842758	78.3916	1.7073	81.6185	0.130517	85.5371	0.775581	85.1592	0.0708632	85.1789	0.438609	85.0644	0.571011	87.0978	0.390592	82.6259	1.06471
17.85	86.4442	0.379661	87.6529	0.844537	77.6721	0.745382	80.9023	0.0851762	86.4231	0.770661	85.2714	0.144592	85.1347	0.534344	85.9065	0.686436	87.7035	0.108724	82.7516	1.21486
19.85	86.5351	0.324052	87.5603	0.991565	78.5441	0.549137	81.1033	0.3022	86.8093	1.00826	85.0394	0.473868	86.0017	0.528892	86.1746	0.382682	87.7562	0.256439	83.4891	0.771783
21.85	87.3124	0.36974	88.6854	1.09551	79.0204	0.700816	82.052	0.225222	87.2816	1.0509	86.0426	0.559772	86.2035	0.690731	87.1526	0.396221	87.8403	0.104077	83.4739	0.47763
23.85	88.4681	0.413199	90.1814	1.00546	79.141	0.380495	82.7426	0.515958	88.2797	1.21455	86.9492	0.809826	87.1007	0.478857	88.0646	0.758444	88.0416	0.398892	83.9951	0.464592
25.85	89.8137	0.396082	91.1439	1.08387	80.1351	0.454537	83.7167	0.513032	88.8333	1.16733	87.8787	0.81446	87.7113	0.788747	88.6311	0.505321	87.4977	0.827501	83.8778	0.121537
27.85	91.2458	0.327127	92.6027	0.883011	81.2352	0.429612	83.9701	0.231126	89.7935	1.28013	88.2313	0.789379	87.4829	1.42404	89.6062	0.553693	88.7907	0.824622	83.1609	0.600572
29.85	92.6394	0.33504	93.4348	0.464111	82.3016	0.649541	84.7637	0.0814402	90.1692	1.16799	89.0462	0.733097	87.7449	1.68427	90.6127	0.251638	87.6879	1.30245	81.3238	1.47268
31.85	94.1491	0.260251	95.0526	0.597869	82.5309	0.542459	85.7394	0.00889377	91.517	0.992061	90.8483	0.722831	88.0717	1.55563	91.4224	0.211495	86.6151	1.85272	79.5167	1.65132
33.85	95.7347	0.287128	96.4686	0.902674	82.993	0.685143	85.9803	0.0475161	92.9216	0.942608	91.0535	0.630712	88.5035	1.81222	91.8889	0.0452058	85.524	1.87502	77.7519	1.43267
35.85	96.9874	0.297323	96.749	1.10691	83.6032	0.990664	86.2969	0.452451	94.0915	0.959938	91.6751	0.394156	88.084	2.01121	92.3172	0.59191	83.18	1.26894	75.7659	1.91633
37.85	98.5958	0.322483	98.2459	1.16787	84.5015	1.00506	87.1282	0.643106	94.7589	1.07408	92.4498	0.34931	88.3486	2.26231	93.5942	0.786444	82.0765	1.87718	74.49	2.06374
39.85	100.554	0.283381	99.6828	1.22184	85.0353	0.830242	87.8624	0.650247	95.2435	1.2165	93.5626	0.276717	88.6492	2.52048	94.5787	0.409713	79.597	1.80419	72.8355	2.14605
41.85	102.333	0.309854	101.168	1.39215	85.5179	0.623874	88.4071	0.433653	96.4919	1.23436	94.8312	0.123934	89.1436	2.97053	95.4263	0.822339	77.5701	1.76449	71.9363	2.42341
43.85	103.933	0.286859	102.66	1.18567	85.7119	0.41022	88.6707	0.469932	97.5527	1.31095	96.0064	0.0297032	89.0102	3.1824	96.6686	1.1422	75.8872	1.8891	70.4355	2.56614
45.85	105.489	0.353239	103.982	1.18945	85.619	0.229375	89.0968	0.518607	98.9605	1.55149	97.105	0.0283843	88.9324	2.99895	97.6529	1.24277	74.749	1.89736	69.1509	3.17854
47.85	107.047	0.327518	105.395	1.35239	84.984	0.0701742	89.8175	0.565796	99.9319	1.36526	98.0954	0.101422	89.4035	3.31543	98.4834	1.83617	73.0909	1.8624	67.2346	2.92013
49.85	108.802	0.335451	106.487	1.42154	83.9538	0.25451	90.5153	0.65149	101.11	1.368	98.9932	0.224038	89.1824	3.76542	99.1539	1.68785	71.2271	2.25356	65.0126	2.98572
51.85	110.375	0.298867	108.104	1.70901	82.842	0.000703884	91.0451	0.804775	102.917	1.61648	100.262	0.100947	89.0244	3.9122	99.7563	1.47762	70.5281	1.92707	64.248	3.06502
53.85	112.137	0.264469	109.491	1.73167	81.6919	0.329342	91.8148	0.644096	103.645	1.27143	101.239	0.0815939	88.7229	4.24928	100.794	1.93689	68.7047	2.11816	63.2805	2.73076
55.85	113.965	0.30221	111.64	1.95998	80.8185	0.574886	91.907	0.579229	105.22	1.39741	101.804	0.21085	88.2212	3.98708	102.241	2.16033	66.7461	2.72321	63.1276	2.26271
57.85	115.659	0.351057	113.131	1.96766	80.2129	0.792595	91.8283	0.592781	106.441	1.46965	102.946	0.193926	87.7015	3.74137	102.341	2.21098	65.1563	2.2534	62.5472	2.4459
59.85	117.272	0.393859	114.775	2.09779	79.8687	0.556148	91.9632	0.600214	107.741	1.83739	104.062	0.517542	87.2087	3.606	102.567	2.56633	64.4453	2.74502	61.5744	1.99172
61.85	118.921	0.448298	116.232	2.11644	77.5282	0.44474	92.2503	0.910851	109.01	2.25227	105.239	0.328551	86.4561	3.81463	102.888	2.70512	63.6341	2.47116	60.6815	2.62533
63.85	120.451	0.442206	118.245	2.20739	71.0765	1.79255	92.9921	0.5976	109.925	2.04058	106.596	0.56118	85.8514	3.76988	103.275	2.62991	63.6918	2.59614	60.076	2.52992
65.85	122.068	0.42795	119.214	2.47648	52.6284	8.16533	92.8417	0.88756	111.055	1.66249	107.586	0.805284	85.0514	3.89446	102.455	2.62012	62.4979	2.45168	59.3416	2.77908
67.85	123.609	0.459636	120.895	2.74127	30.736	8.42771	93.6791	0.650308	112.086	1.83584	108.756	0.799676	84.0428	3.94701	102.395	2.58676	61.4731	2.35845	59.3206	2.44179
69.85	125.112	0.456254	121.749	2.81243	21.0194	1.9362	94.1889	0.951959	112.876	1.99954	109.254	0.778143	83.3724	4.02206	102.559	3.00984	60.2815	2.16969	59.4105	2.00094
71.85	126.384	0.474467	123.011	2.75519	22.8391	0.864681	94.6646	0.875974	113.388	1.20934	109.901	0.676651	82.1887	3.84917	103.009	3.16329	59.5342	2.43864	59.361	1.8808
73.85	127.795	0.481329	124.659	2.75806	27.1236	1.46558	95.0492	1.03266	113.955	0.862353	110.57	0.560871	81.0455	3.84793	103.174	3.51241	59.4738	2.20628	58.737	2.21383
75.85	129.121	0.538286	126.049	2.90747	32.0492	1.91733	95.6329	0.880119	113.682	0.826936	111.361	0.642143	79.89	4.22236	103.696	3.72937	58.8924	2.20604	57.497	2.7942
77.85	130.343	0.522761	127.357	2.90388	35.0908	1.86733	96.2131	1.02686	113.722	1.20933	111.891	0.824968	79.1218	3.92537	103.506	4.03119	57.9359	2.36186	57.255	2.91101
79.85	131.689	0.562609	128.722	2.6977	37.2953	1.79233	96.5825	0.926596	113.461	1.52625	112.729	1.08794	78.403	3.95596	102.905	3.92807	57.4528	2.38261	57.0679	3.07916
81.85	133.026	0.5635	129.736	2.76424	38.8065	1.66536	97.1919	0.883283	113.334	1.03972	113.043	1.1887	77.8777	3.96033	102.981	4.55414	57.2029	1.8256	56.4965	3.44546
83.85	134.029	0.513618	131.489	2.8967	39.5751	1.61245	97.8915	1.04514	113.372	0.703772	113.97	1.15185	77.6827	3.67326	103.312	4.49068	56.7784	2.0871	55.5124	3.17664
85.85	135.256	0.498047	132.884	2.92699	40.4021	1.6009	98.3604	0.81207	113.525	1.09274	114.328	1.23903	77.1997	3.84861	103.567	4.49569	56.0371	1.89866	54.605	3.30252
87.85	136.245	0.499144	133.836	2.86268	40.903	1.74888	99.1654	1.0588	113.364	1.18233	114.769	1.40962	76.8792	3.4431	103.135	4.68228	55.3987	2.24497	53.8267	3.77552
89.85	137.366	0.470458	134.575	2.93475	41.336	1.7681	99.5794	1.35553	113.016	1.60939	115.222	1.62892	76.4525	3.62617	103.312	4.99142	55.0095	2.16168	53.3099	3.40124
91.85	138.382	0.504719	135.668	2.7856	41.6707	1.83402	100.057	1.6071	112.39	1.82468	115.671	1.66719	75.8201	3.83225	102.679	5.1064	55.297	2.2074	52.4106	3.14054
93.85	139.281	0.523944	136.33	2.7406	42.1208	1.78805	100.775	1.67598	111.922	1.69257	116.077	1.84773	75.4294	3.54083	101.853	5.18901	54.2131	2.1095	52.2318	2.94956
95.85	140.157	0.47355	137.467	2.63322	42.3773	1.75475	101.351	1.64315	110.686	1.66948	116.328	1.77983	75.2418	3.34813	101.786	5.50203	53.5409	2.24039	52.7234	2.99957
97.85	141.002	0.477546	138.204	2.86448	42.634	1.79533	101.9	1.37913	109.99	1.74417	116.539	1.96885	74.4727	3.353	101.216	5.26105	53.2233	1.82486	51.709	2.92785
99.85	141.801	0.483984	139.724	3.31777	42.9036	1.71649	102.215	1.51831	109.356	1.78031	116.761	1.88953	73.7043	3.25865	100.611	5.24401	52.9637	1.88336	51.4573	3.01093
101.85	142.711	0.527628	140.42	3.15839	43.3591	1.80168	103.033	1.61929	108.68	1.26717	117.241	2.05585	73.5347	3.21443	100.221	5.34563	52.4473	1.92325	51.3029	2.66129
103.85	143.498	0.511997	141.405	3.48484	43.6278	1.80346	103.71	1.75899	108.247	1.23059	117.317	2.00461	73.8158	3.25252	99.7648	4.84681	52.6682	2.09535	50.5346	2.96213
105.85	144.064	0.549481	142.215	3.64986	43.8228	1.82125	104.169	1.85305	107.86	1.08929	117.763	2.34451	73.409	3.12743	99.2217	4.93299	53.6923	2.08904	49.8963	3.32211
107.85	144.958	0.575537	143.185	3.72098	44.2093	1.75308	104.678	1.92584	106.724	1.27318	117.709	2.30707	72.9143	2.789	98.5662	4.85281	53.9785	2.06252	49.5034	3.78627
109.85	145.721	0.579454	143.668	3.88122	44.3642	1.58744	104.948	1.9869	105.776	1.28875	118.017	2.20491	72.3901	2.71865	98.2471	4.79509	53.7283	2.20629	49.1875	3.88104
111.85	146.467	0.602723	144.4	3.87932	44.4646	1.38082	105.527	1.91141	105.307	1.27823	118.075	2.29887	72.1373	2.53761	98.2912	4.70303	53.8856	2.29715	49.0051	4.26579
113.85	147.095	0.626322	145.307	3.91272	44.6609	1.23894	105.724	2.13124	104.374	1.66356	118.118	2.27486	72.3132	2.11415	97.7066	4.58514	54.1407	1.94646	48.8247	3.93345
115.85	147.806	0.595368	146.025	4.19586	44.5843	1.19335	106.217	1.97344	103.646	1.80415	118.307	2.15979	71.8405	1.98051	97.3581	4.81283	53.8022	2.04127	48.5107	3.65968
117.85	148.468	0.589784	146.62	3.95209	44.2562	1.17975	106.431	1.89482	102.506	1.66648	118.47	2.24541	71.9318	1.91433	96.6731	4.7423	53.7549	2.3087	48.22	3.81819
119.85	148.654	0.601497	147.259	4.01429	44.2901	1.23505	106.82	2.11713	101.729	1.6264	118.602	2.48185	71.648	1.91368	96.0958	4.75451	54.1753	1.9182	48.2786	3.90113
121.85	149.202	0.631118	148.283	4.1397	43.8183	1.1179	106.966	2.07546	101.035	1.24998	118.817	2.32099	71.6769	1.95102	95.724	4.84303	54.6345	1.79334	49.3212	4.39306
123.85	149.696	0.623326	148.754	4.4001	43.6086	1.14837	107.132	2.19369	100.2	1.31681	119.017	2.67891	71.0428	1.86981	94.9977	4.69086	54.4066	1.93926	49.6114	3.93639
125.85	150.241	0.646518	149.94	4.43846	43.437	1.24897	107.525	2.42311	99.6751	1.21573	119.193	2.50065	71.1619	2.06935	94.7334	4.88741	54.7052	1.54329	48.8319	3.7522
127.85	150.792	0.694081	150.592	4.5737	43.2457	1.12229	107.922	1.95618	98.5559	1.13636	118.846	2.47592	70.5756	2.08952	94.2971	4.77774	54.5511	1.52838	49.0158	3.49574
129.85	151.133	0.681506	151.018	4.32659	43.1148	1.32039	108.278	1.99925	97.161	0.874428	118.815	2.53124	70.4038	2.17801	93.8547	4.79989	54.5754	1.80819	48.8952	3.821
131.85	151.599	0.682615	151.443	4.40411	42.7346	1.26286	109.017	2.1721	96.5232	0.784042	119.124	2.62501	70.5452	1.95385	93.472	4.62457	55.7849	1.56515	48.8942	3.43529
133.85	151.926	0.657554	152.002	4.3889	42.7589	1.21314	109.192	2.07278	95.3466	0.88652	119.116	2.48345	70.5129	1.81441	93.2136	4.81973	55.4038	1.38383	48.758	3.47403
135.85	152.392	0.711285	152.394	4.45956	42.7417	1.2702	109.461	2.05425	94.4527	0.954568	119.323	2.41128	69.9398	1.60581	92.3225	4.65642	56.3656	1.9302	48.3425	3.87716
137.85	152.702	0.683358	152.717	4.5812	42.5427	1.19439	109.78	2.12329	93.8985	0.794075	118.999	2.58618	70.0303	1.69845	92.1428	4.73586	56.5028	1.56095	48.0965	4.01958
139.85	153.224	0.68272	153.212	4.67489	42.3616	1.17145	110.09	2.1533	92.6975	0.858061	118.943	2.58214	70.2247	1.56961	91.4917	4.74208	56.2604	1.5053	48.591	3.83778
141.85	153.427	0.704477	153.963	4.96453	42.3403	1.1295	110.062	2.33712	92.0288	0.730926	118.854	2.71869	70.6711	1.38089	91.3697	4.8322	55.7203	2.08136	48.4067	3.67245
143.85	153.793	0.743481	154.437	4.85091	42.1633	1.14169	110.24	2.33685	91.3127	0.861677	118.749	2.68598	70.5876	1.35962	90.9949	4.75126	56.0124	2.31592	49.4853	3.49025
145.85	154.016	0.76602	154.812	5.07583	42.3014	1.29904	110.465	2.46067	90.8128	0.827861	118.821	2.7399	70.5749	1.44193	90.5162	4.6586	56.9132	2.03198	49.2977	3.20177
147.85	154.3	0.744713	155.141	4.91271	42.1078	1.19956	110.63	2.50836	89.8757	0.778487	118.949	2.7501	70.7184	1.50285	90.4222	4.47356	57.2912	1.76905	49.0654	3.48925
149.85	154.383	0.757275	155.635	5.00067	41.999	1.14413	110.598	2.59563	89.2524	0.66566	119.113	2.84512	70.7425	1.53387	90.2314	4.71482	57.3667	1.77379	49.3534	3.02109
151.85	154.676	0.794789	155.894	4.98083	41.879	1.1367	110.917	2.37261	88.422	0.56951	118.998	2.97328	70.4845	1.43575	89.9438	4.59567	57.5796	1.79064	50.0701	2.90855
153.85	154.999	0.860728	156.038	4.99094	41.8189	1.18117	111.148	2.59301	87.8496	0.711832	118.836	2.92061	70.6068	1.26856	89.5214	4.68469	57.714	1.76032	49.9094	2.93593
155.85	155.234	0.867778	156.369	4.84432	41.625	1.05123	111.12	2.35576	87.121	0.68083	118.562	2.9892	70.5189	1.50933	88.9937	4.53036	57.7852	1.85457	49.4232	3.50527
	Killing [% Decrease of Green Surface Area]
	Target cell	HEK293T
	E:T	2:1
	CLA hl		Mock		CLA lh		CD66c hl		CD66c lh		CD318 hl		HEK293T		CD318 lh		TSPAN8 hl		TSPAN8 lh
Elapsed [h]	Normalized Green Surface Area	Std.	Normalized Green Surface Area	Std.	Normalized Green Surface Area	Std.	Normalized Green Surface Area	Std.	Normalized Green Surface Area	Std.	Normalized Green Surface Area	Std.	Normalized Green Surface Area	Std.	Normalized Green Surface Area	Std.	Normalized Green Surface Area	Std.	Normalized Green Surface Area	Std.
0	100	0	100	0	100	0	100	0	100	0	100	0	100	0	100	0	100	0	100	0
2	97.3157	0.296673	96.7429	0.404062	92.1262	0.209489	91.9874	0.41697	93.8027	0.15062	94.3667	0.306351	94.1317	0.0239621	93.9909	0.15998	93.5252	0.0351503	93.6645	0.34884
4	94.2598	0.645209	93.1476	0.684631	86.9058	0.736216	86.497	0.732148	88.5045	0.11489	89.5593	0.471506	88.8728	0.0503423	89.3246	0.453739	87.7624	0.0447644	89.2311	0.542098
6	91.676	0.873854	90.0226	0.974479	83.5197	0.412891	83.1751	0.554016	84.9832	0.0133057	85.6175	0.610345	85.0043	0.291045	85.2298	0.439578	84.1348	0.256168	85.8485	0.854418
8	90.3865	1.08014	88.4464	1.13189	82.595	0.66354	81.6601	0.386433	82.766	0.235455	83.268	0.988771	82.8198	0.22879	83.2883	0.344734	81.7327	0.27875	84.2987	0.913589
10	89.4745	1.25027	87.3146	1.26336	83.1475	0.583098	81.7663	0.0783135	81.4358	0.0103466	81.7034	0.906111	81.9351	0.42917	82.5303	0.277027	81.6305	0.274145	83.4082	1.09322
12	89.1202	1.4748	87.0541	1.36278	83.6786	0.715465	82.2879	0.206942	81.8939	0.198481	81.3188	0.899176	81.5284	0.292708	82.7751	0.697331	81.699	0.297191	83.4287	1.42849
14	88.9654	1.56078	87.4869	1.60564	87.394	0.866698	84.1929	0.867631	83.0792	0.0576587	81.7204	0.969274	82.3709	0.448173	82.9266	0.438164	82.2351	0.467646	83.9877	1.49343
15.85	89.0506	1.61722	88.3923	1.58626	88.5834	1.12761	86.2088	0.037842	84.0108	0.388734	83.2454	0.245393	84.3452	0.0185764	84.0023	0.652726	84.2337	0.561982	85.6494	1.37179
17.85	89.9297	1.66596	90.0836	1.59996	92.4683	1.34574	88.7404	0.0350991	85.9222	0.304836	85.3112	0.221367	86.7748	0.057352	85.6648	0.512832	86.7855	0.700515	88.2477	1.3555
19.85	90.469	1.72867	91.8004	1.79548	96.0039	2.40604	90.8641	0.623931	88.0569	0.237744	86.4165	0.192602	88.0755	0.34198	87.1514	0.785271	88.2197	0.511406	89.7665	1.80681
21.85	92.5474	1.78725	94.8451	1.74442	99.8472	2.45322	93.8751	0.887201	91.1452	0.0176733	89.9563	0.0352143	91.7678	0.54832	90.3116	0.900734	91.6882	0.889044	93.351	1.85696
23.85	94.239	1.72989	97.9889	1.77831	102.368	2.87749	96.4987	1.75857	94.3266	0.0234399	92.7161	0.351253	94.6196	0.239492	92.6954	1.2519	94.2827	0.693749	96.3559	2.10974
25.85	96.4988	1.74066	101.726	1.90353	104.903	3.24769	99.6606	1.66899	97.3231	0.174293	96.7144	0.321126	98.0921	0.190144	96.1057	1.6212	97.733	0.907601	100.356	2.64766
27.85	98.765	1.68657	105.325	2.01668	107.557	3.44847	101.886	2.75563	100.344	0.226664	100.018	0.196693	101.219	0.651542	98.1378	1.89101	99.5584	0.755951	102.962	2.84082
29.85	101.324	1.67504	109.226	2.13748	111.218	3.91595	104.654	3.0987	103.563	0.459716	103.915	0.403717	105.488	0.718689	101.586	1.95465	103.541	1.20653	106.401	3.03548
31.85	103.856	1.73736	112.852	2.29432	114.318	4.0633	106.819	3.10003	106.868	0.499201	107.44	0.501708	109.172	0.3891	103.894	1.61404	106.446	1.3522	109.551	3.14855
33.85	107.355	1.91369	117.316	2.72507	117.064	3.96897	109.045	3.32506	109.554	0.332803	111.076	0.577366	112.36	0.490154	107.574	1.80053	109.799	1.28633	112.747	3.3121
35.85	104.869	2.12564	116.559	3.6804	120.53	4.60433	110.609	3.7695	111.001	0.117637	108.464	1.98592	110.508	2.02589	107.656	1.60772	109.289	1.41936	112.834	3.61028
37.85	113.585	2.22658	124.888	3.36903	123.645	4.77415	113.994	3.0714	115.99	1.63463	117.015	0.386318	120.017	1.03794	114.211	1.90462	115.161	1.64787	119.631	3.57881
39.85	117.413	2.40128	129.62	3.65447	127.503	5.01195	116.528	2.75615	119.443	1.31719	120.769	0.237384	123.637	1.07252	117.555	2.16748	118.877	1.2724	123.278	3.75637
41.85	121.328	2.65076	134.28	4.13695	130.493	4.96161	119.115	2.50107	123.17	1.46992	124.772	0.104961	127.1	0.953362	120.941	2.17521	122.22	1.26258	127.016	3.85912
43.85	124.48	2.82412	138.92	4.57342	133.872	5.35474	121.697	2.91464	126.444	1.64868	127.218	0.302888	130.203	1.09602	124.292	2.5071	125.552	1.0895	129.527	3.65873
45.85	127.828	3.05074	143.113	4.98991	136.437	5.70782	123.403	2.65469	129.358	1.95356	130.511	0.749448	133.173	1.14541	127.195	2.69478	128.025	1.2765	131.871	3.55481
47.85	131.71	3.22372	146.991	5.53024	138.115	5.82339	124.417	2.88887	132.282	1.97058	133.044	0.969385	135.719	1.38293	129.879	3.07196	130.236	1.24843	134.037	3.68678
49.85	134.732	3.59077	150.465	6.10461	140.22	5.97838	126.201	2.67306	134.273	1.96618	135.643	1.17525	138.089	1.57071	132.118	3.19861	131.817	1.137	135.385	3.89053
51.85	139.234	3.35121	153.407	6.63439	142.184	6.26542	127.255	3.19013	136.614	2.53043	138.526	1.75771	140.598	2.26579	134.564	3.66893	133.942	1.16486	137.66	4.23016
53.85	144.485	3.39783	156.121	7.0772	144.442	6.56592	128.115	2.93083	137.451	2.63987	139.951	1.82479	142.379	2.56367	135.627	4.19767	134.427	1.34589	138.669	4.8112
55.85	149.522	3.88619	158.857	7.69771	146.876	6.86554	129.635	2.63231	139.162	2.66766	141.701	2.27476	143.948	3.143	137.639	4.42327	135.523	1.35653	139.69	4.85245
57.85	153.293	5.16516	160.831	8.37927	149.043	6.75916	129.955	2.63932	139.781	2.4893	143.12	2.64684	145.254	3.43433	138.443	4.49203	135.942	1.70989	140.089	4.89141
59.85	155.966	5.66959	162.376	8.73058	151.597	6.64511	130.983	2.19399	141.308	2.53454	143.923	2.90788	146.255	3.32478	139.113	4.89373	136.394	1.99471	140.398	4.98769
61.85	156.886	5.77565	164.067	9.1833	155.151	6.35032	131.175	2.45792	142.001	2.73741	144.827	3.10118	146.888	3.4777	139.591	5.11137	136.707	2.3	140.465	4.81194
63.85	157	6.25888	165.522	9.60028	159.154	6.01897	132.213	1.97127	142.905	2.79111	145.466	3.04002	147.629	3.79713	140.656	5.25147	137.551	2.42626	141.56	4.58242
65.85	158.446	7.25786	166.732	9.95154	163.974	6.07957	133.629	1.85221	143.604	3.16939	146.399	3.1947	148.117	3.81554	141.32	5.38863	137.689	2.26377	142.139	4.38461
67.85	158.49	7.21963	167.651	10.2394	169.249	5.76028	134.868	1.7061	144.358	3.3044	147.241	3.14303	148.748	3.95732	141.805	5.55667	138.496	2.49301	143.029	4.74289
69.85	158.379	7.16156	168.144	10.4757	174.998	6.21837	135.48	1.88027	144.805	3.36623	148.315	3.38699	149.409	4.19582	143.099	5.77292	139.182	2.36577	143.816	4.70078
71.85	158.376	7.34798	168.895	10.6234	179.648	7.26254	136.91	1.90143	145.298	3.37644	148.61	3.4418	150.005	4.15178	143.745	5.82279	139.944	2.51641	143.834	4.58983
73.85	157.246	7.3692	169.321	10.7131	183.725	6.67841	137.767	1.55104	146.191	3.49927	148.952	3.70532	150.422	4.2696	143.97	5.91746	140.587	2.47585	144.39	5.01157
75.85	157.787	7.45026	170.04	10.8537	185.863	6.06038	138.569	1.30644	147.23	3.49332	149.752	3.7082	151.5	4.18982	144.37	5.91989	140.895	2.36835	144.795	4.87718
77.85	157.619	7.46308	170.609	10.8979	188.008	7.91334	139.908	0.914798	148.059	3.63882	150.84	3.73424	152.365	4.45236	145.156	5.78444	141.769	2.42343	145.4	4.97536
79.85	156.603	7.34823	171.193	11.0872	182.819	13.0236	140.891	0.78555	148.819	3.81827	151.597	4.06722	153.022	4.51108	146.051	6.12484	142.043	2.78528	146.03	5.16327
81.85	156.916	7.40503	171.557	10.9583	163.044	27.9929	141.963	0.450863	149.615	3.78482	152.185	4.17297	153.857	4.46296	146.7	6.39759	142.622	2.73316	146.743	5.00308
83.85	156.976	7.47655	172.393	10.9918	128.109	38.0016	142.85	0.164124	150.4	4.00786	152.91	4.59359	154.903	4.78983	147.22	6.53109	142.749	2.60578	146.864	5.15427
85.85	156.19	7.50352	172.37	11.0998	91.1693	29.0787	146.506	1.13627	150.849	3.9121	153.098	4.44462	155.803	4.82407	147.89	6.85851	143.531	2.94203	147.4	5.29944
87.85	155.943	7.46668	172.775	11.065	66.9409	13.7658	147.061	1.29997	151.604	3.94674	153.955	4.70792	156.182	4.91575	148.916	6.75173	143.974	2.86678	148.497	5.52543
89.85	156.36	7.41975	173.372	11.1753	56.9436	4.60242	147.626	0.931796	152.276	4.20101	154.546	4.95295	156.986	4.89853	149.909	6.88597	144.892	2.84761	149.349	5.66484
91.85	155.993	7.42936	173.929	11.1998	56.2606	2.25476	148.511	1.08569	152.88	4.45036	155.227	5.10919	158.198	4.94148	150.581	6.9148	145.56	2.60801	150.197	5.7791
93.85	156.195	7.40434	174.408	11.1444	59.1526	2.81784	149.758	1.32512	153.488	4.57978	155.727	5.13648	158.638	4.87479	151.688	7.08093	146.335	2.68959	151.169	5.36169
95.85	155.987	7.43872	173.856	10.6007	61.5565	3.4375	150.634	1.391	154.299	4.70836	156.333	5.2651	159.527	5.02856	152.206	7.20726	146.903	2.69758	151.798	5.34453
97.85	156.138	7.46999	174.627	10.6977	63.5171	3.98472	151.618	1.46127	155.169	4.70779	157.266	5.30502	160.302	5.07123	153.182	7.23751	147.631	2.87177	152.437	5.4027
99.85	156.312	7.58461	174.978	10.7938	65.0317	4.55545	152.113	1.51646	155.538	4.91454	156.327	4.13477	160.941	5.36809	153.546	7.28371	148.402	2.8746	153.012	5.37216
101.85	156.431	7.62783	175.375	10.8704	66.2892	4.74904	153.061	1.48001	156.278	4.66845	158.705	5.35305	159.931	4.07568	154.423	7.29616	148.897	2.9038	153.747	5.45182
103.85	156.247	7.65587	175.787	10.8034	67.3	5.05305	153.917	1.53257	156.502	4.78914	157.428	4.18717	160.216	3.80766	154.914	7.40311	149.671	2.88101	154.256	5.40939
105.85	155.44	7.5711	175.994	10.8954	68.2066	5.34819	154.739	1.51829	157.256	5.07385	157.401	3.94691	160.458	4.13909	155.603	7.5687	149.517	2.73274	154.763	5.36618
107.85	155.675	7.5032	176.155	10.8827	68.8855	5.37457	155.539	1.50445	157.87	4.95421	157.994	4.00556	160.9	4.25167	155.762	7.45287	150.315	2.58114	155.097	5.49617
109.85	155.532	7.61424	176.36	11.0072	69.5696	5.59045	156.344	1.57558	158.077	4.8086	158.3	3.95188	161.042	4.12372	156.495	7.59328	150.717	2.47805	155.769	5.36413
111.85	155.539	7.48852	176.648	11.0548	70.0034	5.78404	156.743	1.50694	158.743	4.91896	158.542	3.92399	161.561	4.07875	156.961	7.58934	151.167	2.27442	156.048	5.39876
113.85	155.178	7.51728	176.612	11.1629	70.7362	5.89121	157.153	1.47319	158.798	4.82552	159.036	3.86955	161.623	4.13293	157.011	7.61617	151.621	2.33741	156.159	5.17426
115.85	155.274	7.48181	176.998	11.1666	71.2206	5.98771	157.734	1.41251	159.029	4.99968	159.347	3.8533	161.937	3.97769	157.371	7.46668	152.185	2.44428	156.755	5.07007
117.85	155.361	7.51128	177.098	11.1699	71.8328	6.15875	158.278	1.75972	159.393	4.93856	159.62	3.85216	162.138	4.06341	157.566	7.42231	152.368	2.18214	157.145	5.20832
119.85	154.876	7.5115	176.825	10.8162	72.1841	6.16347	158.613	1.63546	159.38	4.63983	159.833	4.13655	162.201	4.15287	158.076	7.55043	152.786	2.23382	157.273	5.25042
121.85	154.912	7.52291	177.2	11.184	72.7507	6.21577	159.319	1.74351	159.875	4.86398	159.971	3.91313	162.438	3.98149	158.296	7.42825	152.68	2.13273	157.679	5.39157
123.85	155.308	7.5322	177.25	11.151	73.1291	6.32067	159.645	1.58718	160.158	4.78029	159.968	3.69028	162.647	3.97579	158.76	7.39153	153.112	1.975	158.055	5.23733
125.85	154.719	7.44061	177.119	11.1243	73.405	6.34182	159.679	1.65791	160.161	4.92082	159.809	3.68846	162.775	3.88782	158.742	7.23545	153.431	2.03183	158.243	5.39425
127.85	155.204	7.44927	177.196	10.9409	73.8563	6.31617	160.114	1.51971	160.511	4.94501	160.054	3.8698	163.116	3.99172	158.896	7.22201	154.121	1.86476	158.774	5.24107
129.85	154.979	7.43899	177.252	11.0478	74.0009	6.45815	160.273	1.58035	160.493	4.98955	160.164	3.92843	162.953	4.06856	159.51	7.22921	153.973	2.01364	159.308	5.35264
131.85	154.659	7.49559	177.069	11.0563	74.1386	6.50479	160.653	1.53136	160.543	5.05805	160.063	3.84143	162.851	4.16359	159.401	7.03271	154.306	2.14965	159.223	5.27764
133.85	154.635	7.50205	177.072	11.0916	74.319	6.57212	160.519	1.41374	160.409	4.96719	159.806	3.75525	163.024	4.05032	159.307	7.00995	154.291	2.04347	159.323	5.31204
135.85	154.584	7.54308	176.983	10.9589	74.3613	6.43724	161.049	1.79191	160.475	5.02765	160.042	3.80427	162.944	4.07285	159.753	7.036	154.394	2.12268	159.6	5.3843
137.85	154.526	7.54255	176.93	11.0392	74.3339	6.4976	160.879	1.47899	160.596	5.0896	159.948	3.657	163.043	3.96419	159.694	6.96007	154.734	2.20874	159.771	5.1947
139.85	153.675	7.49444	176.653	10.9414	74.334	6.62272	161.223	1.69727	160.457	4.94639	159.93	3.52436	162.802	3.92436	159.284	6.97012	154.616	2.17581	159.789	5.28395
141.85	153.826	7.52216	176.369	10.9885	74.6094	6.5253	161.178	1.83401	160.458	5.12035	159.885	3.66746	162.503	4	159.378	6.91781	154.864	2.1005	160.042	5.32064
143.85	153.377	7.52837	176.065	10.9922	74.4788	6.39474	161.197	1.67732	160.395	4.91734	159.349	3.48659	162.342	3.92306	159.067	6.62895	155.105	2.29563	160.137	5.09443
145.85	153.003	7.56042	175.914	10.9102	74.4901	6.46675	161.095	1.57289	160.528	4.81153	159.562	3.48805	162.067	3.66762	159.51	6.88483	155.209	2.24913	160.449	5.31374
147.85	152.824	7.59723	175.804	10.9747	74.4109	6.39593	161.667	1.57354	160.511	4.87702	159.119	3.5059	161.989	3.57529	159.173	6.74985	155.124	2.49229	160.288	5.19874
149.85	152.597	7.61095	175.666	10.925	74.502	6.38467	161.617	1.48092	160.556	4.99219	159.058	3.64924	162.105	3.66941	159.172	6.71322	155.069	2.52338	160.521	5.37334
151.85	152.089	7.61478	175.255	10.8406	74.4812	6.26443	161.506	1.53723	160.346	5.05113	158.963	3.68502	161.978	3.71615	158.981	6.58045	155.29	2.65453	160.232	5.45908
153.85	151.527	7.58646	175.168	10.876	74.4769	6.21334	161.733	1.52264	160.229	4.90876	158.647	3.42083	161.682	3.62896	158.706	6.62233	155.311	2.4668	160.138	5.32919
155.85	151.213	7.6343	174.327	10.8073	74.3302	6.11874	161.731	1.68036	159.855	4.83642	158.665	3.36614	161.136	3.44504	158.508	6.65447	155.242	2.49699	160.086	4.95325
	Killing [% Decrease of Green Surface Area]
	Target cell	BxPC3
	E:T	2:1
	BxPC3		Mock		CLA hl		CLA lh		CD66c hl		CD66c lh		CD318 hl		CD318 lh		TSPAN8 hl		TSPAN8 lh
Elapsed [h]	Normalized Green Surface Area	Std.	Normalized Green Surface Area	Std.	Normalized Green Surface Area	Std.	Normalized Green Surface Area	Std.	Normalized Green Surface Area	Std.	Normalized Green Surface Area	Std.	Normalized Green Surface Area	Std.	Normalized Green Surface Area	Std.	Normalized Green Surface Area	Std.	Normalized Green Surface Area	Std.
0	100	0	100	0	100	0	100	0	100	0	100	0	100	0	100	0	100	0	100	0
2	100.555	0.176786	99.6708	0.176208	93.4534	0.0897877	99.8686	0.798876	97.727	0.227806	96.3688	0.0703709	94.4424	1.52925	96.7043	0.0949342	92.1712	0.496241	93.3231	0.0420272
4	103.636	0.219042	103.669	0.432908	93.0143	0.411597	103.541	0.806142	98.3096	0.123955	95.699	0.294993	92.1669	2.26184	95.2646	0.0460284	81.2615	0.194711	83.8983	0.149741
6	105.81	0.259946	105.966	0.619817	92.7933	0.881405	105.907	0.529158	99.3158	0.460403	95.9518	0.110809	90.2695	2.7593	94.3192	0.672642	72.6568	0.07747	73.6331	0.0565618
8	108.414	0.28331	108.165	0.741856	92.8644	1.4132	107.699	0.451701	100.507	0.525983	96.0556	0.0885336	88.6121	2.67771	93.6028	1.00803	65.163	0.211361	65.5636	0.205918
10	109.221	0.379314	108.481	0.784457	92.4304	1.55861	108.548	0.21721	101.01	0.932152	96.1873	0.123653	86.4095	3.0859	93.0116	1.22192	59.238	0.133102	58.4606	0.588498
12	110.626	0.443267	109.966	0.820242	92.4168	0.976188	109.656	0.288402	101.227	0.717353	95.7563	0.243982	84.299	3.79589	92.0917	1.71205	54.7476	0.348438	53.1147	0.399651
14	111.441	0.47807	110.766	0.939554	93.0299	0.823483	110.339	0.485135	101.568	0.836696	96.0386	0.114381	82.5636	4.04409	92.1738	1.95308	51.3934	0.570538	48.3211	0.0876416
15.85	112.617	0.466565	111.818	0.931749	94.3862	0.847385	111.867	0.681859	102.637	1.16485	96.9285	0.162077	81.7455	4.49447	92.411	2.14797	49.4987	0.607072	45.8621	0.0398711
17.85	112.366	0.576364	111.898	0.814049	94.6775	0.968122	111.62	1.3128	103.593	1.2916	98.2035	0.291491	81.3415	5.19469	93.3228	2.40645	48.4613	0.554046	43.5156	0.110896
19.85	113.155	0.487843	113.034	0.9011	95.7256	0.814139	112.144	1.66299	104.232	1.72603	98.9044	0.478786	81.1101	5.63926	93.6081	2.62632	47.2003	0.677211	41.8275	0.221034
21.85	112.63	0.605217	112.812	0.74816	95.6638	0.921408	111.819	1.43384	105.187	1.79309	99.3253	0.164776	80.4636	5.89361	94.1033	2.33498	46.766	0.362143	41.0695	0.123378
23.85	113.664	0.618963	114.529	0.721159	96.1732	0.888085	113.168	1.25985	106.09	1.74651	99.9203	0.117821	80.8998	6.41243	95.3847	2.70981	46.7403	0.00301235	40.7235	0.109797
25.85	113.461	0.609418	114.731	0.701226	95.945	0.825983	113.236	1.21628	105.944	1.81538	99.7614	0.127809	80.2448	6.48011	95.046	3.13613	46.7973	0.319137	40.3472	0.719515
27.85	114.23	0.605175	116.164	0.805198	96.5693	0.819792	114.559	1.23055	107.006	1.48577	100.128	0.0511293	80.1596	7.23095	95.6132	3.57311	46.2809	0.556098	39.0302	0.868064
29.85	114.222	0.684977	116.796	0.762403	96.9906	0.906343	115.246	1.48907	108.337	1.37874	100.963	0.123389	80.7379	7.39373	96.6417	3.50444	47.1697	0.707987	38.6767	0.779977
31.85	115.54	0.664102	118.791	0.747337	97.9156	0.946855	116.78	1.3778	110.717	1.57231	102.828	0.331786	82.5738	7.84307	99.334	3.69153	47.8146	0.428538	39.3762	0.885519
33.85	115.34	0.682569	119.517	0.80345	99.4332	1.28593	117.268	1.61836	113.671	1.84117	105.573	0.49662	84.7667	7.99346	102.205	4.03756	48.4353	0.0443249	38.3018	0.508896
35.85	116.802	0.489971	121.494	1.01613	102.006	1.19608	119.167	0.902548	116.692	2.29341	109.072	0.422413	86.1218	7.18111	103.785	3.7439	48.0595	0.537451	36.831	0.369508
37.85	114.744	0.495577	120.465	1.00571	102.457	1.43553	117.736	1.10091	119.181	2.4157	111.242	0.0712809	87.6939	7.26439	106.404	3.64013	47.7421	1.03538	35.2361	0.329914
39.85	114.671	0.574125	121.249	1.05405	104.18	1.52802	118.247	1.63453	122.69	3.04136	114.507	0.05494	89.9449	7.65895	110.495	3.23716	48.0173	1.1403	35.4737	0.470097
41.85	115.122	0.684568	122.573	0.972359	106.398	1.91117	119.551	2.38509	126.459	3.32546	117.917	0.177129	92.1273	8.02511	114.552	2.72871	48.8167	1.13849	35.3129	0.576972
43.85	115.534	0.673473	123.887	1.06014	108.598	2.06416	120.489	3.57893	131.245	3.78671	121.844	0.173976	94.2737	8.40698	118.076	2.32953	49.8527	0.946392	36.0183	0.497961
45.85	115.826	0.643079	125.003	1.0783	110.959	1.70182	121.545	4.27798	134.807	3.87645	124.803	0.0431266	95.929	8.90155	120.178	1.5854	51.3118	1.18981	37.4757	0.963391
47.85	116.322	0.727384	126.319	1.17721	112.961	1.81885	122.415	3.98774	138.847	4.50357	128.402	0.0368789	97.9212	9.41572	124.177	0.47118	52.6145	1.35739	39.4734	0.254125
49.85	116.889	0.743557	127.792	1.19626	114.226	1.19224	123.783	4.32055	143.745	4.48209	131.986	0.976327	100.057	9.79587	127.435	0.138852	53.7921	1.8187	40.3888	0.280253
51.85	117.379	0.617427	128.759	1.23367	114.795	0.45864	124.675	4.41018	147.943	4.34074	135.175	1.85455	102.165	9.72177	129.833	0.969316	55.0716	1.99115	41.0859	0.595176
53.85	117.822	0.627043	130.26	1.33703	115.573	0.0920323	125.832	4.48874	153.172	4.23993	139.193	2.47567	102.917	8.55545	132.928	3.04894	55.946	1.87478	42.1249	1.29027
55.85	118.395	0.759909	131.52	1.41039	115.237	0.112875	126.876	4.32917	156.585	2.83546	141.063	3.08014	103.394	7.5674	134.323	5.39097	56.1331	1.7578	42.761	1.41125
57.85	118.804	0.756135	132.868	1.48283	114.974	0.187248	127.979	4.10512	159.61	0.184046	142.304	4.06409	102.85	7.79336	136.458	7.69258	56.8554	2.29301	43.9392	2.38089
59.85	119.305	0.772994	133.935	1.51288	114.768	0.0925809	128.928	3.81655	162.418	2.2056	141.738	3.94839	103.492	8.20449	139.649	9.53783	58.3622	2.57347	45.0233	3.87944
61.85	119.582	0.820332	135.085	1.54149	114.564	0.134745	130.064	3.88035	166.072	3.52412	142.935	3.89066	104.456	8.71637	142.367	10.8171	59.4928	3.08099	46.8394	4.81488
63.85	119.388	0.824213	135.565	1.56992	113.545	0.568072	130.383	3.69427	167.496	4.8566	142.989	4.06942	104.511	8.58556	143.74	12.1011	60.5796	3.62924	46.3965	4.11217
65.85	120.225	0.874095	136.996	1.60985	114.718	0.4532	131.65	3.89723	172.439	6.2226	144.661	3.54623	105.728	8.77919	146.356	13.0018	62.5689	3.78024	47.9133	4.05003
67.85	120.636	0.969327	137.672	1.58746	115.289	0.828654	132.386	3.82979	174.677	6.82034	145.328	3.30689	106.16	9.37206	146.916	13.272	63.0982	4.12842	48.2167	3.70519
69.85	120.746	0.952607	138.72	1.56919	116.198	1.20453	133.662	3.72377	175.782	6.34458	146.523	3.36202	106.549	9.55568	147.631	12.9981	63.7095	3.97212	48.9333	3.68207
71.85	120.959	1.06374	139.447	1.58747	116.649	1.57862	134.376	3.77421	176.633	5.91003	147.836	3.3167	106.966	9.93374	148.81	12.2017	64.8341	4.2408	49.423	3.55391
73.85	121.145	1.13008	140.506	1.6257	117.737	1.50063	135.368	3.76807	178.3	4.67281	150.494	3.3364	107.931	10.4043	150.298	11.7953	66.7975	4.72494	50.4903	3.60786
75.85	121.491	1.1606	141.605	1.57061	118.231	1.50004	136.595	3.98368	179.128	3.14265	152.818	3.28881	108.868	10.6626	150.874	11.3687	67.8893	4.86841	50.6553	3.58603
77.85	121.805	1.15653	142.583	1.54837	118.446	0.912286	137.707	4.12462	180.284	1.96037	155.378	3.37931	110.157	10.7996	152.297	10.5949	68.9525	5.09974	51.2041	3.59223
79.85	122.405	1.29158	143.441	1.58352	118.402	0.522704	138.383	4.32801	182.278	0.999571	158.474	4.09627	111.959	11.3206	153.665	10.0748	69.9631	5.48862	52.5288	4.00864
81.85	122.583	1.26923	144.425	1.47547	118.286	0.421042	139.711	4.71173	184.997	0.353091	161.432	4.4226	113.024	11.5026	154.772	9.35697	70.958	5.74573	53.6603	4.20976
83.85	123.097	1.35668	145.297	1.36581	117.66	1.40258	141.019	4.77008	186.602	0.548899	164.425	4.93388	114.571	11.4142	156.099	8.9682	71.8153	5.79259	54.9556	4.85148
85.85	123.245	1.33147	145.793	1.23825	116.74	2.53042	141.801	5.03316	188.375	1.14109	167.128	5.43773	115.794	11.6751	157.52	8.95169	72.8117	5.94499	55.6233	4.68224
87.85	123.659	1.3168	146.285	1.12111	115.088	3.48657	142.745	5.40937	191.029	1.42587	169.725	5.76443	117.299	12.1912	159.448	8.56525	73.5923	6.10589	55.939	4.79062
89.85	124.16	1.48196	146.857	0.959278	112.786	4.49475	143.858	5.55255	192.829	1.91283	172.576	6.40791	119.186	12.8117	161.939	8.0643	75.0953	6.22174	57.1518	5.1209
91.85	124.89	1.53018	147.148	0.831184	110.557	4.89559	144.804	5.59029	195.235	1.76775	175.31	7.22934	120.775	12.8101	162.973	8.01314	76.8215	6.79269	58.1097	5.39824
93.85	125.55	1.5796	147.159	0.655463	109.279	4.71039	145.508	5.53288	197.014	1.93538	177.286	7.4931	121.779	13.598	164.748	7.93414	77.9148	7.42866	58.9005	5.22921
95.85	126.409	1.55917	147.13	0.532052	107.275	4.41911	145.671	5.85083	199.656	2.0916	180.25	7.91416	123.184	13.2583	166.196	8.05517	79.327	7.63155	59.5752	5.12541
97.85	127.219	1.5907	147.496	0.573943	105.116	4.06631	145.966	6.06685	200.118	2.20088	182.077	8.53586	123.98	13.6042	167.309	8.20051	80.5662	7.73136	60.5583	5.08011
99.85	128.374	1.5491	147.782	0.671426	102.788	3.69321	146.113	6.11237	201.064	1.93575	183.818	9.42648	124.583	13.9883	167.741	8.35888	81.8964	7.95417	61.2896	5.17917
101.85	129.64	1.57978	148.389	0.793879	100.155	3.26259	146.521	6.34837	201.746	1.86998	185.008	9.78032	125.841	13.9745	168.866	7.90716	83.2605	7.96487	62.3379	4.91526
103.85	131.138	1.60304	149.286	0.807595	98.1654	2.37235	147.188	6.59042	202.653	2.29153	187.362	10.5996	126.683	13.731	169.534	8.16712	84.5743	8.37752	63.9252	5.15393
105.85	132.565	1.60058	150.215	0.949669	95.9348	1.97101	147.681	6.72013	203.452	2.40756	188.754	10.9045	126.949	13.6434	171.242	8.22855	85.9152	8.72648	65.2674	5.49248
107.85	133.981	1.69161	150.982	1.0512	93.842	2.30336	148.27	6.91043	204.53	2.15095	190.197	11.3506	127.26	13.6683	171.436	8.37604	87.3109	9.38304	65.9425	5.67399
109.85	135.437	1.63993	151.824	1.10215	91.3917	2.50223	148.852	7.16354	205.487	2.32257	191.859	11.9277	127.443	13.3361	171.947	8.32649	88.2732	9.58962	66.4783	5.75829
111.85	136.646	1.69961	152.552	1.21285	87.6633	3.63475	149.531	7.20852	206.266	2.45497	193.064	12.2657	128.226	13.4106	172.322	8.09097	89.1863	9.33839	67.0358	6.16674
113.85	137.715	1.74315	153.484	1.2463	80.9261	4.36481	150.105	7.30485	207.023	2.48686	194.557	12.7105	128.746	13.4345	173.42	7.92871	90.3591	9.69882	67.9659	6.16227
115.85	138.862	1.68273	154.775	1.31736	71.7261	3.03337	151.082	7.37152	208.165	2.78373	196.454	13.2804	129.284	13.7194	174.022	7.91088	91.031	9.82998	68.551	6.38481
117.85	140.12	1.72885	155.931	1.23352	64.0703	1.4987	152.54	7.37151	209.25	2.64761	197.725	13.6879	129.677	13.7628	174.603	7.57275	92.0702	9.96781	69.4887	6.4632
119.85	141.123	1.71817	156.957	1.3369	60.2561	0.54606	153.247	7.39662	210.076	2.95121	199.012	14.0856	130.193	13.5052	175.443	7.44017	93.0637	10.1512	70.2595	6.84285
121.85	141.966	1.65788	158.07	1.47818	60.4598	0.00771952	153.696	7.47824	211.003	3.14648	200.292	14.3068	130.777	13.5661	175.995	7.21443	93.7958	10.2169	71.5651	6.89866
123.85	142.522	1.63454	158.585	1.54641	61.0553	0.0933163	154.01	7.54403	211.629	3.30213	201.141	14.4606	130.969	13.7762	175.931	7.1874	93.5849	10.2507	71.7169	6.46885
125.85	143.342	1.69349	159.174	1.59549	62.2141	0.424163	154.262	7.52792	212.438	3.41546	202.334	14.792	131.554	13.9943	176.99	7.01312	93.87	10.2502	72.0279	6.54943
127.85	143.939	1.70478	159.946	1.5629	63.5503	0.565338	155.158	7.51904	213.394	3.3235	203.594	15.4209	132.386	14.222	177.91	6.71307	95.0767	10.1915	72.9002	6.5912
129.85	144.818	1.73572	160.536	1.62787	65.1399	0.499682	155.599	7.88543	214.402	3.34213	204.684	15.7709	131.694	14.5003	178.731	6.72563	95.5269	10.3433	73.5084	6.7852
131.85	145.272	1.72629	160.967	1.72383	66.2704	0.745054	155.8	8.00355	215.473	3.11063	205.698	15.9868	132.32	14.8021	179.236	6.43841	95.8609	10.3389	73.9296	6.88799
133.85	145.821	1.72817	161.426	1.68033	67.2793	0.861425	156.39	7.82235	216.121	3.59154	207.05	16.1231	132.68	14.8613	180.274	5.95133	96.7203	10.3262	74.5642	6.98733
135.85	146.174	1.70359	161.659	1.67617	69.0756	0.607852	156.571	7.86263	216.817	3.32572	207.397	16.2401	132.965	15.2311	180.652	5.85502	97.4804	9.99241	75.1981	7.09743
137.85	146.462	1.67153	161.656	1.818	69.8791	0.819874	156.185	7.64825	217.532	3.29026	207.927	16.1515	133.354	15.168	182.179	5.5076	98.1017	10.0263	74.8259	6.88356
139.85	146.912	1.68957	161.516	1.90911	70.7944	0.893901	155.85	7.73803	217.821	3.68167	208.513	16.2912	133.324	15.5959	181.949	5.1842	98.3097	9.82514	74.4984	6.77595
141.85	147.03	1.6875	161.523	2.00668	71.5042	0.865424	155.458	7.78735	218.82	3.84232	209.494	16.2813	133.498	16.1171	182.61	5.16753	98.7618	9.95978	74.8665	6.78097
143.85	147.374	1.63804	161.212	2.16096	72.2224	0.666321	154.573	7.9729	219.525	3.62126	209.854	16.6363	133.611	16.4417	183.051	5.02152	98.2483	9.78638	74.2793	6.58511
145.85	147.611	1.68849	160.978	2.21754	72.782	0.929372	154.14	7.87717	220.255	3.60958	210.468	16.5146	133.915	16.708	183.666	4.83509	98.7856	9.49346	74.9796	6.65545
147.85	147.753	1.72135	160.962	2.25244	73.1841	0.707355	154.13	7.77578	220.616	3.69563	210.539	16.3435	133.842	16.7986	184.401	4.30394	99.199	9.35035	75.2919	6.69208
149.85	147.942	1.70849	160.681	2.18931	73.9267	0.746025	154.005	7.81531	220.983	4.28766	211.567	16.5871	133.751	17.4005	184.739	4.08312	99.0127	9.04808	75.5811	6.58615
151.85	148.099	1.73148	160.206	2.30729	74.3402	0.75641	153.197	7.70095	220.893	4.09072	211.587	16.6156	133.901	17.7342	184.703	3.85104	99.3712	8.8925	76.0333	6.69182
153.85	148.505	1.85957	160.084	2.37375	75.1358	0.630192	152.645	7.7627	221.971	4.37736	212.273	16.7457	134.455	18.2422	185.703	3.54431	99.8666	9.07313	76.4594	6.59071
155.85	148.715	1.89112	159.79	2.48327	75.5733	0.577513	152.157	7.55526	222.751	4.06374	212.509	16.7349	134.305	18.7078	186.122	3.59346	100.331	8.89899	76.5018	6.51728
	Killing [% Decrease of Green Surface Area]
	Target cell	AsPC1
	E:T	2:1
	AsPC1		Mock		CLA hl		CLA lh		CD66c hl		CD66c lh		CD318 hl		CD318 lh		TSPAN8 hl		TSPAN8 lh
Elapsed [h]	Normalized Green Surface Area	Std.	Normalized Green Surface Area	Std.	Normalized Green Surface Area	Std.	Normalized Green Surface Area	Std.	Normalized Green Surface Area	Std.	Normalized Green Surface Area	Std.	Normalized Green Surface Area	Std.	Normalized Green Surface Area	Std.	Normalized Green Surface Area	Std.	Normalized Green Surface Area	Std.
0	100	0	100	0	100	0	100	0	100	0	100	0	100	0	100	0	100	0	100	0
2	96.2514	0.0811741	96.3195	0.121129	98.0002	0.0733084	97.998	0.264234	96.5696	0.0851597	96.6718	0.153523	97.1839	0.374211	97.7454	1.21512	97.3392	0.0725043	97.4498	0.01983
4	92.5802	0.105129	92.6515	0.179168	94.0881	0.74099	95.7952	0.0472208	94.0163	0.206546	93.0771	0.509058	95.2949	0.239269	94.5952	1.40643	94.1966	1.38681	96.6091	0.0734636
6	90.8369	0.131179	90.2796	0.163049	91.3856	0.723546	93.2882	0.34051	91.3381	0.15314	89.8378	0.0194255	93.0885	0.177299	90.9904	0.868812	93.0082	1.21546	96.1736	0.259384
8	91.5295	0.185686	89.5461	0.112522	87.3646	2.01359	90.154	0.284147	89.5144	0.178657	85.9003	0.551034	91.7591	0.280674	89.9642	0.737971	92.327	1.26571	97.1297	0.127713
10	92.8922	0.147118	89.1331	0.135402	82.3692	0.55028	86.9273	0.138377	87.3859	0.244694	83.6338	0.366077	90.7213	0.213824	89.3056	0.657842	93.0018	1.05363	98.3767	0.124516
12	94.9911	0.155079	89.3382	0.11312	79.6282	0.568613	83.7324	0.502428	86.753	0.194784	82.3428	0.218412	90.4554	0.364623	89.4146	0.645457	93.7445	0.88325	100.11	0.392397
14	96.0543	0.202149	89.0061	0.185707	77.2538	0.722962	80.1564	0.522933	85.8645	0.237959	81.2295	0.261951	89.91	0.500032	89.3797	0.443842	93.5357	0.952056	100.912	0.200511
15.85	97.5675	0.168278	89.7334	0.171431	73.2756	0.116774	77.5387	0.661124	85.3658	0.294356	80.438	0.341773	90.2244	0.352757	89.9513	0.342267	93.386	0.838904	102.376	0.00820267
17.85	97.8015	0.192543	89.3259	0.173563	70.5951	0.127202	73.9803	0.513586	83.82	0.206863	78.5347	0.2642	89.0853	0.295182	89.2649	0.505907	91.8811	0.965571	102.246	0.0627468
19.85	97.4437	0.165998	88.4787	0.25296	68.1569	0.281134	70.7373	0.495728	81.3789	0.0968604	76.3117	0.21257	87.9516	0.492441	87.7007	0.224576	88.8972	0.854685	99.8615	0.166949
21.85	97.1069	0.215541	87.6017	0.290376	66.4819	0.395369	68.3159	0.579811	78.8563	0.193712	74.3233	0.0286202	85.8435	0.278514	85.4801	0.353689	84.8604	0.590851	95.3637	0.0896864
23.85	96.9859	0.25289	86.6176	0.369351	65.0495	0.291825	66.443	0.306502	77.2542	0.234527	73.0447	0.0948256	83.8136	0.36274	83.5003	0.611992	79.2961	0.371677	89.2953	0.572996
25.85	96.2329	0.421046	84.374	0.680015	63.6663	0.35758	65.0454	0.319073	75.9669	0.476364	71.9053	0.00565913	81.3285	0.517016	81.1699	0.510056	73.3928	0.415418	82.719	0.761603
27.85	94.5214	0.815126	81.2071	1.14097	62.4408	0.411152	64.002	0.223957	75.0065	0.45522	71.1638	0.0130681	78.9094	0.41465	79.0129	0.577639	67.2871	0.413766	77.2341	0.455213
29.85	91.4699	1.33346	77.9838	1.42375	61.2771	0.281402	63.1536	0.166261	74.5704	0.337991	70.5983	0.0879985	77.2488	0.376186	76.6174	0.47693	63.1655	0.081588	71.9634	0.64121
31.85	87.4926	1.53198	74.8609	1.42976	60.446	0.358064	62.3885	0.0907497	75.2793	0.479383	70.7291	0.212919	76.1124	0.341777	75.4149	0.319004	59.3129	0.0482704	67.2779	0.739145
33.85	83.005	1.32855	72.4742	1.34159	59.4177	0.464899	61.5108	0.169935	75.762	0.470055	70.8107	0.190099	75.2277	0.269668	74.316	0.45544	55.7728	0.174863	63.0077	0.716251
35.85	78.9038	1.13979	70.4697	1.29562	58.7808	0.214561	60.0856	0.0472844	76.5559	0.409554	70.7747	0.468218	73.9956	0.0744079	72.7949	0.406062	51.6197	0.129552	58.2777	0.447647
37.85	75.257	1.01836	68.9766	1.2587	58.1954	0.207931	59.3576	0.0311488	76.9147	0.136777	69.9603	0.53742	71.8932	0.17105	70.4526	0.682139	47.8054	0.0394292	53.7227	0.629939
39.85	72.7954	1.0122	68.0691	1.25792	58.0927	0.154967	58.9642	0.00631265	76.6215	0.152055	68.9852	0.578298	69.1864	0.257041	68.2622	0.93392	44.705	0.312669	50.1654	0.399917
41.85	71.0975	1.0372	67.4682	1.22658	58.4597	0.0263641	58.817	0.00395253	75.9402	0.038688	67.8831	0.824253	66.1592	0.288505	65.0245	0.894545	42.0714	0.399915	47.102	0.32019
43.85	69.7295	1.06809	66.9237	1.17619	58.7871	0.110049	58.6135	0.0186056	74.6867	0.00408155	66.304	0.804355	62.8776	0.303161	61.7347	1.04977	39.9967	0.215066	44.7806	0.48361
45.85	68.4505	0.982022	66.3849	1.10058	59.29	0.0624245	58.4205	0.0458704	72.8228	0.0135512	64.328	0.828079	59.465	0.354482	58.1445	1.18894	38.077	0.0199793	43.1108	0.0238729
47.85	67.5063	0.994801	66.0648	1.08772	59.82	0.0920044	58.3423	0.105765	70.8923	0.126336	62.2624	0.987873	56.409	0.605988	54.8173	1.27808	36.9343	0.0256907	41.3642	0.185431
49.85	66.6821	0.94913	65.806	1.03813	60.3643	0.137414	57.569	0.293429	68.5107	0.238766	59.7432	1.09516	53.6465	0.597668	51.4559	1.19703	35.8077	0.172046	40.0331	0.404207
51.85	66.0034	0.92715	65.589	1.01284	60.624	0.0381216	56.8106	0.214657	65.8956	0.136231	57.5738	1.14371	50.9575	0.448505	48.8082	1.07522	34.8851	0.253685	38.8903	0.350806
53.85	65.4656	0.897357	65.3202	0.982654	60.2618	0.10099	56.1522	0.212332	63.5023	0.302552	55.2541	1.25306	48.7032	0.299454	46.3153	1.11334	34.4173	0.318556	38.7181	0.35001
55.85	64.8764	0.844521	65.2077	0.980073	59.5847	0.0945001	55.1031	0.271658	60.9424	0.174354	53.1985	1.28607	46.8658	0.148214	44.4851	0.973414	33.8642	0.419665	37.4343	0.413024
57.85	64.5072	0.841369	65.0083	0.966231	58.4103	0.0476723	54.3178	0.300646	58.7538	0.159805	51.2724	1.29386	45.0833	0.147182	43.0136	1.09371	33.8746	0.416189	36.9939	0.631795
59.85	64.0937	0.826806	64.8634	0.969664	55.857	0.23825	53.6352	0.318089	56.4392	0.228224	49.2848	1.3278	43.5975	0.104854	41.6028	1.10431	33.9994	0.261423	36.5597	0.646605
61.85	63.7165	0.819455	64.7674	0.996962	52.5967	0.545575	52.4599	0.353999	54.1074	0.220279	47.6538	1.19308	42.5295	0.011736	40.7524	0.862483	33.9476	0.384002	36.5639	0.367524
63.85	63.2107	0.779782	64.4748	0.988425	48.8349	0.607914	51.1345	0.428856	52.0743	0.074104	46.3674	0.981076	41.4007	0.0916156	39.8204	0.828268	33.8322	0.283784	36.3117	0.15749
65.85	63.0256	0.759226	64.6233	0.990596	45.5657	0.541618	50.3131	0.461619	50.4853	0.0336408	45.1263	1.07286	40.5983	0.10257	39.5956	0.913041	33.9628	0.259147	36.1899	0.217744
67.85	62.7049	0.736207	64.5654	0.959675	43.0468	0.441793	49.3533	0.440817	48.8846	0.00662472	43.9143	0.993741	39.9999	0.09456	38.7394	0.918004	34.1342	0.284977	35.9925	0.0762811
69.85	62.4871	0.717579	64.5189	0.937282	41.8086	0.336176	48.2215	0.322228	47.5617	0.0451103	42.9867	0.957474	39.4961	0.0474119	38.3297	0.964428	34.0577	0.458663	35.7081	0.0252345
71.85	62.3317	0.714547	64.4558	0.91055	40.1606	0.19423	47.162	0.457883	46.4003	0.00262045	41.9543	1.01529	39.0971	0.0323903	37.9387	0.800573	34.2854	0.292459	35.353	0.02809
73.85	62.1829	0.727833	64.3824	0.879727	37.5595	0.451553	46.3021	0.362371	45.3159	0.196339	41.1533	0.838508	38.5429	0.0232716	37.569	0.80398	34.3019	0.568873	35.0294	0.0867346
75.85	62.1181	0.7316	64.2816	0.858883	36.227	0.195962	45.0471	0.380862	44.2262	0.197553	40.3365	0.757174	37.9169	0.042729	36.9174	0.704188	34.3057	0.536336	35.0585	0.0976351
77.85	62.1161	0.700519	64.2825	0.808831	35.5698	0.181572	44.0853	0.347441	43.2422	0.0622122	39.6559	0.776522	37.5084	0.076232	36.6423	0.753794	34.2616	0.666462	34.8258	0.199706
79.85	62.0868	0.687298	64.1528	0.76625	34.2338	0.298859	43.3429	0.254483	42.3123	0.0940082	38.9115	0.865089	37.2898	0.116492	36.2757	0.835801	34.3349	0.639148	34.8621	0.0686777
81.85	62.0484	0.687657	64.0015	0.73161	31.5449	0.408169	42.509	0.236837	41.4993	0.0580054	38.3759	0.713524	37.0956	0.146938	36.0581	0.748356	34.0226	0.72335	34.7053	0.201318
83.85	61.9396	0.695051	63.715	0.688098	28.9175	0.0393426	41.7616	0.313762	40.7898	0.0152171	37.7401	0.725411	36.6811	0.240653	35.6319	0.75853	34.3555	0.709659	34.5643	0.140642
85.85	61.9102	0.6704	63.3477	0.644293	26.0174	0.26756	40.9493	0.367375	40.1944	0.0386862	37.3919	0.612995	36.411	0.166988	35.5221	0.766123	34.4186	0.731764	34.4209	0.048927
87.85	61.8662	0.639128	62.886	0.607523	25.0975	0.176406	40.2616	0.151349	39.6276	0.172506	37.0048	0.597391	36.1347	0.23568	35.1971	0.737463	34.2879	0.701464	34.6651	0.0246609
89.85	61.8292	0.659754	62.5178	0.613619	25.5655	0.166326	39.6125	0.161576	38.9874	0.103897	36.4894	0.575849	35.9674	0.106967	35.1693	0.589476	34.1376	0.75764	34.456	0.0117155
91.85	61.7576	0.663382	62.0183	0.617724	27.7735	0.574277	38.92	0.161202	38.4819	0.164718	36.0964	0.559928	35.788	0.0881462	34.9114	0.554196	34.2293	0.664294	34.3821	0.0467825
93.85	61.7266	0.604629	61.362	0.597268	29.8822	1.22408	38.3673	0.175807	37.9615	0.164195	35.6554	0.60471	35.6543	0.166238	34.6621	0.678115	34.4047	0.538692	34.5642	0.0229877
95.85	61.6782	0.591228	60.7254	0.613284	32.7392	1.46296	37.9161	0.102014	37.3179	0.238322	35.1705	0.589599	35.3285	0.118742	34.4208	0.582915	34.4684	0.541649	34.6623	0.0889495
97.85	61.5435	0.592843	60.103	0.631379	35.8093	1.96354	37.3181	0.091191	37.1264	0.147668	34.9975	0.574848	35.1663	0.188352	34.3774	0.539538	34.5938	0.506949	34.6095	0.0883776
99.85	61.4747	0.589858	59.5007	0.63268	38.9466	2.05811	36.8991	0.213363	36.804	0.189052	34.6966	0.587601	34.9978	0.145682	34.1042	0.446608	34.5957	0.495156	34.601	0.0493396
101.85	61.3536	0.624157	58.9793	0.631028	41.3052	2.50162	36.5643	0.242778	36.5951	0.117736	34.4921	0.51566	35.1192	0.216068	34.1504	0.579559	34.6852	0.590802	34.5293	0.0297658
103.85	61.2419	0.64547	58.2991	0.645684	42.2084	2.18449	36.0314	0.142776	36.4059	0.0919579	34.265	0.500809	34.8711	0.214816	34.032	0.557826	34.7187	0.510062	34.5178	0.0448081
105.85	61.1702	0.636898	57.6309	0.641059	41.7791	2.01718	35.7805	0.138102	36.1066	0.0597621	34.036	0.565557	34.7296	0.163185	34.0399	0.52595	34.7687	0.59751	34.5863	0.00501265
107.85	61.0369	0.673151	56.916	0.656521	41.5501	1.91015	35.4324	0.0959419	35.7502	0.10776	33.7718	0.629235	34.6715	0.191462	33.9612	0.330671	34.7133	0.529745	34.6414	0.074747
109.85	60.8572	0.6648	56.2527	0.689693	41.4296	2.17724	35.0542	0.0833686	35.492	0.0452024	33.4566	0.757307	34.7191	0.168736	33.9382	0.305472	34.8535	0.569861	34.7544	0.025062
111.85	60.6413	0.66844	55.545	0.662927	42.9463	3.00288	34.8299	0.00167385	35.2148	0.0543669	33.1415	0.78746	34.4616	0.263142	33.7622	0.474089	34.8801	0.501956	34.8422	0.0876851
113.85	60.4562	0.673224	54.8067	0.656706	43.6334	2.93147	34.5173	0.00966555	35.0156	0.0212388	33.0219	0.83011	34.4789	0.186719	33.8046	0.508315	34.9509	0.533102	34.7933	0.0687826
115.85	60.3068	0.679318	54.1763	0.666516	44.2915	3.05372	34.2826	0.0410427	34.7207	0.0438673	32.8152	0.762902	34.3977	0.192077	33.6035	0.403936	35.0892	0.541535	34.9174	0.141325
117.85	60.1118	0.673439	53.4679	0.656733	44.3186	3.31079	34.0199	0.000379619	34.5474	0.0237364	32.6982	0.763668	34.2611	0.230384	33.6185	0.41765	35.1187	0.580649	34.9995	0.144892
119.85	60.3393	0.913241	52.8881	0.678957	45.9569	2.14021	33.8087	0.0139819	34.3777	0.0181806	32.5786	0.801695	34.2807	0.338769	33.5802	0.352352	35.3018	0.597357	35.1146	0.165055
121.85	60.0846	0.90628	52.2533	0.65817	47.0257	1.14905	33.4639	0.0194436	34.2833	0.0274727	32.4534	0.907327	34.0798	0.234518	33.5591	0.319651	35.3918	0.546566	35.1246	0.172346
123.85	59.9176	0.907544	51.5715	0.64352	46.7883	1.30869	33.1831	0.0317585	34.0636	0.0279542	32.2565	0.892969	34.0569	0.245347	33.5096	0.313744	35.3463	0.506829	35.4282	0.244171
125.85	59.6461	0.908646	51.0042	0.646715	46.0047	1.27629	32.875	0.0480127	34.045	0.0561125	32.3089	0.761852	33.9881	0.252398	33.4618	0.231051	35.385	0.519505	35.4837	0.20759
127.85	59.4396	0.906593	50.4525	0.649039	45.3799	1.34852	32.7627	0.0526006	33.891	0.0814771	32.1112	0.886859	33.9948	0.203377	33.4381	0.307165	35.544	0.537481	35.515	0.185373
129.85	59.1745	0.898646	49.9392	0.624293	44.8676	1.19213	32.5159	0.0439001	33.8607	0.0682227	32.1159	0.84063	34.0171	0.231731	33.6217	0.342937	35.5808	0.560334	35.7343	0.18745
131.85	58.8824	0.869348	49.3775	0.620171	43.6564	0.717365	32.2795	0.0616888	33.7713	0.131185	31.9532	0.842796	34.0162	0.222556	33.5481	0.297479	35.6451	0.537557	35.838	0.189991
133.85	58.5986	0.89499	48.914	0.633461	42.9537	1.50046	32.1991	0.0680565	33.7392	0.0616661	31.9556	0.871475	34.0207	0.248109	33.5494	0.298573	35.7816	0.562823	35.7588	0.20668
135.85	58.2307	0.871398	48.3831	0.64649	43.7866	0.265887	32.0316	0.0681269	33.6725	0.128364	31.87	0.836102	34.0955	0.212851	33.5648	0.253867	35.8285	0.564023	35.8237	0.214279
137.85	57.8871	0.866708	47.8913	0.623549	41.7605	1.13178	31.8784	0.0253542	33.5333	0.14869	31.7592	0.891285	34.1313	0.261883	33.5404	0.261263	35.8351	0.602947	35.9587	0.250178
139.85	57.8713	0.947516	47.4664	0.617037	40.5438	0.722399	31.6833	0.0128884	33.5199	0.120388	31.7568	0.869758	34.0482	0.325472	33.4865	0.223636	35.9228	0.59938	35.986	0.269791
141.85	57.5698	0.956657	46.9512	0.595	39.7299	1.11439	31.4591	0.0788978	33.4317	0.102575	31.6899	0.909293	34.1197	0.297262	33.5005	0.223128	35.9756	0.617321	36.0412	0.248361
143.85	57.1758	0.961039	46.4603	0.569073	38.7584	0.778667	31.3882	0.0338947	33.2605	0.0994756	31.6697	0.7937	34.0199	0.265107	33.4579	0.241704	36.0237	0.575908	36.2377	0.306271
145.85	56.7024	0.905953	46.0781	0.568568	37.9818	0.816996	31.2769	0.00760833	33.1948	0.13702	31.5531	0.881664	34.1852	0.277477	33.6113	0.235736	36.1143	0.590949	36.2313	0.262123
147.85	56.338	0.913244	45.7162	0.554834	36.9398	0.81927	31.1677	0.0101694	33.1891	0.153895	31.5446	0.884134	34.2062	0.235736	33.5964	0.219168	36.2445	0.634191	36.3186	0.251084
149.85	55.9699	0.8895	45.3041	0.546267	35.1011	1.36583	30.9352	0.00155107	33.1499	0.114631	31.5943	0.867889	34.298	0.232254	33.5811	0.23993	36.2869	0.59663	36.3276	0.305557
151.85	55.5497	0.888966	44.9563	0.540472	34.9613	0.781108	30.7423	0.00354154	33.0836	0.116131	31.5392	0.882111	34.2693	0.254309	33.5822	0.178697	36.3911	0.612351	36.4958	0.31074
153.85	55.5685	0.935027	44.6755	0.508012	33.7583	0.782642	30.722	0.0929306	33.1111	0.122607	31.5961	0.879126	34.4408	0.128563	33.8572	0.28578	36.4858	0.556905	36.5844	0.271821
155.85	55.1021	0.886196	44.3255	0.505662	32.5428	0.847646	30.5818	0.0490998	33.0548	0.119966	31.565	0.926746	34.5564	0.135442	33.8243	0.277721	36.5702	0.610795	36.6933	0.321643
	Killing [% Decrease of Green Surface Area]
	Target cell	PanCa0201
	E:T	1:1
	PanCa0201	Mock	CLA hl	CLA lh	CD66c hl	CD66c lh	CD318 hl	CD318 lh	TSPAN8 hl	TSPAN8 lh
Elapsed [h]	Normalized Green Surface Area	Normalized Green Surface Area	Normalized Green Surface Area	Normalized Green Surface Area	Normalized Green Surface Area	Normalized Green Surface Area	Normalized Green Surface Area	Normalized Green Surface Area	Normalized Green Surface Area	Normalized Green Surface Area
0	100	100	100	100	100	100	100	100	100	100
2	97.0212	97.1816	96.9137	96.2973	97.032	96.7379	96.7007	96.791	97.4476	97.3936
4	94.2341	94.6855	93.4598	92.2159	94.4902	93.7924	93.1681	93.5029	94.6267	94.7248
6	91.8646	92.7225	89.0024	87.6184	92.4181	91.4677	90.7106	90.8833	92.7551	92.4541
8	89.989	91.1068	86.4143	85.2866	90.8788	89.5649	88.8687	89.0923	92.055	91.0385
10	88.92	90.1012	85.6119	84.2259	89.6878	88.2851	87.9774	88.9722	91.9257	89.5791
12	88.1145	89.1852	84.9948	83.7276	89.2616	87.7086	87.8702	88.1292	92.21	89.4598
14	88.1274	89.5835	85.0481	84.1899	89.4419	87.7322	87.4049	88.5169	92.629	89.465
15.85	88.5262	89.8651	85.7268	84.3612	89.6463	88.151	87.9701	89.8469	93.031	90.3301
17.85	88.6382	89.7655	85.6054	83.9962	90.3296	88.312	87.9553	89.9081	92.8846	89.9423
19.85	89.4294	90.916	86.6669	85.1497	91.3074	89.2047	89.5128	90.9242	93.6393	91.0828
21.85	90.5998	92.4532	87.6489	85.8278	92.0066	90.6826	90.4509	91.3264	95.6984	91.474
23.85	91.9755	93.4378	88.9117	87.0268	93.3217	92.1202	92.3044	92.1544	96.7415	92.0361
25.85	93.4519	94.94	89.551	88.0532	94.1042	92.9678	94.1092	93.3611	97.9066	92.9599
27.85	94.8776	95.8065	90.6808	88.0215	95.1864	93.8963	96.0725	94.5503	98.7814	93.8842
29.85	96.4323	97.4614	91.8841	89.2111	96.1947	95.402	97.1776	96.1832	100.969	93.5555
31.85	98.0574	98.9042	92.9225	89.7323	97.2754	96.9743	98.9051	98.4823	101.243	94.3066
33.85	99.3547	99.1853	92.7934	90.3867	97.69	97.804	101.062	100.343	101.595	96.1592
35.85	101.003	100.718	94.0296	91.6757	99.1	99.4246	103.748	102.776	101.714	96.9618
37.85	103.02	102.19	94.4452	92.5042	100.864	100.591	106.539	105.732	103.265	98.3952
39.85	104.837	103.708	94.8135	93.7925	102.462	102.295	109.168	108.139	104.445	100.481
41.85	106.472	105.245	95.2621	94.1983	104.388	104.079	112.117	110.722	105.669	102.484
43.85	108.071	106.601	95.8596	95.6758	106.375	105.745	114.873	113.082	106.308	104.119
45.85	109.669	108.044	96.2301	95.2108	107.713	106.838	117.395	115.581	107.613	105.762
47.85	111.473	109.162	95.641	95.8699	109.671	108.183	120.473	118.549	108.942	107.129
49.85	113.079	110.811	94.4201	96.1647	111.394	109.724	124.338	121.231	109.935	108.145
51.85	114.889	112.233	92.8726	96.6283	113.234	111.834	127.388	123.924	111.09	108.281
53.85	116.761	114.43	91.482	97.3916	115.825	113.898	129.592	126.593	112.06	109.798
55.85	118.505	115.958	89.4807	98.3921	118.42	115.975	131.39	129.869	112.436	108.57
57.85	120.158	117.641	88.2728	99.1002	120.696	117.658	134.607	132.324	112.668	108.601
59.85	121.85	119.134	87.5276	99.7616	123.231	119.296	137.305	134.833	112.038	110.128
61.85	123.418	121.196	87.1756	100.442	125.563	120.657	139.927	137.621	112.222	110.686
63.85	125.082	122.181	85.5647	101.246	128.373	122.712	142.676	138.941	111.904	111.641
65.85	126.66	123.896	80.9133	101.714	130.77	124.437	144.691	140.673	111.597	109.893
67.85	128.203	124.771	68.4408	102.252	133.391	126.176	146.739	142.349	110.964	108.495
69.85	129.505	126.066	42.7771	102.835	135.419	127.708	148.497	143.586	110.211	107.255
71.85	130.956	127.757	27.3036	103.619	137.998	129.048	148.585	145.088	109.649	106.138
73.85	132.309	129.177	25.9113	104.25	140.215	130.327	148.331	146.947	109.362	105.635
75.85	133.556	130.519	31.6526	105.104	142.486	131.41	148.251	147.805	107.001	104.395
77.85	134.934	131.925	37.8945	105.874	144.761	132.847	148.815	148.416	105.891	101.796
79.85	136.302	132.963	42.5255	106.259	146.321	134.07	148.728	149.154	103.602	101.512
81.85	137.321	134.757	46.0912	106.9	148.017	135.288	148.931	150.079	101.825	101.148
83.85	138.576	136.186	48.4428	107.933	149.235	136.695	148.628	151.488	100.67	99.5274
85.85	139.592	137.165	50.0504	108.647	150.503	137.756	148.667	152.399	99.3687	98.3208
87.85	140.732	137.92	50.9216	109.347	151.439	138.888	148.304	152.997	98.9547	96.8959
89.85	141.774	139.046	51.7066	109.974	152.803	139.628	147.974	153.788	97.2081	95.7896
91.85	142.693	139.726	52.4431	110.379	154.059	140.776	147.418	154.346	96.1898	94.9479
93.85	143.588	140.896	53.0587	110.92	154.839	141.694	147.257	154.898	93.9932	93.7142
95.85	144.441	141.645	53.8245	111.544	155.658	142.23	146.811	154.71	92.4517	92.6113
97.85	145.256	143.189	54.4691	112.115	156.288	143.18	146.148	155.16	91.4173	90.9274
99.85	146.182	143.908	54.93	112.576	156.74	144.485	145.795	155.206	90.3585	88.7072
101.85	146.987	144.908	55.4464	112.904	157.564	145.122	145.278	155.14	88.3743	87.765
103.85	147.558	145.733	55.764	113.532	157.928	146.06	143.969	155.095	87.292	85.4832
105.85	148.474	146.725	55.9961	113.732	158.159	146.773	143.004	155.112	86.9206	85.1231
107.85	149.258	147.216	56.5409	114.045	158.77	147.21	141.623	154.778	86.2477	83.2
109.85	150.024	147.967	56.8361	114.597	159.289	147.806	140.398	154.738	85.7327	82.3133
111.85	150.659	148.895	57.2733	114.842	159.725	148.252	139.996	154.327	85.3341	81.1279
113.85	151.388	149.623	57.5232	115.361	160.094	148.549	139.031	153.992	84.1565	79.7751
115.85	152.065	150.241	57.701	115.57	160.406	149.059	137.819	153.81	83.1158	78.2482
117.85	152.253	150.894	57.9166	115.818	160.481	149.389	136.56	153.378	82.8245	77.3445
119.85	152.813	151.94	57.6137	115.951	160.728	149.912	136.045	152.628	81.7781	76.3009
121.85	153.322	152.415	57.5056	116.107	160.974	150.512	134.852	152.297	80.9985	75.5604
123.85	153.879	153.63	57.3255	116.56	161.011	150.753	133.366	151.896	80.7608	74.8246
125.85	154.44	154.295	56.8729	116.936	160.569	151.227	132.259	151.227	80.1079	73.1222
127.85	154.791	154.74	56.6784	117.351	160.407	151.259	131.469	150.538	79.7152	72.7357
129.85	155.27	155.173	56.591	117.519	160.436	151.543	131.066	149.99	79.4938	72.1399
131.85	155.605	155.747	56.22	117.917	160.192	151.628	130.01	149.688	79.2453	70.916
133.85	156.08	156.146	56.236	117.923	159.853	151.795	128.657	149.088	78.7165	69.8056
135.85	156.401	156.474	56.0689	118.292	159.548	151.904	127.495	148.739	78.6707	68.7238
137.85	156.935	156.979	55.9446	118.266	159.289	152.031	126.117	147.686	77.6413	67.4541
139.85	157.144	157.74	56.0755	118.476	158.901	152.181	124.727	147.451	77.2833	67.1421
141.85	157.517	158.23	55.7471	118.781	158.529	152.303	123.441	146.71	77.0501	66.4527
143.85	157.746	158.607	55.7912	118.951	157.901	152.631	122.45	146.245	75.6282	65.7161
145.85	158.035	158.949	55.7928	119.142	157.414	152.88	121.537	145.246	75.2314	66.0656
147.85	158.122	159.453	55.711	119.351	156.617	153.197	120.289	144.796	74.8686	64.8634
149.85	158.421	159.719	55.7427	119.563	156.019	153.696	119.348	143.841	74.9289	63.7306
151.85	158.754	159.867	55.3431	119.747	155.344	153.588	118.391	143.409	74.7134	64.0311
153.85	158.996	160.211	55.134	120.097	155.013	153.637	117.28	142.385	74.9195	62.4635
	Killing [% Decrease of Green Surface Area]
	Target cell	BxPC3
	E:T	1:1
	BxPC3	Mock	CLA hl	CLA lh	CD66c hl	CD66c lh	CD318 hl	CD318 lh	TSPAN8 hl	TSPAN8 lh
Elapsed [h]	Normalized Green Surface Area	Normalized Green Surface Area	Normalized Green Surface Area	Normalized Green Surface Area	Normalized Green Surface Area	Normalized Green Surface Area	Normalized Green Surface Area	Normalized Green Surface Area	Normalized Green Surface Area	Normalized Green Surface Area
0	100	100	100	100	100	100	100	100	100	100
2	100.549	99.6938	96.9862	96.7348	99.9222	99.6184	98.8953	99.662	96.2483	96.6014
4	103.64	103.743	99.2043	100.012	104.063	102.757	101.169	102.166	91.8547	91.2939
6	105.798	106.072	100.735	102.976	106.204	104.116	100.649	103.209	85.6289	83.7032
8	108.408	108.289	102.366	104.874	108.207	105.412	101.255	105.465	78.6209	77.6489
10	109.207	108.609	102.389	106.021	108.623	106.853	101.067	105.819	71.1476	69.9405
12	110.617	110.104	103.352	107.146	109.583	107.706	101.756	106.714	65.2276	64.5144
14	111.423	110.924	104.281	108.458	110.434	108.247	101.305	107.431	61.4726	60.3979
15.85	112.595	111.972	106.173	109.902	111.725	109.813	103.066	109.081	60.2782	57.3977
17.85	112.337	112.033	106.254	111.387	112.845	110.201	104.63	110.007	59.4676	54.4078
19.85	113.129	113.184	107.279	112.63	113.861	111.225	105.989	110.939	58.213	53.6012
21.85	112.605	112.931	107.701	114.045	114.326	111.567	107.927	112.04	59.3862	53.1736
23.85	113.622	114.64	108.283	115.716	116.24	113.581	110.25	114.689	60.4735	52.9694
25.85	113.407	114.834	108.448	116.511	116.902	113.322	112.842	116.153	61.4618	52.7974
27.85	114.178	116.281	109.192	118.151	118.448	114.471	115.544	118.054	62.7792	53.1657
29.85	114.156	116.906	109.342	119.353	119.65	115.939	118.327	120.1	64.6868	53.7206
31.85	115.476	118.884	110.953	122.213	122.756	117.926	122.823	123.411	66.2139	54.4451
33.85	115.279	119.611	111.94	123.662	124.934	119.131	125.897	126.273	67.4662	55.0431
35.85	116.789	121.638	114.418	125.656	127.377	120.702	127.644	129.003	67.8762	56.1202
37.85	114.713	120.583	113.971	126.718	128.108	120.818	129.841	131.376	69.0307	56.2937
39.85	114.635	121.358	115.442	129.017	130.697	121.904	133.787	134.923	70.7416	57.4223
41.85	115.077	122.654	117.118	131.584	133.461	123.799	138.396	140.346	72.594	57.2826
43.85	115.492	123.956	118.549	134.202	135.946	125.557	142.369	145.589	75.1832	57.5819
45.85	115.783	125.075	119.857	136.015	138.949	126.922	146.333	150.978	77.2807	59.215
47.85	116.266	126.372	121.664	138.086	142.177	129.359	151.779	156.343	80.4383	61.8963
49.85	116.839	127.818	123.317	138.773	145.13	131.152	155.961	162.091	84.0667	64.2042
51.85	117.336	128.791	125.058	138.8	149.123	132.542	160.352	166.862	86.6886	66.2015
53.85	117.786	130.274	126.708	139.261	152.916	135.139	164.324	172.279	90.7377	68.4826
55.85	118.342	131.547	128.559	139.161	156.637	137.025	168.314	177.363	94.8976	71.1718
57.85	118.748	132.883	130.104	138.627	160.587	139.004	170.876	181.58	99.6804	73.1958
59.85	119.243	133.937	131.748	138.545	164.956	140.484	172.396	185.027	104.454	75.6959
61.85	119.509	135.081	132.994	138.574	169.196	142.22	173.375	188.347	107.738	77.785
63.85	119.311	135.561	133.188	138.303	173.159	143.456	171.41	189.831	109.28	79.9625
65.85	120.153	136.998	133.459	138.912	176.83	146.535	171.344	191.626	112.78	84.5521
67.85	120.563	137.668	133.122	138.863	177.128	147.908	170.154	190.493	113.421	87.9432
69.85	120.684	138.687	132.041	139.423	176.399	149.633	169.028	189.891	114.038	91.9958
71.85	120.883	139.405	131.55	140.121	175.158	152.026	168.444	188.218	114.767	96.4448
73.85	121.072	140.455	131.527	141.474	175.014	154.297	168.74	187.177	116.476	100.253
75.85	121.42	141.551	130.737	142.44	174.526	154.931	168.549	186.208	117.017	104.128
77.85	121.73	142.521	130.025	143.475	174.599	154.599	169.194	185.293	118.383	108.381
79.85	122.329	143.396	129.119	144.774	175.984	154.27	170.593	185.105	120.218	112.107
81.85	122.501	144.39	127.348	145.667	177.676	154.225	171.792	185.396	122.503	116.327
83.85	123.027	145.263	124.999	146.883	180.104	153.55	173.771	186.284	124.178	120.452
85.85	123.178	145.774	122.048	147.82	182.477	154.002	175.779	187.635	126.159	124.36
87.85	123.6	146.266	117.764	148.512	185.33	154.044	176.449	188.717	128.193	126.915
89.85	124.106	146.846	113.727	149.513	188.926	155.204	178.675	190.55	130.152	129.125
91.85	124.832	147.111	108.822	150.63	192.571	156.165	180.663	192.254	133.299	131.091
93.85	125.502	147.118	104.186	150.559	195.579	157.41	182.138	193.515	134.992	132.439
95.85	126.366	147.095	97.9859	151.595	198.514	159.634	183.964	195.109	137.568	133.421
97.85	127.188	147.456	91.8214	152.622	201.565	161.041	184.791	196.696	139.824	135.049
99.85	128.361	147.725	87.2479	153.616	204.833	162.891	185.896	197.888	141.381	136.472
101.85	129.631	148.317	83.1112	154.804	207.557	165.476	187.582	199.155	143.403	137.939
103.85	131.13	149.224	77.9244	155.176	209.615	167.629	188.192	200.17	144.886	139.317
105.85	132.555	150.141	72.2267	155.902	211.695	169.399	188.477	200.672	147.069	141.925
107.85	133.967	150.89	63.233	156.219	212.713	171.441	188.693	201.421	148.926	143.867
109.85	135.42	151.735	45.9729	156.425	213.505	173.631	189.112	201.326	149.844	145.935
111.85	136.629	152.44	33.2882	156.697	214.122	175.087	189.432	202.32	150.697	148.059
113.85	137.686	153.38	28.3085	156.791	214.888	176.768	190.229	202.703	151.666	150.201
115.85	138.832	154.675	28.3285	157.355	214.781	178.462	190.357	203.165	152.767	152.447
117.85	140.08	155.832	30.3675	157.595	215.463	179.606	191.078	204.094	153.667	154.078
119.85	141.078	156.854	31.7325	157.703	215.755	180.693	191.314	205.067	154.518	155.835
121.85	141.923	157.977	33.7815	157.903	216.086	182.019	192.192	206.556	154.66	157.148
123.85	142.472	158.486	35.2438	157.319	216.357	183.246	192.224	206.397	155.278	157.874
125.85	143.271	159.088	38.1461	157.559	217.024	184.154	192.659	207.267	155.86	159
127.85	143.873	159.857	40.1263	157.595	218.008	185.722	194.183	209.063	156.418	160.243
129.85	144.74	160.438	41.4899	157.461	218.243	186.186	194.202	209.516	158.243	161.531
131.85	145.18	160.86	43.392	156.951	218.783	186.717	195.453	210.421	158.751	162.311
133.85	145.72	161.323	44.61	157.152	219.405	187.07	196.788	212.097	159.259	163.654
135.85	146.076	161.563	46.7503	156.715	220.456	187.768	197.288	213.392	159.618	164.65
137.85	146.356	161.546	47.5414	156.307	220.569	187.742	198.344	214.736	160.804	165.703
139.85	146.79	161.397	48.5619	155.735	220.751	187.578	198.935	215.632	161.206	166.2
141.85	146.893	161.408	49.9156	155.274	221.66	187.443	200.088	216.641	162.189	166.73
143.85	147.226	161.096	51.3094	154.012	221.558	186.974	200.294	217.457	162.629	167.397
145.85	147.453	160.862	51.9866	153.812	222.137	187.124	201.634	219.483	163.82	169.053
147.85	147.583	160.836	52.9485	153.22	222.763	187.077	202.113	220.863	164.298	169.737
149.85	147.764	160.563	53.5892	152.272	222.942	186.244	202.677	222.269	164.857	171.016
151.85	147.908	160.083	54.3115	151.93	223.981	186.586	203.337	223.359	165.373	171.914
153.85	148.293	159.974	55.09	151.157	223.89	186.47	204.668	224.834	167.484	173.168
	Killing [% Decrease of Green Surface Area]
	Target cell	AsPC1
	E:T	1:1
	AsPC1	Mock	CLA hl	CLA lh	CD66c hl	CD66c lh	CD318 hl	CD318 lh	TSPAN8 hl	TSPAN8 lh
Elapsed [h]	Normalized Green Surface Area	Normalized Green Surface Area	Normalized Green Surface Area	Normalized Green Surface Area	Normalized Green Surface Area	Normalized Green Surface Area	Normalized Green Surface Area	Normalized Green Surface Area	Normalized Green Surface Area	Normalized Green Surface Area
0	100	100	100	100	100	100	100	100	100	100
2	96.2502	96.3042	97.0346	98.6647	97.0433	97.2111	97.3073	96.5635	97.412	97.0863
4	92.5737	92.6267	94.4789	94.7168	94.3068	94.5324	95.2087	93.7156	95.2263	95.2943
6	90.8305	90.2556	92.0353	90.5168	91.919	92.7417	93.7885	92.2342	94.8339	94.6581
8	91.5296	89.5347	90.1647	88.4135	90.9155	91.9408	93.2685	92.0453	95.6037	96.0428
10	92.8905	89.1278	88.5464	86.9336	90.1321	91.3282	92.4036	91.7757	96.926	98.0155
12	94.9898	89.3357	87.3312	85.6564	89.7714	91.3821	92.7619	92.3717	98.8155	100.849
14	96.0437	88.9964	86.2164	84.1042	88.8393	90.7694	92.2374	92.56	100.037	101.926
15.85	97.5627	89.7267	85.7205	83.2754	89.3543	91.7511	93.2639	93.2709	102.701	105.336
17.85	97.7924	89.3226	84.6344	81.5171	88.6769	91.6119	93.2518	93.6319	103.878	106.878
19.85	97.4351	88.4616	82.9712	78.4227	87.6211	90.2284	92.7034	93.5932	103.208	107.414
21.85	97.1025	87.5842	81.2328	75.3049	86.2236	89.0184	92.4989	93.2969	102.76	106.491
23.85	96.9784	86.6004	79.1031	72.7945	83.6205	87.3439	91.803	91.2539	100.752	105.643
25.85	96.2232	84.3416	76.3903	70.4916	80.6358	83.933	89.4936	88.1104	96.5811	101.748
27.85	94.5133	81.1445	73.5979	68.8674	77.969	79.8169	87.1272	85.1784	91.8207	97.5073
29.85	91.4904	77.9301	71.6343	67.6224	75.8936	76.6833	85.7056	83.19	87.4078	93.1722
31.85	87.5265	74.8146	70.1116	66.5533	74.7802	74.109	84.8446	82.8589	83.0119	89.2445
33.85	83.0393	72.433	68.8131	65.3978	74.3297	72.3126	84.662	83.1315	79.3458	85.442
35.85	78.9383	70.4189	67.4971	64.1761	74.6468	70.4101	83.7549	83.6354	74.8833	81.1577
37.85	75.2865	68.9227	66.5368	63.1029	75.8723	69.3802	83.6761	84.3988	71.8099	77.6774
39.85	72.8272	68.0176	66.2323	62.8219	77.7306	69.307	83.4892	85.3773	68.8029	74.3591
41.85	71.1268	67.4201	65.8256	62.6746	80.1236	70.4856	83.0499	85.9016	65.3359	70.8214
43.85	69.7566	66.8769	65.7482	62.5967	81.5944	71.8406	82.4128	85.6503	61.4285	66.9572
45.85	68.4735	66.3376	65.8136	62.6597	82.3211	74.1173	80.7478	84.2984	58.1323	63.6161
47.85	67.5313	66.025	65.9197	62.8215	82.6745	76.1996	78.5318	83.0601	54.515	60.106
49.85	66.7044	65.7662	66.2353	62.8399	82.2957	78.1153	75.9055	80.7418	51.932	57.2924
51.85	66.0242	65.5491	66.3255	63.0048	81.1341	79.633	73.3641	78.3882	49.4253	54.5101
53.85	65.485	65.2835	66.369	63.457	79.5709	80.3907	70.9137	76.106	47.0726	52.4755
55.85	64.8923	65.1725	66.7165	63.7885	77.8706	80.6017	68.0021	73.4294	44.9427	50.57
57.85	64.5213	64.9733	66.9706	63.8537	76.2016	80.1555	65.513	70.5571	43.7539	48.6648
59.85	64.1097	64.8253	67.5626	63.8606	74.0685	79.4572	62.8888	67.9723	42.3354	47.2087
61.85	63.7314	64.7291	67.5864	63.9618	71.7733	78.5869	60.5406	65.4777	41.284	45.9525
63.85	63.2253	64.4317	66.8443	63.5482	69.2938	77.0843	58.0253	62.8442	40.2938	44.3877
65.85	63.041	64.5807	66.3875	63.7017	67.1587	75.7239	56.0629	60.7837	39.747	43.8605
67.85	62.7206	64.5214	64.2832	63.3872	65.0328	74.0005	53.9479	58.6345	39.176	42.8897
69.85	62.5038	64.4771	61.1174	62.9628	62.8293	72.1623	52.53	56.897	38.8066	42.3759
71.85	62.3454	64.4164	56.9671	62.3398	60.5358	70.3305	50.9205	55.372	38.4377	41.6095
73.85	62.1979	64.3437	53.0131	61.6475	58.5065	68.5112	49.6843	53.9265	37.8839	41.212
75.85	62.1315	64.2454	50.0853	60.8205	56.7852	66.5789	48.604	52.626	37.5104	40.6071
77.85	62.1283	64.249	48.0245	59.9647	55.067	64.7015	47.4403	51.3404	37.37	40.1256
79.85	62.0978	64.1247	46.4633	59.264	53.4782	63.1335	46.3902	50.2907	37.158	39.9215
81.85	62.062	63.9761	44.3128	58.3643	52.1998	61.3612	45.3973	49.339	36.9162	39.6582
83.85	61.955	63.6944	43.1264	57.5508	50.8455	59.8147	44.516	48.2288	36.7116	39.0804
85.85	61.9245	63.3366	42.783	56.6158	49.7672	58.3937	43.8915	47.1889	36.4547	38.832
87.85	61.8788	62.88	42.0952	55.5645	48.5819	56.7343	43.2404	46.0485	36.374	38.5824
89.85	61.8422	62.5209	40.8397	54.697	47.5675	55.4743	42.5799	45.4508	36.2016	38.329
91.85	61.7693	62.0273	38.2461	53.7435	46.5445	54.0732	41.7992	44.5587	36.1283	38.1093
93.85	61.7366	61.378	35.5519	52.7269	45.6295	52.6934	41.2999	43.6289	36.0671	37.7265
95.85	61.6867	60.7526	33.8525	51.8963	44.712	51.5049	40.9429	43.0644	35.9989	37.3981
97.85	61.5521	60.134	33.0898	51.1268	44.0282	50.4279	40.4879	42.6009	35.7512	37.251
99.85	61.4845	59.5347	32.2548	50.3322	43.2221	49.4762	40.1295	42.1752	35.6954	36.8912
101.85	61.3631	59.0193	32.7538	49.6509	42.5954	48.7655	39.4783	41.6966	35.5959	36.7277
103.85	61.2522	58.3422	33.345	48.9952	42.0153	47.9874	38.9837	41.2217	35.6866	36.7551
105.85	61.1811	57.6781	34.8254	48.2809	41.6064	47.018	38.7644	40.7371	35.5163	36.6525
107.85	61.047	56.9655	36.3855	47.5775	41.095	46.1746	38.3028	40.4435	35.4757	36.515
109.85	60.8673	56.3071	36.934	46.8913	40.3851	45.2916	38.0304	39.9783	35.2262	36.3499
111.85	60.6521	55.5987	37.2207	46.2409	39.9987	44.6128	37.8031	39.5518	35.1755	36.1913
113.85	60.4665	54.8596	36.9061	45.7053	39.5312	43.854	37.5712	39.4149	35.1069	36.2469
115.85	60.3168	54.2321	36.806	45.0956	39.143	43.0542	37.3529	39.022	35.16	36.1075
117.85	60.1212	53.5208	37.7939	44.6622	38.5762	42.3768	36.9349	38.6584	35.1876	35.9103
119.85	60.3642	52.942	38.4242	44.2469	38.1776	41.7793	36.6446	38.4065	35.1694	36.0164
121.85	60.1072	52.3063	38.9571	43.793	37.8825	41.1921	36.5969	38.1313	35.1471	35.8946
123.85	59.9406	51.6232	38.9715	43.3215	37.5215	40.5867	36.5048	37.8659	35.1549	35.7999
125.85	59.6684	51.0559	37.8426	42.9633	37.2211	39.8681	36.2883	37.5464	35.0471	35.8105
127.85	59.4613	50.5051	38.2499	42.6029	36.9688	39.4802	36.0445	37.4958	35.025	35.9079
129.85	59.1968	49.9916	37.2344	42.2979	36.8231	39.1754	36.1221	37.1241	35.1543	35.8752
131.85	58.9046	49.428	36.3517	41.8805	36.4179	38.668	35.8573	36.9068	35.2566	35.8565
133.85	58.6194	48.964	35.9543	41.6582	36.2062	38.1674	35.7587	36.9051	35.0983	35.9588
135.85	58.2516	48.4354	35.7675	41.3498	35.9548	37.7871	35.5888	36.836	35.0841	35.9095
137.85	57.9061	47.942	34.3565	40.9817	35.7205	37.4762	35.5195	36.6365	35.0913	35.8089
139.85	57.8858	47.5152	34.2115	40.6539	35.5131	37.1109	35.3886	36.6443	35.1519	35.8574
141.85	57.5814	46.9982	33.2095	40.3311	35.3775	36.7618	35.2566	36.3315	35.1913	35.8195
143.85	57.1907	46.507	33.092	40.0161	35.2432	36.4987	35.1888	36.2372	35.3164	35.6841
145.85	56.715	46.1239	32.2238	39.7623	35.0407	36.3918	35.0541	36.0708	35.2962	35.7056
147.85	56.3516	45.7609	31.4168	39.4823	34.7752	36.1537	35.0085	36.0082	35.3226	35.7805
149.85	55.9821	45.3491	30.9031	39.2036	34.5888	35.8886	34.9175	35.9447	35.3955	35.7559
151.85	55.5626	44.9991	30.3696	38.9298	34.4658	35.5165	34.8692	35.8431	35.4401	35.7315
153.85	55.5875	44.7175	29.0403	38.7127	34.4701	35.3943	34.883	35.8423	35.573	35.9117
155.85	55.1206	44.3659	27.8072	38.4446	34.4152	34.9531	34.8184	35.8021	35.6054	35.8625

## Sheet: XS Spacer Normalization
Killing												Averages
BxPC3 5:1		Green Confluence [%] at:		Difference to 100 % at:		Normalized								Marker	Killing	Cytokines
		48 h		48 h		48 h							CLA hl	0.00691575	0.318297	0.00134094
													CLA lh	0.00550886	0.0458715	0.000698301
CLA hl		17.2285		82.7715		0.842522							CD66c hl	0.762499	0.79418	0.411355
CLA lh		77.4673		22.5327		0.229357							CD66c lh	0.744677	0.789986	0.836605
CD66c hl		2.43174		97.5683		0.993136							CD318 hl	0.92066	0.863502	0.731643
CD66c lh		4.63264		95.3674		0.970733							CD318 lh	0.849055	0.597938	0.352187
CD318 hl		1.75737		98.2426		1							TSPAN8 hl	0.411159	0.395893	0.556629
CD318 lh		2.08619		97.9138		0.996653							TSPAN8 lh		0.382445
TSPAN8 hl		34.986		65.014		0.66177
TSPAN8 lh		44.2572		55.7428		0.567399
BxPC3 2:1
		Green Confluence [%] at:			Difference to 100 % at:			Normalized
		48 h	160 h		48 h	160 h		48 h	160 h
CLA hl		123.584	125.388		-23.5845	-25.3877		0	0
CLA lh		128.616	141.612		-28.6158	-41.6122		0	0
CD66c hl		36.6128	38.7093		63.3872	61.2907		0.694561	0.657378
CD66c lh		19.3281	18.3502		80.6719	81.6498		0.883958	0.875741
CD318 hl		8.73787	6.76491		91.2621	93.2351		1	1
CD318 lh		76.3354	125.891		23.6646	-25.8907		0.259303	0
TSPAN8 hl		107.163	131.253		-7.16253	-31.2527		0	0
TSPAN8 lh		107.894	136.399		-7.89369	-36.3987		0	0
AsPC1 2:1
		Green Confluence [%] at:			Difference to 100 % at:			Normalized
		48 h	160 h		48 h	160 h		48 h	160 h
CLA hl		91.9691	74.8729		8.03091	25.1271		0.243113	0.505848
CLA lh		106.723	102.591		-6.72323	-2.59068		0	0
CD66c hl		69.6453	64.8847		30.3547	35.1153		0.918899	0.706927
CD66c lh		66.9663	89.0968		33.0337	10.9032		1	0.219498
CD318 hl		75.0181	72.1206		24.9819	27.8794		0.756254	0.561256
CD318 lh		75.762	50.3268		24.238	49.6732		0.733735	1
TSPAN8 hl		79.7566	64.986		20.2434	35.014		0.61281	0.704887
TSPAN8 lh		81.614	60.8456		18.386	39.1544		0.556582	0.788241
Marker
BxPC3 2:1	% of CAR T cells							Normalized
	LAG3+/41BB+	PD-1+	LAG3+	41BB+				LAG3+/41BB+	PD-1+	LAG3+	41BB+
CLA hl	0.015	0.56	1.14	0.125				0.000396458	0.00789344	0.0207216	0.00147754
CLA lh	0	0.855	0.915	0.105				0	0.0120516	0.0166318	0.00124113
CD66c hl	33.245	70.945	50.385	71.415				0.878684	1	0.915841	0.844149
CD66c lh	33	68.035	49.92	69.735				0.872208	0.958982	0.907389	0.824291
CD318 hl	28.645	60.35	41.675	84.6				0.757103	0.850659	0.757521	1
CD318 lh	37.835	61.985	55.015	72.9				1	0.873705	1	0.861702
TSPAN8 hl	0.485	22.105	3.235	11.765				0.0128188	0.311579	0.0588021	0.139066
AsPC1 2:1	% of CAR T cells							Normalized
	LAG3+/41BB+	PD-1+	LAG3+	41BB+				LAG3+/41BB+	PD-1+	LAG3+	41BB+
CLA hl	0.015	0.69	0.85	0.21				0.00026062	0.00898379	0.0129682	0.00262434
CLA lh	0	0.565	0.4	0.055				0	0.00735629	0.00610268	0.000687328
CD66c hl	25.895	60.92	36.145	53.355				0.449917	0.793178	0.551453	0.666771
CD66c lh	24.41	59.845	34.905	52.71				0.424116	0.779181	0.532535	0.65871
CD318 hl	57.555	76.805	65.545	80.02				1	1	1	1
CD318 lh	39.95	59.86	49.47	66.32				0.694119	0.779376	0.754749	0.828793
TSPAN8 hl	32.27	59.695	44.675	59.815				0.560681	0.777228	0.681593	0.747501
Cytokines
BxPC3 2:1	Concentration [pg/ml]							Normalized
	GM-CSF	IFN-g	IL-2	TNF-a				GM-CSF	IFN-g	IL-2	TNF-a
CLA hl	3.15	2.7	22.8	0.75				0.000554046	0.000217728	0.00748621	0.00210172
CLA lh	3.3	0	10.65	0				0.000580429	0	0.00349685	0
CD66c hl	3106.05	5927.4	114.45	177.3				0.546316	0.477985	0.0375788	0.496847
CD66c lh	5685.45	10580.2	3045.6	339				1	0.853191	1	0.949979
CD318 hl	5048.55	12400.8	1968.15	356.85				0.887977	1	0.646227	1
CD318 lh	3357.9	3843.6	0	101.1				0.590613	0.309948	0	0.283312
TSPAN8 hl	973.95	3092.25	0	11.55				0.171306	0.249359	0	0.0323665
AsPC1 2:1	Concentration [pg/ml]							Normalized
	GM-CSF	IFN-g	IL-2	TNF-a				GM-CSF	IFN-g	IL-2	TNF-a
CLA hl	2.1	0	3.6	0.45				8.29399e-05	0	0.00012	0.00016489
CLA lh	1.5	0	38.55	0.45				5.92428e-05	0	0.001285	0.00016489
CD66c hl	6773.55	30000	6402.3	685.5				0.267523	1	0.21341	0.251182
CD66c lh	15465.9	30000	27447.9	993.15				0.610828	1	0.91493	0.363911
CD318 hl	13473.8	30000	14290.8	847.2				0.532148	1	0.47636	0.310432
CD318 lh	9458.4	30000	3155.25	422.7				0.373561	1	0.105175	0.154886
TSPAN8 hl	25319.5	30000	30000	2729.1				1	1	1	1

## Sheet: S Spacer Normalization
Killing												Averages
BxPC3 5:1		Green Confluence [%] at:		Difference to 100 % at:		Normalized								Marker	Killing	Cytokines
		48 h		48 h		48 h							CLA hl	0.00609831	0.286596	0.00433608
													CLA lh	0.00692087	0.234032	0.00356801
CLA hl		49.5238		50.4762		0.535633							CD66c hl	0.641638	0.630669	0.362541
CLA lh		65.4927		34.5073		0.366177							CD66c lh	0.642623	0.819965	0.748169
CD66c hl		5.76347		94.2365		1							CD318 hl	0.88687	0.960297	0.711602
CD66c lh		8.42423		91.5758		0.971765							CD318 lh	0.72345	0.769446	0.292571
CD318 hl		10.6316		89.3684		0.948341							TSPAN8 hl	0.706415	0.696365	0.565585
CD318 lh		13.3395		86.6605		0.919606							TSPAN8 lh		0.414298
TSPAN8 hl		23.9348		76.0652		0.807173
TSPAN8 lh		28.5448		71.4552		0.758254
AsPC1 5:1		Green Confluence [%] at:		Difference to 100 % at:		Normalized
		48 h		48 h		48 h
CLA hl		44.9259		55.0741		0.972267
CLA lh		46.4137		53.5863		0.946002
CD66c hl		48.4764		51.5236		0.909586
CD66c lh		43.3549		56.6451		1
CD318 hl		46.74		53.26		0.940241
CD318 lh		47.4479		52.5521		0.927744
TSPAN8 hl		50.3838		49.6162		0.875915
TSPAN8 lh		45.3562		54.6438		0.96467
BxPC3 2:1
		Green Confluence [%] at:			Difference to 100 % at:			Normalized
		48 h	160 h		48 h	160 h		48 h	160 h
CLA hl		119.623	135.645		-19.623	-35.6447		0	0
CLA lh		120.266	141.88		-20.2656	-41.88		0	0
CD66c hl		58.5061	97.3154		41.4939	2.68458		0.481215	0.0294019
CD66c lh		46.2064	57.3584		53.7936	42.6416		0.623858	0.467018
CD318 hl		13.7726	8.69371		86.2274	91.3063		1	1
CD318 lh		47.2166	71.9872		52.7834	28.0128		0.612142	0.3068
TSPAN8 hl		62.9022	75.8251		37.0978	24.1749		0.430232	0.264767
TSPAN8 lh		121.887	143.429		-21.8868	-43.4289		0	0
AsPC1 2:1
		Green Confluence [%] at:			Difference to 100 % at:			Normalized
		48 h	160 h		48 h	160 h		48 h	160 h
CLA hl		97.5142	92.3313		2.48576	7.66868		0.0752246	0.136451
CLA lh		96.9595	102.914		3.04049	-2.914		0.0920122	0
CD66c hl		86.0309	47.1107		13.9691	52.8893		0.422736	0.941077
CD66c lh		71.676	43.7991		28.324	56.2009		0.857148	1
CD318 hl		66.9556	50.9254		33.0444	49.0746		1	0.873199
CD318 lh		69.8427	47.2976		30.1573	52.7024		0.91263	0.93775
TSPAN8 hl		72.4	45.7736		27.6	54.2264		0.835239	0.964867
TSPAN8 lh		92.313	70.2		7.68697	29.8		0.232625	0.530241
Marker
BxPC3 2:1	% of CAR T cells							Normalized
	LAG3+/41BB+	PD-1+	LAG3+	41BB+				LAG3+/41BB+	PD-1+	LAG3+	41BB+
CLA hl	0.015	1.015	0.43	0.245				0.000693001	0.016723	0.0124584	0.0036529
CLA lh	0	0.995	0.585	0.215				0	0.0163934	0.0169492	0.00320561
CD66c hl	17.23	52.44	31.72	51.565				0.796027	0.863992	0.919021	0.768824
CD66c lh	16.745	51.53	30.81	54.215				0.77362	0.848999	0.892655	0.808335
CD318 hl	21.645	60.695	34.515	67.07				1	1	1	1
CD318 lh	19.27	54.96	32.755	57.665				0.890275	0.905511	0.949008	0.859773
TSPAN8 hl	3.51	38.625	13.37	31.215				0.162162	0.636379	0.387368	0.465409
AsPC1 2:1	% of CAR T cells							Normalized
	LAG3+/41BB+	PD-1+	LAG3+	41BB+				LAG3+/41BB+	PD-1+	LAG3+	41BB+
CLA hl	0	0.55	0.305	0.08				0	0.00793594	0.00620045	0.00112289
CLA lh	0	0.53	0.515	0.05				0	0.00764736	0.0104696	0.000701804
CD66c hl	12.785	36.8	19.13	37.975				0.332337	0.530986	0.3889	0.53302
CD66c lh	12.42	38.425	18.705	39.885				0.322849	0.554433	0.38026	0.559829
CD318 hl	26.825	59.745	35.115	58.545				0.697297	0.862059	0.713865	0.821742
CD318 lh	17.855	43.005	24.8	42.335				0.464128	0.620518	0.504168	0.594217
TSPAN8 hl	38.47	69.305	49.19	71.245				1	1	1	1
Cytokines
BxPC3 2:1	Concentration [pg/ml]							Normalized
	GM-CSF	IFN-g	IL-2	TNF-a				GM-CSF	IFN-g	IL-2	TNF-a
CLA hl	8.4	16.05	5.7	6.6				0.00198737	0.0131611	0.00118928	0.0173639
CLA lh	6.3	8.4	16.35	5.7				0.00149052	0.00688807	0.00341137	0.0149961
CD66c hl	2418.15	685.35	334.5	208.95				0.572113	0.561993	0.0697922	0.549724
CD66c lh	4226.7	1062.15	4792.8	330.15				1	0.870972	1	0.868587
CD318 hl	3796.95	1219.5	2782.2	380.1				0.898325	1	0.580496	1
CD318 lh	2574.6	523.8	130.5	154.95				0.609128	0.42952	0.0272283	0.407656
TSPAN8 hl	605.25	350.55	95.1	28.2				0.143197	0.287454	0.0198423	0.074191
AsPC1 2:1	Concentration [pg/ml]							Normalized
	GM-CSF	IFN-g	IL-2	TNF-a				GM-CSF	IFN-g	IL-2	TNF-a
CLA hl	3.75	0	1.5	2.25				0.000192784	0	5e-05	0.000744195
CLA lh	3.3	0	3	4.5				0.00016965	0	0.0001	0.00148839
CD66c hl	5009.55	2822.7	15653.7	760.05				0.257536	0.115992	0.52179	0.251389
CD66c lh	12919	5990.25	30000	1014.3				0.664155	0.246155	1	0.335483
CD318 hl	12204.9	6349.5	29679.3	1016.85				0.627442	0.260918	0.98931	0.336327
CD318 lh	7324.5	3124.05	6157.05	474.3				0.376545	0.128376	0.205235	0.156876
TSPAN8 hl	19451.8	24335.2	30000	3023.4				1	1	1	1

## Sheet: L Spacer Normalization
Marker												Averages
	LAG3 [% of CAR T cells]							Normalized
	BxPC3 + CAR T cells	AsPC1+CAR T cell						BxPC3 + CAR T cells	AsPC1+CAR T cell					Marker	Killing	Cytokines
CLA hl	5.395	6.57						0.289121	0.201071				CLA hl	0.351756	0.613177
CLA lh	5.42	6.405						0.290461	0.196021				CLA lh	0.34626	0.478028
CD66c hl	8.835	6.23						0.473473	0.190666				CD66c hl	0.536793	0.252172
CD66c lh	6.675	7.115						0.357717	0.217751				CD66c lh	0.472926	0.269267
CD318 hl	15.075	32.675						0.807878	1				CD318 hl	0.588921	0.25844
CD318 lh	18.66	28.18						1	0.862433				CD318 lh	0.901537	0.263854
TSPAN8 hl	15.66	21.505						0.839228	0.658148				TSPAN8 hl	0.82946	0.600452
TSPAN8 lh	18.31	26.21						0.981243	0.802142				TSPAN8 lh	0.895272	0.772688
	TIM3 [% of CAR T cells]							Normalized
	BxPC3 + CAR T cells	AsPC1+CAR T cell						BxPC3 + CAR T cells	AsPC1+CAR T cell
CLA hl	56.54	37.81						0.678426	0.479944
CLA lh	54.96	39.215						0.659467	0.497779
CD66c hl	78.195	59.67						0.938265	0.757426
CD66c lh	67.93	49.795						0.815095	0.632077
CD318 hl	42.28	17.2						0.507319	0.21833
CD318 lh	83.34	75.605						1	0.959698
TSPAN8 hl	77.77	76.245						0.933165	0.967822
TSPAN8 lh	78.905	78.78						0.946784	1
	PD-1 [% of CAR T cells]							Normalized
	BxPC3 + CAR T cells	AsPC1+CAR T cell						BxPC3 + CAR T cells	AsPC1+CAR T cell
CLA hl	3.225	3.375						0.259453	0.20252
CLA lh	3.14	3.02						0.252615	0.181218
CD66c hl	7.785	3.91						0.626307	0.234623
CD66c lh	7.09	4.075						0.570394	0.244524
CD318 hl	0	16.665						0	1
CD318 lh	11.15	11.5						0.897023	0.690069
TSPAN8 hl	12.06	10.135						0.970233	0.608161
TSPAN8 lh	12.43	10.69						1	0.641464
Killing
PanCa0201 2:1		Green Confluence [%] at:			Difference to 100 % at:			Normalized
		47,85 h	155,85 h		47,85 h	155,85 h		47,85 h	155,85 h
CLA hl		107.047	155.234		-7.04688	-55.2337		0	0
CLA lh		84.984	41.625		15.016	58.375		0.458288	1
CD66c hl		89.8175	111.12		10.1825	-11.1204		0.31077	0
CD66c lh		99.9319	87.121		0.0681346	12.879		0.00207947	0.220625
CD318 hl		98.0954	118.562		1.90462	-18.5616		0.0581291	0
CD318 lh		98.4834	88.9937		1.51662	11.0063		0.0462871	0.188544
TSPAN8 hl		73.0909	57.7852		26.9091	42.2148		0.821266	0.723166
TSPAN8 lh		67.2346	49.4232		32.7654	50.5768		1	0.866411
BxPC3 2:1		Green Confluence [%] at:			Difference to 100 % at:			Normalized
		47,85 h	155,85 h		47,85 h	155,85 h		47,85 h	155,85 h
CLA hl		112.961	75.5733		-12.961	24.4267		0	1
CLA lh		122.415	152.157		-22.4151	-52.1573		0	0
CD66c hl		138.847	222.751		-38.8471	-122.751		0	0
CD66c lh		128.402	212.509		-28.4018	-112.509		0	0
CD318 hl		97.9212	134.305		2.07877	-34.3054		0.0343447	0
CD318 lh		124.177	186.122		-24.1771	-86.1224		0	0
TSPAN8 hl		52.6145	100.331		47.3855	-0.330896		0.782888	0
TSPAN8 lh		39.4734	76.5018		60.5266	23.4982		1	0.961989
AsPC1 2:1		Green Confluence [%] at:			Difference to 100 % at:			Normalized
		47,85 h	155,85 h		47,85 h	155,85 h		47,85 h	155,85 h
CLA hl		59.82	32.5428		40.18	67.4572		0.637114	0.971751
CLA lh		58.3423	30.5818		41.6577	69.4182		0.660544	1
CD66c hl		70.8923	33.0548		29.1077	66.9452		0.461546	0.964375
CD66c lh		62.2624	31.565		37.7376	68.435		0.598386	0.985837
CD318 hl		56.409	34.5564		43.591	65.4436		0.6912	0.942744
CD318 lh		54.8173	33.8243		45.1827	66.1757		0.716438	0.95329
TSPAN8 hl		36.9343	36.5702		63.0657	63.4298		1	0.913734
TSPAN8 lh		41.3642	36.6933		58.6358	63.3067		0.929758	0.911962
PanCa0201 1:1		Green Confluence [%] at:			Difference to 100 % at:			Normalized
		47,85 h	155,85 h		47,85 h	155,85 h		47,85 h	155,85 h
CLA hl		95.641	55.134		4.35903	44.866		1	1
CLA lh		95.8699	120.097		4.13008	-20.0967		0.947477	0
CD66c hl		109.671	155.013		-9.67115	-55.0134		0	0
CD66c lh		108.183	153.637		-8.18275	-53.6369		0	0
CD318 hl		120.473	117.28		-20.4728	-17.2804		0	0
CD318 lh		118.549	142.385		-18.5488	-42.3853		0	0
TSPAN8 hl		108.942	74.9195		-8.9417	25.0805		0	0.559009
TSPAN8 lh		107.129	62.4635		-7.12893	37.5365		0	0.836636
BxPC3 1:1		Green Confluence [%] at:			Difference to 100 % at:			Normalized
		47,85 h	155,85 h		47,85 h	155,85 h		47,85 h	155,85 h
CLA hl		121.664	55.09		-21.6638	44.91		0	1
CLA lh		138.086	151.157		-38.0856	-51.1575		0	0
CD66c hl		142.177	223.89		-42.177	-123.89		0	0
CD66c lh		129.359	186.47		-29.3587	-86.4696		0	0
CD318 hl		151.779	204.668		-51.7786	-104.668		0	0
CD318 lh		156.343	224.834		-56.3427	-124.834		0	0
TSPAN8 hl		80.4383	167.484		19.5617	-67.4835		0.513381	0
TSPAN8 lh		61.8963	173.168		38.1037	-73.1677		1	0
AsPC1 1:1		Green Confluence [%] at:			Difference to 100 % at:			Normalized
		47,85 h	155,85 h		47,85 h	155,85 h		47,85 h	155,85 h
CLA hl		65.9197	27.8072		34.0803	72.1928		0.749265	1
CLA lh		62.8215	38.4446		37.1785	61.5554		0.817379	0.852653
CD66c hl		82.6745	34.4152		17.3255	65.5848		0.380905	0.908467
CD66c lh		76.1996	34.9531		23.8004	65.0469		0.523259	0.901016
CD318 hl		78.5318	34.8184		21.4682	65.1816		0.471983	0.902882
CD318 lh		83.0601	35.8021		16.9399	64.1979		0.372428	0.889256
TSPAN8 hl		54.515	35.6054		45.485	64.3946		1	0.89198
TSPAN8 lh		60.106	35.8625		39.894	64.1375		0.87708	0.88842

## Sheet: Summary
Target	Orientation	Spacer	Killing	Cytokines	Marker	Avergage			Target	Orientation	Spacer	Killing	Cytokines	Marker	Avergage
CLA	hl	XS	0.318297	0.00134094	0.00691575	0.108851			CLA	hl	XS	1	0	0	0
		S	0.286596	0.00433608	0.00609831	0.0990101					S	1	0	0	0
		L	0.613177		0.351756	0.482467					L	2	0	1	1
	lh	XS	0.0458715	0.000698301	0.00550886	0.0173595				lh	XS	0	0	0	0
		S	0.234032	0.00356801	0.00692087	0.0815069					S	0	0	0	0
		L	0.478028		0.34626	0.412144					L	1	0	1	1
CD66c	hl	XS	0.79418	0.411355	0.762499	0.656012			CD66c	hl	XS	3	1	3	2
		S	0.630669	0.362541	0.641638	0.54495					S	2	1	2	2
		L	0.252172		0.536793	0.394483					L	1	0	2	1
	lh	XS	0.789986	0.836605	0.744677	0.790423				lh	XS	3	3	2	3
		S	0.819965	0.748169	0.642623	0.736919					S	3	2	2	2
		L	0.269267		0.472926	0.371097					L	1	0	1	1
CD318	hl	XS	0.863502	0.731643	0.92066	0.838602			CD318	hl	XS	3	2	3	3
		S	0.960297	0.711602	0.88687	0.852923					S	3	2	3	3
		L	0.25844		0.588921	0.423681					L	1	0	2	1
	lh	XS	0.597938	0.352187	0.849055	0.599727				lh	XS	2	1	3	2
		S	0.769446	0.292571	0.72345	0.595155					S	3	1	2	2
		L	0.263854		0.901537	0.582695					L	1	0	3	2
TSPAN8	hl	XS	0.395893	0.556629	0.411159	0.45456			TSPAN8	hl	XS	1	2	1	1
		S	0.696365	0.565585	0.706415	0.656122					S	2	2	2	2
		L	0.600452		0.82946	0.714956					L	2	0	3	2
	lh	XS	0.382445			0.382445				lh	XS	1	0	0	1
		S	0.414298			0.414298					S	1	0	0	1
		L	0.772688		0.895272	0.83398					L	3	0	3	3
