# Supplementary material for: Identification of CD318, TSPAN8 and CD66c as target candidates for CAR T cell based immunotherapy of pancreatic adenocarcinoma
Source: Nat Commun. 2021 Mar 5;12:1453. doi: 10.1038/s41467-021-21774-4 (PMC7935963; doi:10.1038/s41467-021-21774-4)
Supplement: Supplementary file 11 — Supplementary Data 8 [file 41467_2021_21774_MOESM11_ESM.xlsx]

## Sheet: Explanation
This folder contains the data used to investigate the efficacy of the different CAR constructs, which performed best in the pre assays.
Data were collected in the categories Killing, Marker and Cytokine.
There is a sheet (Best-Of) with the collected data and a linked sheet (Best-Of Normalization) in which the calculation process to reach normalized values can be reenacted.
The sheets are split up paragraphwise. Each paragraph has a heading with the experimental details.
In yellow are the boxes filled which were considered for normalization.
All normalized values are summarized in the "Summary" sheet.

## Sheet: Best-Of
Cytokine Release [pg/ml]
	Target cell	BxPC3
	E:T	2:1																								Averages						STD
	Time	48h
	GM-CSF		IFN-a		IFN-g		IL-2		IL-4		IL-5		IL-6		IL-9		IL-10		IL-12		IL-17A		TNF-a				GM-CSF	IFN-g	IL-2	TNF-a			GM-CSF	IFN-g	IL-2	TNF-a
Mock	13.8	13.8	4.5	0	0	0	0	0	55.5	57.3	0	0	0	0	23.7	170.1	0	0	0	0	0	0	0	0		Mock	13.8	0	0	0		Mock	0	0	0	0
CD66c lh XS	30	41.7	0	0	6	0	0	0	47.1	17.7	0	0	0	0	59.1	72.6	0	0	0	0	0	0	0	0		CD66c lh XS	35.85	3	0	0		CD66c lh XS	5.85	3	0	0
CD66c lh S	1776.3	1336.2	0	0	698.7	559.5	0	26.1	40.2	67.2	0.3	0	2.1	0	1089	900.6	16.8	15	0	0	18.3	5.4	126.6	123.9		CD66c lh S	1556.25	629.1	13.05	125.25		CD66c lh S	220.05	69.6	13.05	1.35
CD318 hl XS	2715.9	2521.5	0	0	1694.4	1583.1	0	0	21	17.4	40.5	41.1	13.8	16.5	1481.1	1429.2	2.1	2.4	0	0	17.4	21	70.8	80.4		CD318 hl XS	2618.7	1638.75	0	75.6		CD318 hl XS	97.2	55.65	0	4.8
CD318 hl S	2525.7	2600.4	0	0	1265.4	1271.7	46.8	0	66.9	9	13.5	12	0.3	1.8	1119.6	1130.1	4.8	1.2	0	0	12.9	18.6	250.2	256.5		CD318 hl S	2563.05	1268.55	23.4	253.35		CD318 hl S	37.35	3.15	23.4	3.15
TSPAN8 hl S	532.2	490.2	1.2	0	452.7	405	61.5	0	95.1	60.3	2.4	2.1	3	0	792	804	1.8	0	0	0	13.5	4.2	52.8	33.9		TSPAN8 hl S	511.2	428.85	30.75	43.35		TSPAN8 hl S	21	23.85	30.75	9.45
TSPAN8 hl L	244.2	258	10.5	0	191.7	192	3	0	10.2	8.1	0	0	0	0	599.1	550.8	0	0	1.8	0	5.4	4.2	2.1	0.3		TSPAN8 hl L	251.1	191.85	1.5	1.2		TSPAN8 hl L	6.9	0.15	1.5	0.9
TSPAN8 lh L	255.9	257.1	0	5.1	183.9	187.8	0	0	21.6	32.4	0	0	0	0	536.7	490.2	0	0	0	1.5	0	0	15	15.6		TSPAN8 lh L	256.5	185.85	0	15.3		TSPAN8 lh L	0.6	1.95	0	0.3
Cytokine Release [pg/ml]
	Target cell	AsPC1
	E:T	2:1																								Averages						STD
	Time	48h
	GM-CSF		IFN-a		IFN-g		IL-2		IL-4		IL-5		IL-6		IL-9		IL-10		IL-12		IL-17A		TNF-a				GM-CSF	IFN-g	IL-2	TNF-a			GM-CSF	IFN-g	IL-2	TNF-a
Mock	0.6	7.8	0	0	0	0	0	0	33.6	45	0	0	0	0	4.2	23.4	0	0	0	0	0	0	0	0		Mock	4.2	0	0	0		Mock	3.6	0	0	0
CD66c lh XS	17.4	10.5	0	0	6.9	2.1	0	0	79.8	58.8	0	0	0	0	6.9	4.5	0	0	0	0	0	0	0	0		CD66c lh XS	13.95	4.5	0	0		CD66c lh XS	3.45	2.4	0	0
CD66c lh S	1938.9	1942.2	0	0	750.6	718.5	1029.6	145.8	56.4	95.7	56.1	57.9	0	0	412.5	465	6.3	7.5	0	0	0	0	218.4	177.6		CD66c lh S	1940.55	734.55	587.7	198		CD66c lh S	1.65	16.05	441.9	20.4
CD318 hl XS	4428.3	3652.2	0	0	2871	2451.3	542.4	140.7	35.7	42	107.4	87.6	15.9	18	1123.2	1184.1	15.9	12.9	0	0	15	9	333	278.7		CD318 hl XS	4040.25	2661.15	341.55	305.85		CD318 hl XS	388.05	209.85	200.85	27.15
CD318 hl S	4555.2	3619.5	0	0	2193.9	1831.2	2477.1	99.3	70.5	100.5	70.2	67.8	8.1	2.1	670.2	605.7	16.5	13.5	0	0	9	0.3	765.6	701.7		CD318 hl S	4087.35	2012.55	1288.2	733.65		CD318 hl S	467.85	181.35	1188.9	31.95
TSPAN8 hl S	8885.7	7485	0	0	3655.2	3204.9	30000	30000	99.9	102.9	85.5	74.4	4.5	4.5	519.6	489	5.4	5.4	0	0	34.2	27.6	3786.6	2258.1		TSPAN8 hl S	8185.35	3430.05	30000	3022.35		TSPAN8 hl S	700.35	225.15	0	764.25
TSPAN8 hl L	961.8	884.1	0	0	583.5	553.8	81.6	62.7	51	22.8	38.4	33	1.2	0	484.5	519	13.5	6	0	0	2.4	0.6	93.6	83.1		TSPAN8 hl L	922.95	568.65	72.15	88.35		TSPAN8 hl L	38.85	14.85	9.45	5.25
TSPAN8 lh L	2237.1	1996.2	0	0	1047.9	951.3	3481.2	1282.2	24.3	50.1	39.9	48.3	5.1	0	507.6	596.7	18.3	21.3	0	0	3.6	0	498.3	604.5		TSPAN8 lh L	2116.65	999.6	2381.7	551.4		TSPAN8 lh L	120.45	48.3	1099.5	53.1
Expression [% of CAR T+] of Exhaustion Markers
	Target cell	BxPC3
	E:T	2:1
	Time	48h								Avergaes						STD
	LAG3+/41BB+		PD-1+		LAG3+		41BB+				LAG3+/41BB+	PD-1+	LAG3+	41BB+			LAG3+/41BB+	PD-1+	LAG3+	41BB+
CD66c lh XS	7.88	8.02	12.73	14.44	4.85	3.74	18.79	13.9		CD66c lh XS	7.95	13.585	4.295	16.345		CD66c lh XS	0.07	0.855	0.555	2.445
CD66c lh S	21.47	20.03	19.07	19.64	13.05	12.47	28.56	29.65		CD66c lh S	20.75	19.355	12.76	29.105		CD66c lh S	0.72	0.285	0.29	0.545
CD318 hl XS	22.07	20.15	28.25	27.55	14.47	12.4	34.11	31.79		CD318 hl XS	21.11	27.9	13.435	32.95		CD318 hl XS	0.96	0.35	1.035	1.16
CD318 hl S	11.39	14.1	18.74	18.58	7.28	9.46	26.64	29.1		CD318 hl S	12.745	18.66	8.37	27.87		CD318 hl S	1.355	0.08	1.09	1.23
TSPAN8 hl S	2.51	2.44	7.19	7.75	1.27	1.23	11.09	13.12		TSPAN8 hl S	2.475	7.47	1.25	12.105		TSPAN8 hl S	0.035	0.28	0.02	1.015
TSPAN8 hl L	0.76	0.74	5.03	4.85	0.33	0.35	7.83	5.91		TSPAN8 hl L	0.75	4.94	0.34	6.87		TSPAN8 hl L	0.01	0.09	0.01	0.96
TSPAN8 lh L	1.39	0.96	6.27	4.8	0.65	0.37	7	5.91		TSPAN8 lh L	1.175	5.535	0.51	6.455		TSPAN8 lh L	0.215	0.735	0.14	0.545
Expression [% of CAR T+] of Exhaustion Markers
	Target cell	AsPC1
	E:T	2:1
	Time	48h								Avergaes						STD
	LAG3+/41BB+		PD-1+		LAG3+		41BB+				LAG3+/41BB+	PD-1+	LAG3+	41BB+			LAG3+/41BB+	PD-1+	LAG3+	41BB+
CD66c lh XS	0.39	0.44	1.95	3.49	2.34	2.62	15.23	6.99		CD66c lh XS	0.415	2.72	2.48	11.11		CD66c lh XS	0.025	0.77	0.14	4.12
CD66c lh S	7.79	7.28	12.51	12.18	14.02	13.96	14.41	13.39		CD66c lh S	7.535	12.345	13.99	13.9		CD66c lh S	0.255	0.165	0.03	0.51
CD318 hl XS	33.16	32.15	30.13	30.34	47.33	45.48	45.45	44.77		CD318 hl XS	32.655	30.235	46.405	45.11		CD318 hl XS	0.505	0.105	0.925	0.34
CD318 hl S	19.76	17.53	20.48	19.95	29.55	24.12	32.65	33.23		CD318 hl S	18.645	20.215	26.835	32.94		CD318 hl S	1.115	0.265	2.715	0.29
TSPAN8 hl S	27.98	24.6	36.68	35.8	40.16	32.84	42.71	43.76		TSPAN8 hl S	26.29	36.24	36.5	43.235		TSPAN8 hl S	1.69	0.44	3.66	0.525
TSPAN8 hl L	11.47	10.29	24.35	25.8	22.88	19.21	23.74	24.55		TSPAN8 hl L	10.88	25.075	21.045	24.145		TSPAN8 hl L	0.59	0.725	1.835	0.405
TSPAN8 lh L	21.92	20.61	37.42	38.87	40.02	36.99	32.37	31.64		TSPAN8 lh L	21.265	38.145	38.505	32.005		TSPAN8 lh L	0.655	0.725	1.515	0.365
	Killing [% Decrease of Green Surface Area]
	Target cell	AsPC1
	E:T	2:1
	Mock		CD66c XS		CD66c S		CD318 XS		CD318 S		TSPAN8 hl S		TSPAN8 hl L		TSPAN lh L
Elapsed [h]	Normalized Green Surface Area	Std.	Normalized Green Surface Area	Std.	Normalized Green Surface Area	Std.	Normalized Green Surface Area	Std.	Normalized Green Surface Area	Std.	Normalized Green Surface Area	Std.	Normalized Green Surface Area	Std.	Normalized Green Surface Area	Std.
0	100	0	100	0	100	0	100	0	100	0	100	0	100	0	100	0
2	97.7066	0.921064	98.2107	2.96873	100.107	0.800854	98.3069	1.31877	98.8767	1.36759	99.4587	1.19155	98.211	1.1417	99.0366	0.676138
4	95.0207	1.75085	96.1332	3.21431	100.467	0.858278	97.3405	1.86802	99.017	1.5643	99.5385	1.29273	96.8835	1.46116	97.787	1.46994
6	93.8255	2.63143	94.4295	3.16442	101.23	1.50569	98.0353	3.15443	100.393	2.22818	100.735	2.05167	97.4422	2.25408	98.343	2.2933
8	92.4794	3.50052	93.169	3.80183	101.828	2.84639	98.1386	3.63398	100.853	3.4318	101.635	2.78652	98.0182	3.49176	97.8659	3.76389
10	91.375	4.57868	93.4761	4.53973	101.808	3.97445	97.6409	4.0645	100.63	3.75996	102.362	3.30104	98.248	4.36533	97.4253	4.24394
12	90.3167	5.08353	92.3405	5.60545	101.151	4.08711	95.8735	4.72794	100.816	3.95769	103.151	4.48247	98.3911	4.62376	96.7756	4.22901
14	89.7592	6.84174	91.2998	6.50349	100.963	4.12828	93.594	5.4893	100.321	2.45412	101.959	4.1312	98.9427	5.13528	96.8056	4.30095
16	88.537	7.28048	90.4916	6.46093	100.885	4.04691	90.1161	5.33753	98.9338	3.06352	100.063	4.98345	97.9617	4.59943	95.8159	3.71562
18	88.4501	7.98004	90.4382	5.83958	100.098	3.77108	86.2017	5.98095	96.4444	3.76308	98.0901	5.518	95.3692	4.18221	94.3474	2.62877
20	87.2399	8.34304	89.4149	6.15491	99.2739	3.28327	82.6499	5.92277	93.9138	3.23453	95.7566	5.3666	93.4821	4.57957	92.7134	2.1051
22	86.5486	9.32425	87.4756	7.57414	97.6207	3.60604	77.6479	6.21586	90.9032	3.40267	93.1369	5.07255	90.1309	4.74753	90.3944	2.58237
24	85.541	9.25482	86.5611	7.65106	96.0915	3.34966	72.8014	6.31993	87.3904	2.80914	90.7963	5.37316	87.626	3.83993	87.9036	2.15601
26	84.2667	9.0577	86.1157	7.42723	94.8389	2.82322	67.8176	6.48189	84.0426	2.76168	87.0157	5.98585	84.3512	3.56953	84.6428	2.21182
28	83.2327	9.29454	85.0216	7.17801	93.0941	2.6218	64.2152	6.39192	80.4949	2.44366	83.1923	5.26588	80.8144	3.24328	82.2734	2.61881
30	82.1618	9.34804	83.9863	7.0374	90.934	1.95302	60.6569	6.57535	76.5142	2.3812	79.8381	5.17966	78.4298	3.2366	78.868	2.02213
32	81.8276	9.20774	84.4284	7.35479	89.1962	2.32119	55.8059	4.71203	71.5368	2.97782	76.8052	5.28823	74.7943	4.01157	76.0756	3.44459
34	80.989	8.51988	83.5695	7.00385	86.9296	2.10796	52.4794	5.20774	67.8987	3.34436	72.7861	5.25296	71.8295	3.8328	72.3016	3.97127
36	80.0124	8.80922	83.7178	7.48138	84.1324	2.3214	48.9337	4.81062	64.191	3.68227	69.3209	3.8777	68.381	3.26619	69.8794	4.04241
38	79.7926	9.1636	82.0083	7.95002	82.2955	2.48544	46.2919	3.99688	60.5401	3.84687	65.8249	5.17621	65.1874	3.08727	66.6818	4.43403
40	78.5175	8.95168	81.4463	8.31115	79.9081	2.84197	45.4465	3.19271	57.2553	2.55764	63.114	5.5142	62.1564	3.71168	62.9477	3.81323
42	77.8761	9.33826	81.3808	8.67081	77.3894	3.12452	44.5444	2.90272	54.1365	2.18039	59.8941	5.59773	59.6483	3.14527	60.0206	3.4596
44	76.7001	9.19529	80.2152	8.8127	75.3763	3.29036	43.7606	3.69812	50.5474	2.56845	56.3018	5.57492	55.96	2.82112	56.564	3.07643
46	76.709	9.11373	79.8305	8.01013	72.2105	2.80931	42.2969	2.76016	46.7738	3.48227	53.1491	5.2805	53.6164	2.88549	52.8978	3.10585
48	75.909	9.63503	79.221	9.13509	69.1576	3.4182	40.7315	4.49721	44.4026	3.84824	50.6027	5.00746	51.1109	2.79071	49.7491	2.60775
50	74.5708	9.21972	77.9322	9.08436	66.2932	2.92541	40.3537	5.37362	42.232	3.91164	47.8136	4.85552	48.4535	2.54629	48.1405	1.71741
52	74.5709	9.56691	76.6978	8.72261	62.5813	2.93725	41.1187	7.86813	39.9479	4.46895	46.0143	4.61329	46.3734	2.34012	45.8752	2.32723
54	74.659	9.22361	75.7373	7.89211	59.0549	2.7282	40.0111	6.92965	38.2585	4.38962	44.3634	4.53297	44.6479	2.82419	42.8218	2.15427
56	73.9179	9.12387	75.8829	8.67797	55.4212	2.98226	39.3801	6.95966	36.7512	5.37516	43.092	4.76936	42.5678	3.26639	41.3016	1.47904
58	73.582	8.73388	75.4726	8.61211	52.3493	2.73283	38.9745	7.49919	35.1726	4.79357	41.2525	4.33481	41.0167	3.34689	38.9819	1.55421
60	72.8305	8.27209	74.6866	8.3073	50.1337	3.59968	39.0962	7.63045	35.1684	5.80453	39.9966	5.78052	39.9525	2.85454	37.1331	2.08571
62	72.456	8.03954	74.2407	7.01253	47.8293	2.95422	39.0323	8.60081	35.1846	5.82987	39.5399	6.28723	38.8239	2.67281	35.9222	2.32182
64	72.3559	8.35008	73.8146	8.18757	45.6786	3.84718	38.241	7.37794	33.6902	6.01012	37.8313	5.97989	37.4402	3.60674	35.0547	1.53019
66	72.0894	7.86007	73.9451	7.3924	43.4894	2.22034	39.2419	7.49463	34.0374	5.2739	36.5807	5.15972	37.4621	3.6349	33.5193	1.44015
68	71.3746	7.60064	73.1909	8.4798	42.0152	2.09979	39.5679	9.04115	33.7973	4.62836	35.7414	5.28894	36.8516	3.84697	33.8058	2.93929
70	71.3093	7.75259	72.6215	8.24204	40.2017	2.16103	40.0074	7.54147	33.4195	3.91746	35.1217	5.72462	36.4667	4.7216	32.9727	2.97785
72	71.236	7.32732	72.0382	8.25747	39.2652	2.20505	40.6611	7.69729	32.625	3.93027	34.7033	5.84327	36.5627	4.40406	33.1222	2.94198
74	71.127	7.21779	72.1912	8.14713	37.7289	2.93539	40.4188	7.61329	32.4722	4.73371	35.8541	6.1513	36.395	4.24591	33.2886	2.90236
76	70.573	6.71752	71.4725	8.12791	35.5864	3.46407	40.0867	7.07652	32.2753	5.61996	34.9907	6.57792	36.4302	3.86017	33.7127	3.32576
78	70.1422	7.28873	70.7221	8.3388	34.6538	2.54393	39.5768	7.41216	32.3494	5.27267	35.458	5.72994	35.8575	4.14291	33.4316	4.30464
80	69.8446	7.18937	70.7976	7.91856	34.7254	3.35546	40.1558	8.29919	32.8228	5.27545	35.5001	6.08341	36.0188	4.32387	34.0805	3.94669
82	69.3386	7.24198	70.9611	8.21254	33.32	3.19332	39.2547	8.12966	32.5277	4.76739	34.7069	4.6568	35.6869	4.46842	34.2962	3.64081
84	68.3035	7.06856	69.7849	8.5931	32.7951	4.43068	39.8977	8.46369	31.8737	5.3908	34.436	4.76587	35.3406	4.46003	34.9798	4.54273
86	68.2875	7.10785	69.5084	8.65907	31.7904	4.31017	39.9117	8.02299	31.9807	4.78195	34.3498	4.60926	35.284	4.15112	34.3931	4.20439
88	67.378	6.69653	68.0516	8.45179	31.2296	3.92488	39.4586	6.92253	31.804	5.1703	34.9876	4.56172	35.3066	3.91847	34.2996	3.85382
90	66.7094	6.82655	67.0651	7.95236	31.148	5.16879	40.1634	6.73003	31.8238	5.108	34.6358	5.01596	35.0507	4.1859	34.322	3.86526
92	66.3177	6.2409	67.1216	6.95115	30.6494	4.81554	40.1918	6.12527	31.5497	4.71251	34.4756	4.5266	35.0876	4.13976	33.7589	3.66182
94	65.6697	6.60237	65.9585	6.77574	30.5354	3.74245	39.7815	5.8383	31.8475	4.78458	34.1268	4.34514	34.932	4.25373	33.1182	3.93937
96	65.4551	6.55344	65.9307	6.59692	29.7706	3.3265	39.4833	6.08005	32.1749	4.80155	34.5429	4.0431	34.7443	4.0647	32.8634	3.83701
98	65.1483	6.30573	65.521	6.2613	29.8852	2.18943	39.3649	6.49002	31.8246	4.76601	35.266	3.83856	34.6186	4.18023	32.1973	3.99131
100	65.0069	6.8837	65.6193	5.36298	30.1269	3.13341	40.1599	6.71375	32.1339	4.96072	34.5178	4.22874	34.446	4.08459	31.3067	4.23062
102	65.2167	7.13286	65.0275	5.01213	29.8045	2.97207	40.1636	7.42945	32.0887	4.84988	33.6628	4.54466	34.6806	3.99883	32.1291	3.32957
104	65.4576	6.66231	64.9662	4.64681	29.6066	3.28127	39.8365	7.22822	32.356	4.56198	34.1986	4.58019	35.1251	4.59359	32.6842	3.93914
106	64.6119	6.08795	66.032	5.50057	30.0724	3.54628	39.6593	7.04464	32.2519	4.59582	33.8968	4.75727	35.0744	4.38743	32.2182	4.15484
108	64.7862	6.20023	65.1301	5.2126	30.0953	3.48331	39.7195	7.10368	31.9759	4.38244	33.5261	5.19915	35.2533	4.1815	31.5789	3.86679
110	64.7295	6.14804	64.9369	5.45344	29.6204	3.25796	39.6147	6.18595	31.9896	4.24281	33.2632	5.1306	35.328	4.00051	31.3929	3.75679
112	63.7961	6.37325	64.8637	5.68718	29.0677	3.4335	39.8413	6.36339	31.8945	4.12895	33.5159	5.04494	35.6858	4.04549	31.4606	4.29474
114	63.0744	5.88229	64.5657	5.58054	28.4813	4.22948	40.6673	6.82	32.9454	4.01966	33.4606	5.36765	35.5199	3.7663	31.3928	4.24578
116	62.8031	5.70132	64.5139	5.58513	28.6782	3.87207	40.2671	6.85707	33.0403	4.06463	33.7005	4.87926	35.7172	3.75527	30.5204	4.2313
118	62.4109	6.13571	64.5123	5.26181	28.5707	3.76021	39.9713	6.19831	33.152	3.72601	34.1654	4.68262	36.1606	3.93295	30.4476	3.49971
120	62.6142	5.9315	64.604	5.43139	28.6167	3.22561	40.1708	5.08047	33.2559	4.01359	33.7913	4.53061	36.2512	3.80234	30.3155	3.70045
122	62.3664	6.0408	64.2857	5.80666	28.41	3.34588	40.3572	4.95413	33.474	3.91214	34.7309	4.91841	35.9822	3.38922	30.9756	3.61759
124	62.271	6.10304	64.1987	5.60159	28.88	3.20137	40.7608	4.95823	33.7799	4.31058	34.2821	5.19024	36.3035	3.90453	31.1185	3.9048
126	61.7999	6.08185	63.7021	5.20362	28.8534	3.50099	41.444	5.15225	34.0128	4.13559	33.6641	4.71656	36.5056	3.91835	30.5119	3.95973
128	62.2035	6.2726	64.1441	4.89208	28.6041	3.60385	40.9431	5.4815	33.9761	4.39548	34.0232	4.43769	36.7369	4.06287	30.1164	3.73619
130	62.0947	6.05502	64.6647	5.48087	28.2848	3.86634	41.1711	5.17771	34.2762	4.33002	34.193	4.40267	36.7086	3.94151	30.4276	3.53093
132	61.4136	6.60791	63.5593	5.27531	28.0631	4.09171	41.002	5.47696	34.1954	4.37331	33.5512	4.05626	36.3356	3.47017	30.3986	3.18157
134	61.4303	6.16386	63.9481	5.4233	28.0539	4.27961	41.2092	5.47263	34.7858	4.26143	33.4446	4.18309	36.3683	4.03105	30.8887	3.74899
136	61.4452	5.652	63.6716	6.10601	28.4574	3.85992	40.9245	5.55903	34.6334	4.33303	33.4249	2.99087	36.5031	3.96503	29.9179	3.95728
138	61.2935	6.04935	63.3582	5.65827	28.4744	4.00434	41.1849	5.93853	34.8506	4.35399	33.3054	3.48778	36.3628	3.82693	30.0883	4.01639
140	61.6397	6.76348	63.1941	6.05459	29.0329	4.12947	41.3352	6.50113	35.0511	4.63844	34.0845	3.45263	36.9799	4.08238	30.3288	4.62919
142	61.7685	6.77562	63.5094	6.10863	29.1588	3.85772	41.2855	6.36434	34.6595	4.7187	33.9376	3.12417	36.8662	3.98256	29.9733	4.00791
144	61.6166	6.74262	63.4049	6.03626	29.0144	3.42563	40.848	6.55476	34.6083	4.8052	33.9401	3.35848	36.5381	3.81318	30.3441	3.55634
146	61.6367	6.97145	62.6424	5.10455	28.6755	4.02183	40.7636	6.54678	34.484	4.61997	33.6155	3.03392	36.5331	3.77154	30.499	3.87306
148	61.7191	7.12454	62.2402	5.67977	28.556	3.63013	40.9491	6.54012	34.5572	4.78099	33.3771	3.34288	36.4286	3.84493	30.4313	4.10369
150	61.5919	7.29326	62.5789	5.33576	28.275	3.73544	41.1231	6.36712	34.826	4.77251	32.9588	3.27487	36.3364	3.64042	30.3216	4.32217
152	62.103	7.24784	62.6508	6.03137	28.5386	3.67471	41.5594	6.56543	34.9079	4.88325	33.0731	3.35847	36.595	3.88036	30.1805	4.35244
154	62.2912	6.93815	62.4193	5.31267	28.3282	3.65473	41.6903	6.50544	34.8099	5.00249	33.8711	3.02388	36.6155	3.8503	30.7105	4.51636
156	62.3672	7.15847	62.0722	5.08296	28.4447	3.78923	41.4681	6.65732	34.835	4.71321	33.6227	3.3264	36.7869	3.81907	30.9235	4.40489
158	61.9312	6.86914	62.3869	5.21351	28.3069	3.72163	41.5364	6.98006	34.7495	5.11094	32.5773	3.22334	36.5682	3.59397	31.0686	4.61178
160	61.2997	7.34575	61.6236	5.27152	28.1491	3.96608	41.6469	7.12817	34.8272	4.95063	32.6446	2.84334	36.5853	3.55258	31.1011	4.5329
162	61.6942	7.20778	61.7879	5.75347	28.4779	3.59123	41.3481	7.47641	34.4299	5.50948	33.0281	3.10056	36.7968	3.91345	31.4631	4.65502
	Killing [% Decrease of Green Surface Area]
	Target cell	BxPC3
	E:T	2:1
	Mock		CD66c XS		CD66c S		CD318 XS		CD318 S		TSPAN8 hl S		TSPAN8 hl L		TSPAN lh L
Elapsed [h]	Normalized Green Surface Area	Std.	Normalized Green Surface Area	Std.	Normalized Green Surface Area	Std.	Normalized Green Surface Area	Std.	Normalized Green Surface Area	Std.	Normalized Green Surface Area	Std.	Normalized Green Surface Area	Std.	Normalized Green Surface Area	Std.
0	100	0	100	0	100	0	100	0	100	0	100	0	100	0	100	0
2	96.9684	1.33729	97.9431	2.3396	102.013	0.590275	101.22	0.99891	103.109	0.680802	102.353	0.922455	101.477	0.986081	102.986	0.90469
4	99.2701	0.62237	102.254	1.72209	106.018	0.948894	92.5323	1.86701	101.889	2.4388	103.86	1.30697	102.354	1.43821	105.582	1.86704
6	104.176	4.37112	106.143	2.39538	101.384	1.92067	70.9731	4.09765	87.5942	5.26846	94.6966	2.13616	95.9948	1.49611	99.6629	1.38915
8	107.499	5.90761	105.951	3.31391	92.5915	3.35568	48.1501	4.70971	70.0402	7.88486	82.694	2.94754	84.7751	2.06781	88.5779	2.19546
10	109.861	5.77504	107.295	3.48703	80.8263	5.5411	30.5561	5.40161	51.1318	8.84122	69.6508	2.70953	73.1938	2.9711	77.9552	2.93156
12	110.208	5.98702	105.894	4.823	70.7373	6.40932	20.5016	5.29389	37.2936	8.50114	58.7893	2.97576	63.4395	3.8172	67.3081	3.36913
14	109.272	5.88361	105.564	4.83439	63.3111	7.45442	14.424	4.71322	28.0877	9.54061	51.2582	2.98929	57.0393	4.99948	60.9115	4.27909
16	108.811	5.48274	104.601	4.5379	59.1672	7.98487	11.1039	3.72631	21.5082	9.01647	46.3045	3.21026	52.97	5.91573	56.0468	5.0363
18	110.047	5.92921	107.865	4.66884	54.8073	8.83403	9.40929	3.03494	17.4166	8.7283	43.6566	3.82873	51.5161	6.38872	54.0117	6.16927
20	109.766	4.88194	108.206	4.25735	52.7208	8.49359	8.69896	2.91516	14.7845	8.54716	42.149	4.15321	49.7238	6.60087	52.3031	6.31981
22	110.401	5.27634	108.795	3.71233	52.7015	10.0005	8.33289	2.82614	13.7393	8.75725	41.0098	4.42584	48.6774	6.89595	50.5064	6.29612
24	110.666	5.47622	108.408	3.85576	51.3905	10.3382	7.80279	2.94965	12.0268	8.06704	39.667	5.31276	47.727	7.05655	50.0235	6.85169
26	112.777	5.35044	110.687	2.83019	51.3181	10.9312	7.66001	2.89944	11.0886	7.70241	39.8657	5.08728	47.8901	7.88053	50.1284	6.84169
28	112.16	4.47686	109.502	2.10321	50.2873	11.027	7.89122	3.19639	10.3295	7.30731	38.508	4.8582	47.0238	8.17679	49.0866	6.61316
30	111.563	5.21927	110.831	2.92581	49.4104	10.9594	7.47073	2.62465	9.83689	6.5203	38.1914	4.72261	46.3996	8.20898	49.0861	6.78074
32	112.726	5.08814	113.468	2.99314	47.921	10.4588	6.53769	2.05501	8.89452	5.56801	38.1133	4.80286	45.9708	8.71017	49.0541	6.9184
34	113.736	6.03975	113.808	2.95656	46.7819	10.9212	6.01896	1.97059	8.56836	5.0144	37.3388	5.10229	45.9204	9.39688	48.9117	6.95524
36	114.283	5.38125	114.108	4.20528	46.5759	10.9947	5.5495	1.80885	8.1135	4.77823	36.6746	5.22088	46.2269	9.95253	48.1305	7.07541
38	115.439	4.06185	115.065	3.91605	45.8744	11.904	5.23051	1.76251	7.54538	4.35529	36.1988	5.0599	45.757	9.76892	48.0941	7.12542
40	116.042	4.90878	116.756	3.68439	44.8529	11.8598	4.93185	1.77511	7.31721	4.16779	36.0856	5.35481	46.1207	10.2466	48.2627	7.40539
42	117.569	4.71299	119.892	4.27304	44.4424	12.0511	4.8969	1.95033	6.80203	3.93367	35.7613	5.23976	46.1434	10.3206	47.8335	7.82173
44	117.628	6.07601	120.775	6.25524	43.7582	12.2953	4.35594	1.69518	6.45134	3.53962	34.9752	5.77357	46.0245	10.4875	48.3171	8.03331
46	120.207	6.10879	122.576	6.30009	42.7909	13.2594	4.03935	1.42434	6.43721	3.04155	35.3064	6.10695	46.3688	10.9417	49.386	8.83022
48	120.83	4.55777	123.44	5.45882	42.8122	14.0576	3.81996	1.17934	6.13538	2.72811	34.9568	5.9807	47.4073	11.7507	48.7653	8.46838
50	121.603	5.78103	125.07	5.66378	42.7061	14.7121	3.57248	1.27028	5.57536	2.7872	35.0363	6.36615	46.5662	11.3568	49.174	8.9192
52	122.534	5.97561	124.733	8.06427	41.723	14.4075	3.33413	0.995615	5.25046	2.72318	34.5566	6.39781	45.6068	11.2899	49.3107	8.67978
54	123.432	6.24193	126.478	9.45092	39.7232	15.1208	3.45541	1.18375	5.06378	2.56022	33.5992	6.36648	46.1682	11.1042	49.6877	9.30148
56	121.69	6.53762	125.756	10.1208	39.199	14.5911	3.28373	0.992389	4.97296	2.41591	32.5638	6.50162	45.4975	11.0288	48.8492	9.1442
58	123.457	7.24439	127.054	11.9817	39.1831	15.0421	3.48954	0.940146	4.70318	2.33194	32.5126	6.58674	45.2373	12.0414	49.5672	9.21099
60	125.286	7.39475	127.486	12.8103	38.6097	14.5511	3.42609	0.864833	4.55976	2.26067	32.5766	6.94015	45.3271	11.8049	48.9509	9.37473
62	126.578	7.06985	130.642	13.7005	37.2889	14.7649	3.28533	0.856728	4.48944	2.26551	31.98	7.34514	46.0787	11.9115	49.1804	9.56411
64	127.377	8.86055	130.302	14.0548	37.8442	14.9271	3.27936	0.765525	4.43182	2.27269	31.9048	7.40926	46.3462	11.9252	48.7273	9.40607
66	130.007	10.9996	134.241	15.3489	36.9916	15.114	3.41592	0.868343	4.34685	2.2849	31.6476	7.66667	46.9305	12.1922	49.2742	9.05544
68	131.053	10.8896	133.516	15.5087	36.813	14.5922	3.25362	0.863872	4.46395	2.18744	31.3434	7.68894	46.6533	12.1043	48.7846	8.80608
70	134.066	12.5826	136.051	16.9117	37.3035	14.7892	3.306	0.607593	4.68989	2.40754	32.1672	7.77023	46.9786	12.3044	48.5996	9.05078
72	135.031	12.8174	138.087	18.0524	37.2907	14.7866	3.46646	0.772775	4.66362	2.21803	32.3172	8.00726	47.8632	12.1235	49.4325	8.93188
74	135.831	14.0556	139.211	19.5733	37.2954	15.4971	3.5107	0.695254	4.7384	2.39121	32.0161	8.21245	48.5507	13.2654	49.5175	9.06607
76	138.128	14.5754	139.312	19.846	37.6072	15.8499	3.56144	0.686047	4.91425	2.57012	32.6899	8.38491	48.9865	13.6754	50.9219	9.9519
78	137.666	14.5581	140.104	20.0753	38.6005	15.6358	3.64829	0.469288	4.80709	2.35747	32.9358	8.45962	49.0633	13.5321	50.4206	9.42828
80	139.021	14.7624	143.385	21.1059	38.2947	15.748	3.70351	0.594916	4.81447	2.15659	32.967	8.67344	49.9488	13.8099	51.2868	9.49204
82	140.962	15.2295	144.448	21.8987	38.7915	16.6398	3.80225	0.649107	4.81594	2.15258	33.1381	8.63294	50.7353	13.4729	51.7175	9.32238
84	140.974	16.083	142.013	22.2922	40.2053	16.5954	3.83734	0.549069	5.10454	2.38898	33.4916	8.45005	50.3845	12.4176	51.9068	8.83431
86	141.622	14.8494	143.456	23.0215	40.6239	16.6465	3.99026	0.532806	5.04666	2.33283	33.1164	8.39081	50.2699	12.4606	51.9408	8.43726
88	142.708	15.8157	143.323	22.5901	41.0688	16.9502	4.03484	0.580466	5.2329	2.34066	33.6316	8.053	50.2914	12.2054	52.633	7.80002
90	143.833	16.1842	143.533	22.6714	41.4628	16.7481	4.24108	0.705395	5.19954	2.24109	34.0336	8.5401	50.8916	12.0766	53.0779	8.56259
92	144.499	16.4763	146.261	23.9817	41.9961	17.3745	4.44143	0.918542	5.388	2.19683	34.2547	8.31914	50.5682	11.8606	53.0546	8.03408
94	145.378	17.0335	145.27	24.1608	42.5363	17.3443	4.52455	0.875489	5.59947	2.03581	34.5772	8.32936	51.1569	12.3852	52.853	7.8447
96	145.785	16.7557	145.299	23.5869	42.7015	17.7521	4.83286	0.794408	5.87795	2.12454	34.327	8.16714	51.1841	13.0282	52.8334	7.7863
98	147.629	17.3593	146.277	25.9989	43.5435	18.15	5.05785	0.898441	5.84359	2.15398	34.5343	7.95901	51.4193	12.983	53.2231	7.77985
100	147.954	17.1401	149.798	27.7792	42.7555	18.0602	5.02221	0.930222	5.97158	2.05016	34.4269	7.8311	52.328	13.405	52.5266	7.7582
102	147.313	17.4336	149.707	28.0725	43.4664	17.9626	5.33636	1.04662	6.63338	2.26124	34.8537	7.88284	52.9238	13.5596	51.9765	7.2223
104	148.795	19.0893	151.578	28.637	43.4912	18.1442	5.1883	1.06099	6.31182	2.31074	35.2416	8.2735	53.852	13.2927	53.0767	7.70755
106	148.862	17.9987	151.976	30.0096	43.3001	18.1938	5.40034	1.03585	6.49419	2.49504	35.1871	8.67688	54.5413	13.3399	53.0854	7.97542
108	149.108	17.9003	151.42	30.0266	43.8271	18.3118	5.55224	0.991119	6.83029	2.34246	35.1862	8.71501	54.5685	13.4561	53.7046	8.19294
110	150.184	18.3363	152.513	31.5229	44.1588	18.9042	5.38437	0.779216	6.88076	2.25534	34.8947	9.04381	53.5556	14.0383	53.8209	8.85291
112	150.173	19.7889	152.1	31.3231	44.625	18.6225	5.70982	0.973434	7.11773	2.23113	34.9944	9.41846	53.569	13.4609	54.2207	8.96021
114	149.672	20.2392	149.288	31.7978	44.6471	18.4132	5.61013	0.687946	7.12769	2.20263	35.39	9.79682	52.8511	12.9885	53.2269	9.40077
116	150.874	19.6809	149.894	32.6593	45.0602	18.2874	5.6342	0.693527	7.22777	2.15646	35.1395	9.69352	52.863	12.923	52.8045	8.59611
118	150.718	19.6723	151.077	32.6803	45.4663	18.0646	5.87571	0.875978	7.43179	2.36938	35.6534	9.53091	52.9291	12.0548	53.4096	9.70659
120	151.189	20.7182	150.661	32.7117	44.9893	18.6129	6.18404	1.36472	7.44766	2.25946	35.7558	9.17773	53.6456	11.9003	53.1321	10.1125
122	151.766	20.632	148.858	32.8687	46.4238	18.756	6.03365	1.21811	7.47812	2.20753	35.7029	9.27228	53.196	12.1434	52.7855	9.78755
124	151.902	22.9942	148.559	34.1251	46.1888	19.2368	6.36947	1.25003	7.54024	2.37089	35.942	9.47758	53.2083	12.3426	52.2588	9.73581
126	151.924	22.8866	149.445	34.6636	46.1916	18.7481	6.44051	1.57203	7.64492	2.32758	36.2993	9.16653	54.0559	13.34	51.1715	10.1227
128	152.861	22.6589	150.693	36.3723	46.0319	19.9406	6.60931	1.54815	7.39267	2.37835	36.0885	8.76919	55.5322	13.4052	51.6537	10.4424
130	153.327	22.601	151.224	36.014	45.9982	19.8687	6.68108	1.46753	7.69722	2.16478	36.2542	9.19935	55.1204	13.8733	51.5764	10.6674
132	153.876	23.0079	149.242	35.4904	47.1104	20.2658	6.96726	1.45103	7.88253	2.13979	36.3879	9.85466	55.1851	14.7089	50.7877	9.64783
134	155.055	24.64	151.439	37.3939	46.187	19.9826	6.95023	1.53635	7.64499	2.23166	36.4918	9.74041	55.9728	14.8859	50.5516	8.95282
136	154.437	25.0496	152.168	38.0978	46.5825	20.309	6.91612	1.50379	7.5753	2.48308	37.1006	9.6646	55.8199	15.1978	50.0814	9.01864
138	155.764	25.431	151.152	38.5885	47.129	20.3083	6.82112	1.61259	7.70956	2.4376	36.848	9.88615	56.4673	14.6592	49.6545	7.83129
140	155.991	25.3249	151.052	37.664	47.1958	20.111	7.15865	1.79798	7.86185	2.42274	37.8624	9.89442	57.3364	15.0297	49.367	8.59445
142	154.404	25.5188	149.514	37.2722	46.3905	20.0072	6.76394	1.91188	7.48592	2.19838	37.1488	9.93621	57.1092	15.1419	48.1945	8.17088
144	155.286	26.3691	149.734	36.7137	46.185	20.3703	6.45325	1.86811	7.25106	2.15094	37.219	10.3874	56.8137	14.6561	47.3099	7.4814
146	154.91	26.5617	150.256	36.8952	46.9219	20.3975	6.31325	1.56346	7.2226	2.14423	36.6428	10.5377	56.847	14.5492	46.9247	7.43526
148	155.842	26.6444	149.606	36.8333	46.2921	19.8725	6.41004	1.70779	7.51842	2.26021	36.7261	10.4448	57.7312	14.4507	46.6368	8.07588
150	156.244	26.5035	150.802	36.6151	46.4596	19.9779	6.29034	1.37852	7.27658	2.38206	37.0542	10.2689	58.1653	14.6756	46.5142	8.43648
152	156.921	25.3311	151.487	37.1133	46.1778	20.6982	6.3401	1.37626	7.42544	2.51425	37.0829	10.2067	58.5529	15.328	46.1222	8.95082
154	156.943	25.3944	151.832	36.9837	45.9066	21.0839	6.25088	1.37077	7.48042	2.33984	37.433	10.2146	58.7035	15.4085	45.5167	8.72567
156	156.647	25.1854	151.876	37.3215	45.5773	20.9455	6.28977	1.45258	7.61011	2.25185	37.7264	10.4085	59.1454	15.2375	45.5303	9.2761
158	155.794	25.2577	151.215	36.6737	46.1531	21.8191	6.25835	1.31166	7.70259	2.22153	37.3897	10.1604	59.1818	15.207	44.7841	9.02058
160	156.106	25.0509	151.998	36.7949	47.3236	21.9775	6.47166	1.41289	7.34523	2.45039	37.4092	10.1208	59.0531	14.6715	44.3434	8.66386
162	158.038	26.0845	152.275	36.5775	46.6016	22.1978	6.43635	1.42066	7.47397	2.37083	37.0882	9.8607	60.001	15.991	44.9831	8.84226

## Sheet: Best-Of Normalization
Killing												Averages
BxPC3 2:1
		Green Confluence [%] at:			Difference to 100 % at:			Normalized						Marker	Killing	Cytokines	Average
		48 h	162 h		48 h	162 h		48 h	162 h				CD66c XS	0.257875	0.221215	0.00231711	0.160469
													CD66c S	0.584216	0.671423	0.304159	0.519933
CD66c XS		123.44	152.275		-23.4401	-52.2754		0	0				CD318 XS	0.974079	0.955013	0.460051	0.796381
CD66c S		42.8122	46.6016		57.1878	53.3984		0.594592	0.570717				CD318 S	0.64385	0.954919	0.610699	0.736489
CD318 XS		3.81996	6.43635		96.18	93.5637		1	1				TSPAN8 hl S	0.543191	0.779622	0.703501	0.675438
CD318 S		6.13538	7.47397		93.8646	92.526		0.975926	0.98891				TSPAN8 hl L	0.303211	0.670721	0.0720817	0.348671
TSPAN8 hl S		34.9568	37.0882		65.0432	62.9118		0.676265	0.672395				TSPAN lh L	0.459795	0.731706	0.135449	0.442317
TSPAN8 hl L		47.4073	60.001		52.5927	39.999		0.546816	0.427506
TSPAN lh L		48.7653	44.9831		51.2347	55.0169		0.532696	0.588015
AsPC1 2:1
		Green Confluence [%] at:			Difference to 100 % at:			Normalized
		48 h	162 h		48 h	162 h		48 h	162 h
CD66c XS		79.221	61.7879		20.779	38.2121		0.350591	0.53427
CD66c S		69.1576	28.4779		30.8424	71.5221		0.520385	1
CD318 XS		40.7315	41.3481		59.2685	58.6519		1	0.820054
CD318 S		44.4026	34.4299		55.5974	65.5701		0.93806	0.916782
TSPAN8 hl S		50.6027	33.0281		49.3973	66.9719		0.833449	0.93638
TSPAN8 hl L		51.1109	36.7968		48.8891	63.2032		0.824875	0.883688
TSPAN lh L		49.7491	31.4631		50.2509	68.5369		0.847852	0.958262
Marker
BxPC3 2:1	% of CAR T cells							Normalized
	LAG3+/41BB+	PD-1+	LAG3+	41BB+				LAG3+/41BB+	PD-1+	LAG3+	41BB+
CD66c XS	7.95	13.585	4.295	16.345				0.376599	0.486918	0.319687	0.496055
CD66c S	20.75	19.355	12.76	29.105				0.982946	0.693728	0.949758	0.883308
CD318 XS	21.11	27.9	13.435	32.95				1	1	1	1
CD318 S	12.745	18.66	8.37	27.87				0.603742	0.668817	0.623	0.845827
TSPAN8 hl S	2.475	7.47	1.25	12.105				0.117243	0.267742	0.0930406	0.367375
TSPAN8 hl L	0.75	4.94	0.34	6.87				0.0355282	0.177061	0.025307	0.208498
TSPAN lh L	1.175	5.535	0.51	6.455				0.0556608	0.198387	0.0379606	0.195903
AsPC1 2:1	% of CAR T cells							Normalized
	LAG3+/41BB+	PD-1+	LAG3+	41BB+				LAG3+/41BB+	PD-1+	LAG3+	41BB+
CD66c XS	0.415	2.72	2.48	11.11				0.0127086	0.0713069	0.0534425	0.246287
CD66c S	7.535	12.345	13.99	13.9				0.230746	0.323634	0.301476	0.308136
CD318 XS	32.655	30.235	46.405	45.11				1	0.792633	1	1
CD318 S	18.645	20.215	26.835	32.94				0.570969	0.529952	0.578278	0.730215
TSPAN8 hl S	26.29	36.24	36.5	43.235				0.805083	0.950059	0.786553	0.958435
TSPAN8 hl L	10.88	25.075	21.045	24.145				0.33318	0.65736	0.453507	0.535247
TSPAN lh L	21.265	38.145	38.505	32.005				0.651202	1	0.82976	0.709488
Cytokines
BxPC3 2:1	Concentration [pg/ml]							Normalized
	GM-CSF	IFN-g	IL-2	TNF-a				GM-CSF	IFN-g	IL-2	TNF-a
CD66c XS	35.85	3	0	0				0.01369	0.00183066	0	0
CD66c S	1556.25	629.1	13.05	125.25				0.594283	0.38389	0.42439	0.494375
CD318 XS	2618.7	1638.75	0	75.6				1	1	0	0.298401
CD318 S	2563.05	1268.55	23.4	253.35				0.978749	0.774096	0.760976	1
TSPAN8 hl S	511.2	428.85	30.75	43.35				0.195211	0.261693	1	0.171107
TSPAN8 hl L	251.1	191.85	1.5	1.2				0.0958873	0.117071	0.0487805	0.00473653
TSPAN lh L	256.5	185.85	0	15.3				0.0979494	0.11341	0	0.0603908
AsPC1 2:1	Concentration [pg/ml]							Normalized
	GM-CSF	IFN-g	IL-2	TNF-a				GM-CSF	IFN-g	IL-2	TNF-a
CD66c XS	13.95	4.5	0	0				0.00170426	0.00131193	0	0
CD66c S	1940.55	734.55	587.7	198				0.237076	0.214151	0.01959	0.0655119
CD318 XS	4040.25	2661.15	341.55	305.85				0.493595	0.775834	0.011385	0.101196
CD318 S	4087.35	2012.55	1288.2	733.65				0.499349	0.586741	0.04294	0.242742
TSPAN8 hl S	8185.35	3430.05	30000	3022.35				1	1	1	1
TSPAN8 hl L	922.95	568.65	72.15	88.35				0.112756	0.165785	0.002405	0.0292322
TSPAN lh L	2116.65	999.6	2381.7	551.4				0.25859	0.291424	0.07939	0.182441

## Sheet: Summary
Target	Orientation	Spacer	Killing	Cytokines	Marker	Avergage			Target	Orientation	Spacer	Killing	Cytokines	Marker	Avergage
CD66c	lh	XS	0.221215	0.00231711	0.257875	0.160469			CD66c	lh	XS	0	0	1	0
		S	0.671423	0.304159	0.584216	0.519933					S	2	1	2	2
CD318	hl	XS	0.955013	0.460051	0.974079	0.796381			CD318	hl	XS	3	1	3	3
		S	0.954919	0.610699	0.64385	0.736489					S	3	2	2	2
TSPAN8	hl	S	0.779622	0.703501	0.543191	0.675438			TSPAN8	hl	S	3	2	2	2
		L	0.670721	0.0720817	0.303211	0.348671					L	2	0	1	1
	lh	L	0.731706	0.135449	0.459795	0.442317				lh	L	2	0	1	1
