# Supplementary material for: Identification of CD318, TSPAN8 and CD66c as target candidates for CAR T cell based immunotherapy of pancreatic adenocarcinoma
Source: Nat Commun. 2021 Mar 5;12:1453. doi: 10.1038/s41467-021-21774-4 (PMC7935963; doi:10.1038/s41467-021-21774-4)
Supplement: Supplementary file 15 — Source Data. [file 41467_2021_21774_MOESM15_ESM.xlsx]

## Sheet: Fig. 1a
	PAXF1869	PAXF2124	PAXF2005	PAXF2005 (2)	PAXF2051	PAXF2051 (2)	PAXF2112	PAXF2196	PAXF2033	PAXF2007	PAXF1998	PAXF1982	PAXF1872	PAXF546	PAXF2046	PAXF2053	PAXF2175		Average
CD9	35.89	61.43	80.32	52.16	16.55	13.74	32.75	0	27	5	56.8	54.61	79.68	52.87	24.68	26	19.21		37.57
CD15	1.58	4.9	42.32	10.03	11.92	13.95	23.28	11.11	0.27	6.26	20.9	26.19	38.19	27.28	7.43	66.83	82.47		23.23
CD29	73.96	96.66	95.86	97.57	69.9	80.26	82.41	73.33	95.52	95.17	81.33	95.36	98.23	92.91	98.13	98.45	76.77		88.34
CD44	4.68	1.85	49.85	1.05	1.14	3.57	13.71	26.67	0.67	3.17	8.62	22.64	34.86	46.79	2.61	22.86	3.57		14.61
CD46	32.29	62.72	69.39	8.58	11.39	12.65	21.04	21.43	1.21	7.09	22.95	36.28	50.96	83.07	10.12	18.59	15.09		28.52
CD47	59.84	78.65	61.74	81.83	39.1	36.95	76.41	50	46.43	73.01	74.83	79.64	83.94	80.39	91.04	64.38	46.5		66.16
CD49b	3.11	1.98	91.59	0.53	0.16	2.59	0	0	6.17	0.95	5.53	85.01	93.14	83.37	0.7	0.99	0.63		22.14
CD49c	51.63	83.87	64.41	29.69	26.61	26.02	68.44	0	77.97	23.11	33.45	67.78	91.21	79.57	61.76	86.36	35.95		53.4
CD49e	0.8	0.59	69.68	0.16	1.09	0.98	0.31	7.69	8.76	1.56	0	27.13	0	80.72	0.04	0	0.49		11.76
CD49f	75.24	95.36	92.28	85.36	40.5	54.78	54.79	50	91.98	75.62	84.95	16.16	0	90.34	89.29	96.3	61.81		67.93
CD51	42.9	61.38	86.92	71.48	4.82	6.38	40.41	26.67	3.66	2.43	29.55	38	50.07	25.09	8.72	45.56	6.77		32.4
CD54	17.4	12.2	86.79	59.33	10.04	7.09	3.22	6.67	0.56	1.24	7.33	0	36.5	61.6	3.66	2.12	0.6		18.61
CD55	77.03	93.1	91.16	81.1	35.18	24.42	43.49	0	74.09	44.92	20	0	13.76	58.83	80.76	90.99	35.71		50.86
CD58	57.79	93.89	84.89	61.82	28.92	23.66	55	25	48.94	88.74	54.33	87.28	82.93	87.68	56.99	95.71	32.47		62.71
CD59	0.62	4.73	98.1	13.18	4.22	38.26	6.75	17.65	67.2	88.42	27.68	97.12	99.16	99.52	8.75	20.75	13.96		41.53
CD63	81.01	98.3	76.26	94.56	75.92	77.32	47.84	44.44	95.77	98.41	58.6	78.6	94.57	73.33	98.22	98.97	78.72		80.64
CD66acde	82.62	98.92	69.35	96.61	92.73	91.49	71.01	14.29	94.96	86.42	43.37	82.39	96.24	69.38	99.17	97.1	59.74		79.16
CD66c	77.4	98.91	91.13	98.73	93.91	94.15	82.76	44.44	98.75	98.47	56.9	94.33	98.41	83.4	99.71	98.1	72.75		87.19
CD71	42.28	54.13	38.76	53.27	17.14	1.97	2.89	30.77	22.5	11.94	0.39	0	14.15	17.04	31.54	30.48	9.98		22.31
CD73	35.64	11.72	62.4	19.84	12.83	22.78	22.26	0	4.69	2.79	40.6	32.76	80.91	64.83	41.84	53.43	2.86		30.13
CD82	77.76	99.6	68.24	36.94	91.27	89.34	37.56	6.25	82.69	68.23	57.76	67.38	89.45	93.71	97.75	82.28	44.38		70.03
CD94	69.69	88.59	1.92	20.78	5.41	16.61	9.57	0	36.16	33.87	5.19	0	15.1	10.32	41.87	32.26	31.3		24.63
CD95	15.8	15.67	65.79	0.59	5.16	15.38	20.42	33.33	0.19	0.82	39.87	74.17	17.94	65.76	0.61	23.04	2.23		23.34
CD97	3.37	15.66	53.83	2.41	2.63	4.89	7.42	0	0.54	1.88	2.29	14.18	64.69	58.97	11.97	0	1.72		14.5
CD98	41.96	72.94	91.44	81.05	23.7	26.8	43.41	70	31.94	36.65	63.9	74.52	91.12	93.1	71.1	83.33	30.63		60.45
CD104	58.18	86.85	80.1	47.06	21.97	21.35	35.96	20	81.99	28.41	67.42	69.42	75.69	83.38	51.14	74.35	33.61		55.11
CD107a	52.61	72.8	37.51	42.27	46.06	52.13	16.15	11.11	37.22	77.23	59.34	17.59	30.29	48.49	65.1	71.05	18.05		44.41
CD119	33.86	18.61	53.54	4.83	4.73	3.49	6.37	8.33	0.42	0.3	2.98	12.44	22.13	40.78	3.31	3.67	5.98		13.28
CD133/1	26.71	22.97	27.13	1.35	3.35	4.89	4.3	0	19.04	10.39	2.65	26.94	46.49	0	23.35	28.31	3.67		14.8
CD142	69.56	71.92	80.27	47.41	44.19	24.43	37.13	6.25	43.82	39.49	12.35	63.72	81.94	80.73	80.45	74.78	15.38		51.4
CD147	47.04	53.53	92.48	67.69	93.53	50.46	67.33	48.94	72.06	85.29	22.75	88.59	77.66	83.15	89.51	94.58	82.56		71.6
CD151	32.48	41.77	29.93	2.08	56.85	47.55	37.87	51.85	8.3	15.21	6.23	90	76.42	15.95	50.3	50	34.8		38.09
CD155	4.32	3.85	52.8	1.54	5.75	1.84	8.57	18.18	0.91	1.07	0.45	59.7	51.79	38.5	3.41	5.22	4.03		15.41
CD156c	53.75	85.75	86.29	43.24	33.23	26.05	48.08	33.33	49.79	17.57	29.33	85.8	83.86	63.21	49.72	37.85	21.47		49.9
CD166	31.95	67.73	0	0.25	3.19	3.07	14.57	31.25	1.57	3.67	0.97	33.39	37	46.61	7.26	2.76	6.75		17.18
CD183	62.9	88.73	73.39	47.26	35.83	27.33	26.56	38.1	63.95	35.06	18.92	13.53	14.86	35.74	75.55	77.61	58.29		46.68
CD195	66.94	80.71	39.53	89.95	65.07	70.11	46.71	16.67	87.61	90.65	53.14	15.93	33.08	30.75	88.3	89.35	78.52		61.35
CD240DCE	71.97	94.7	91.6	32.45	26.99	26.63	27.18	0	85.5	82.68	33.82	12.69	31.88	20.15	81.65	89.85	66.03		51.52
CD266	3.72	1.79	30.46	0.76	6.41	15.91	1.56	15.38	0.26	0.34	21.09	0	11.88	26.71	1.02	2.31	2.11		8.34
CD276	13.47	8.9	59.3	3.31	5.63	10.46	15.51	20	4.14	0.75	4.59	41.25	47.21	74.91	1.82	18.72	6.08		19.77
CD298	8.01	14.83	36.41	7.89	2.58	8.29	31	29.41	3.29	3.66	53.95	63.96	74.25	59.69	22.45	6.82	21.39		26.35
CD317	52.43	87.87	69.72	50.14	32.01	29.08	11.27	23.53	2.96	28.71	20.19	45.93	74.51	75.75	72.23	46.19	54.23		45.69
CD318	38.4	74.62	0	45.56	3.58	5.81	14.97	16.67	11.37	21.19	33.57	55.19	78.2	13.08	13.81	17.99	7.1		26.54
CD324	8.64	9.17	38.8	0.44	1.19	4.86	8.71	0	0.56	2.52	7.84	12.5	31.89	60.78	1.97	3.48	5.33		11.69
CD326	20	87.37	82.45	30	7	8.62	5.39	3.54	52.56	36.87	61.48	94.92	97.62	55.08	75.95	65.03	46.51		48.85
CLA	72.97	88.31	42.05	85.13	91.06	87.23	51	22.22	99.01	92.36	4.49	0	80.98	68.76	98.8	96.15	72.49		67.82
SSEA-1	4.68	22.77	61.9	32.93	30.64	36.17	28.79	6.67	0.47	12.95	40.92	38.03	22.93	39.24	5.2	76.33	91.51		32.48
SSEA-4	5.35	1.21	66	14.73	98.67	18.65	87.71	58.33	41.18	57.76	14.25	0	59.22	0	73.56	95.88	34.21		42.75
TRA-1-85	47.3	56.67	66.49	64.19	91.71	75.55	64.56	45	89.13	89.28	94.74	79.78	76.99	69.65	87.38	92.43	76.64		74.56
TSPAN8	13.81	3.44	76.91	90.95	63.58	94.17	75.53	77.78	96.59	96.57	93.42	93.45	89.94	21.84	98.53	97.7	86.18		74.73

## Sheet: Fig. 1c
	CD49c							CD66c							CD73							CD104							CD142							CD318						TSPAN8						CLA
EpCAM	96.8	69.22	93.53	49.71	78.83	98.5	90.23	50.51	73.13	70.44	86.11	66.67	97.93	88.25	70	46.35	55.75	11.95	17.07	92.68	66.78	68.38	68.17	88.19	32.16	82.24	97.03	94.93	74.24	15.31	62.99	14.07	63.72	96.92	96.47	84.43	14.02	20.43	47.69	88.4	57.44	97.04	89.49	78.19	77.64	99.62	95.67	95.83	90.06
CD45	2.55	1.51	7.61	10.42	7.09	5.43	5.43	5.22	7.6	12.16	27.91	12.68	23.3	23.3	40.65	3.47	10.05	15.38	8.98	8.48	8.48	2.09	0.35	2.28	0	0.42	2.55	2.55	54.9	0.62	2.38	24.07	2.97	9.39	9.39	1.26	0.13	5.8	5.44	0	0	3.77	1.23	13.11	9	3.83	3.83	19.2	3.47
DN	8.14	27.43	2.38	4.48	7.38	24.62	16.59	11.53	15.4	3.77	13.03	6.32	35.76	26.07	5.66	26.41	2.62	7.39	9.58	29.1	10.23	6.36	21.71	1.25	1.51	3.54	6.74	13.36	6.12	9.18	2.59	13.71	19.72	30.9	27.25	3.31	1.9	3.09	5.42	14.32	4.38	6.09	7.4	10.83	6.73	17.04	11.81	6.9	6.95
[truncated: 5 more columns]

## Sheet: Fig. 3b
Target	Orientation	Spacer	Killing	Cytokines	Marker	Avergage
CD66c	lh	XS	0.221215	0.00231711	0.257875	0.160469
		S	0.671423	0.304159	0.584216	0.519933
CD318	hl	XS	0.955013	0.460051	0.974079	0.796381
		S	0.954919	0.610699	0.64385	0.736489
TSPAN8	hl	S	0.779622	0.703501	0.543191	0.675438
		L	0.670721	0.0720817	0.303211	0.348671
	lh	L	0.731706	0.135449	0.459795	0.442317

## Sheet: Fig. 3c
Time [h]	Mock		CD66c XS		CD66c S		CD318 XS		CD318 S		TSPAN8 hl S		TSPAN8 hl L		TSPAN lh L
0:00:00	100	100	100	100	100	100	100	100	100	100	100	100	100	100	100	100
2:00:00	96	97	98	96	102	102	101	101	104	103	102	103	101	101	102	104
4:00:00	99	100	103	101	107	106	92	92	103	102	104	103	102	103	104	107
6:00:00	105	107	107	106	101	102	70	72	87	89	94	94	96	96	99	100
8:00:00	109	109	105	106	93	92	46	51	69	73	82	83	86	84	88	89
10:00:00	112	111	105	106	81	81	29	34	49	56	69	70	75	72	77	79
12:00:00	113	110	105	104	70	71	19	24	36	42	58	60	66	63	67	69
14:00:00	112	109	105	103	63	65	14	17	27	34	51	52	61	56	62	62
16:00:00	110	110	105	101	59	60	11	13	20	27	45	48	58	51	58	57
18:00:00	110	112	109	104	55	56	9	11	16	23	42	46	57	50	56	55
20:00:00	109	111	109	104	53	53	9	10	13	21	41	45	55	48	54	54
22:00:00	110	112	109	106	53	53	9	9	12	20	40	44	55	46	53	52
24:00:00	110	113	107	108	51	52	8	9	11	18	39	43	54	46	53	50
26:00:00	113	114	110	110	51	52	9	8	10	17	39	43	54	46	53	50
28:00:00	113	113	111	108	51	51	9	8	9	16	38	41	54	45	53	49
30:00:00	111	113	111	110	50	50	8	8	8	15	37	41	53	44	53	49
32:00:00	111	114	115	111	48	49	7	7	8	13	38	41	53	44	53	49
34:00:00	111	116	114	113	47	48	6	7	7	13	37	40	54	44	53	49
36:00:00	112	117	114	114	46	48	6	6	7	12	37	39	54	44	52	48
38:00:00	115	116	114	115	46	47	5	6	6	11	36	39	54	44	53	47
40:00:00	115	117	116	117	45	46	5	5	6	11	35	39	54	44	53	48
42:00:00	117	118	118	120	44	46	5	5	6	10	35	39	54	44	53	47
44:00:00	116	119	119	121	44	44	5	5	6	9	35	38	54	44	53	48
46:00:00	117	122	121	122	42	45	5	4	6	9	35	39	55	44	55	48
48:00:00	119	121	120	124	42	44	4	4	6	8	35	38	57	45	55	48
50:00:00	118	123	121	125	42	44	4	4	5	8	35	38	56	44	55	48
52:00:00	118	124	121	124	41	43	4	4	5	7	34	38	54	44	55	48
54:00:00	120	125	124	125	39	41	4	4	4	7	34	37	55	44	56	48
56:00:00	117	124	122	124	39	40	4	3	4	7	32	36	54	44	55	47
58:00:00	120	125	123	125	39	40	4	4	4	7	32	36	55	43	56	48
60:00:00	121	126	124	124	38	40	4	4	4	6	32	36	54	44	55	48
62:00:00	123	127	127	127	37	39	4	3	4	6	32	36	55	45	55	48
64:00:00	122	128	126	126	38	39	3	3	4	6	32	36	55	45	55	48
66:00:00	126	129	130	129	36	39	4	3	4	6	31	36	55	46	56	48
68:00:00	126	130	127	128	36	38	4	3	4	6	30	36	55	46	55	47
70:00:00	129	132	128	130	36	40	4	3	4	7	31	37	56	46	55	47
72:00:00	130	132	130	131	36	40	4	3	4	6	31	37	56	47	56	48
74:00:00	131	132	132	130	35	40	4	3	4	7	30	37	57	48	56	48
76:00:00	133	134	132	131	36	41	4	4	4	7	31	38	58	49	58	49
78:00:00	132	134	130	133	36	42	4	4	4	7	31	38	58	49	57	49
80:00:00	132	136	135	134	36	42	4	4	5	6	31	38	59	50	58	49
82:00:00	135	137	135	134	36	42	4	4	5	6	32	38	59	51	58	50
84:00:00	135	136	131	133	38	43	4	4	5	7	32	39	58	51	58	50
86:00:00	137	137	132	134	38	44	4	4	5	7	32	38	58	50	58	51
88:00:00	137	138	133	133	39	44	4	4	5	7	33	38	58	50	58	52
90:00:00	138	138	132	135	40	44	4	4	5	7	34	39	59	50	58	53
92:00:00	137	140	135	136	41	45	5	4	5	7	34	39	59	49	57	54
94:00:00	138	142	133	136	42	44	5	5	6	7	34	39	61	48	56	54
96:00:00	138	143	133	135	42	44	5	5	6	7	34	38	62	48	55	55
98:00:00	140	144	133	135	43	45	5	5	6	7	34	38	62	48	54	56
100:00:00	141	144	137	136	42	45	5	5	6	7	34	39	64	48	53	56
102:00:00	140	143	136	137	44	45	6	6	7	8	35	38	64	49	52	55
104:00:00	141	143	139	136	43	45	5	6	6	8	35	39	65	50	53	57
106:00:00	141	144	139	136	43	45	5	6	7	8	35	39	66	50	52	57
108:00:00	141	145	137	136	43	46	5	6	7	8	35	40	66	51	53	57
110:00:00	141	146	139	135	44	47	5	6	7	8	34	40	65	50	54	57
112:00:00	142	145	138	136	44	47	5	6	7	9	34	40	66	49	56	56
114:00:00	141	145	134	133	44	47	6	6	8	8	35	41	64	48	55	55
116:00:00	142	146	134	133	44	47	6	6	8	8	35	40	64	49	55	54
118:00:00	141	146	135	134	45	48	6	6	8	8	35	41	63	50	57	54
120:00:00	141	147	135	133	44	48	7	6	8	8	34	41	63	51	57	54
122:00:00	142	147	133	131	45	50	6	6	8	8	35	40	63	50	56	54
124:00:00	141	146	132	131	44	50	7	6	8	8	36	40	64	50	55	54
126:00:00	140	148	132	132	44	50	7	7	8	8	36	41	66	50	54	53
128:00:00	142	148	134	131	44	50	7	7	8	8	35	40	68	51	54	53
130:00:00	142	149	135	131	44	50	7	7	8	9	35	41	68	50	55	53
132:00:00	142	149	132	130	45	51	8	7	8	9	35	42	69	50	54	52
134:00:00	142	150	134	131	43	51	8	7	8	8	35	42	69	51	53	52
136:00:00	142	149	133	132	44	51	8	7	8	8	36	43	69	51	53	51
138:00:00	142	152	133	131	45	51	8	7	8	9	36	43	69	52	52	51
140:00:00	144	150	133	131	45	51	8	7	8	9	37	43	69	54	52	50
142:00:00	142	149	132	129	45	50	8	6	8	8	36	43	68	55	51	49
144:00:00	142	149	133	130	45	50	7	6	8	8	36	43	68	54	51	47
146:00:00	142	149	131	131	46	50	7	6	8	8	36	42	68	55	50	47
148:00:00	143	150	132	129	45	50	7	6	8	8	36	42	69	55	51	46
150:00:00	145	149	134	130	45	50	7	6	8	8	36	43	69	56	52	45
152:00:00	146	150	134	131	44	50	7	6	8	9	36	43	70	56	51	45
154:00:00	146	150	134	131	44	50	7	6	8	9	36	43	70	56	51	44
156:00:00	146	149	134	131	43	50	7	6	8	9	37	43	70	57	51	45
158:00:00	145	149	135	130	44	50	7	6	8	9	37	43	70	57	50	43
160:00:00	146	148	134	132	45	51	7	6	8	9	37	42	70	57	50	43
162:00:00	147	150	135	132	45	51	7	6	8	9	37	41	71	58	50	43

## Sheet: Fig. 3d
	Mock		CD66c lh XS		CD66c lh S		CD318 hl XS		CD318 hl S		TSPAN8 hl S		TSPAN8 hl L		TSPAN8 lh L
PD1			12.73	14.44	19.07	19.64	28.25	27.55	18.74	18.58	7.19	7.75	5.03	4.85	6.27	4.8
LAG-3			4.85	3.74	13.05	12.47	14.47	12.4	7.28	9.46	1.27	1.23	0.33	0.35	0.65	0.37
4-1BB			18.79	13.9	28.56	29.65	34.11	31.79	26.64	29.1	11.09	13.12	7.83	5.91	7	5.91
LAG-3/4-1BB			7.88	8.02	21.47	20.03	22.07	20.15	11.39	14.1	2.51	2.44	0.76	0.74	1.39	0.96
IL-2	0	0	0	0	0	26.1	0	0	46.8	0	61.5	0	3	0	0	0
INF-g	0	0	6	0	698.7	559.5	1694.4	1583.1	1265.4	1271.7	452.7	405	191.7	192	183.9	187.8
GM-CSF	13.8	13.8	30	41.7	1776.3	1336.2	2715.9	2521.5	2525.7	2600.4	532.2	490.2	244.2	258	255.9	257.1
TNF-a	0	0	0	0	126.6	123.9	70.8	80.4	250.2	256.5	52.8	33.9	2.1	0.3	15	15.6

## Sheet: Fig. 4b
Time [d]	CD66c						CD318							TSPAN8 S				TSPAN8 L						Mock
-1	69900000000	86300000000	3090000000	4500000000	8850000000	32600000000	27800000000	5700000000	3930000000	103000000000	52600000000	11300000000	5700000000	5670000000	65200000000	93100000000	3970000000	97400000000	3980000000	62200000000	13900000000	5040000000	23800000000	54600000000	120000000000	4340000000	18500000000	18800000000	6840000000
2	132000000000	258000000000	5230000000	13700000000	19000000000	76200000000	129000000000	52800000000	15300000000	177000000000	124000000000	55600000000	644000000	14100000000	128000000000	133000000000	13500000000	243000000000	11600000000	128000000000	44900000000	11200000000	70800000000	160000000000	331000000000	11700000000	63000000000	45600000000	10800000000
5	205000000000	424000000000	19100000000	19200000000	41700000000	138000000000	45800000000	24800000000	11700000000	87600000000	143000000000	29400000000	10900000000	28600000000	154000000000	133000000000	4380000000	294000000000	56000000000	194000000000	77800000000	28500000000	79100000000	233000000000	564000000000	25800000000	111000000000	108000000000	30900000000
9	136000000000	381000000000	23200000000	20300000000	24500000000	173000000000	7770000000	3870000000	2610000000	39600000000	37600000000	4530000000	567000000	5890000000	71700000000	89300000000	4930000000	281000000000	14000000000	141000000000	46400000000	12800000000	53200000000	317000000000	336000000000	89300000000	218000000000	216000000000	82900000000
13	73100000000	188000000000	13400000000		12600000000	128000000000	8750000		-212000	698000000	2970000	9550000	1140000	63800000	8600000000	38800000000	39400000	141000000000	12700000000	136000000000		11900000000	92700000000	299000000000	428000000000	276000000000		349000000000	151000000000
16	80400000000	134000000000	18100000000		14800000000	160000000000	3970000		517000	2550000	1850000	4810000	921000	11200000	517000000	18500000000	1880000	96600000000	4840000000	102000000000		2690000000	19700000000
20	101000000000	185000000000	32200000000		12100000000	152000000000	7780000		647000	1760000	1120000	4930000	613000	2320000	814000	2760000000	786000	137000000000	1590000000	125000000000		1270000000	4380000000
23	100000000000	113000000000	36400000000		16500000000	140000000000	903000		429000	1780000	1270000	5050000	353000	511000	113000	54300000	673000	116000000000	134000000	49700000000		2670000	125000000
27	109000000000	120000000000	84700000000		24900000000	170000000000	2090000		256000	1690000	791000	9420000	273000	333000	413000	2310000	667000	94400000000	1950000	49700000000		2520000	1250000
29							1100000		320000	824000	866000	4230000	283000	371000	485000	2310000	380000	159000000000	2350000	50100000000		2380000	871000

## Sheet: Fig. 4c
Time [d]	CD66c						CD318							TSPAN8 S				TSPAN8 L						Mock
-1	69900000000	86300000000	3090000000	4500000000	8850000000	32600000000	27800000000	5700000000	3930000000	103000000000	52600000000	11300000000	5700000000	5670000000	65200000000	93100000000	3970000000	97400000000	3980000000	62200000000	13900000000	5040000000	23800000000	54600000000	120000000000	4340000000	18500000000	18800000000	6840000000
2	132000000000	258000000000	5230000000	13700000000	19000000000	76200000000	129000000000	52800000000	15300000000	177000000000	124000000000	55600000000	644000000	14100000000	128000000000	133000000000	13500000000	243000000000	11600000000	128000000000	44900000000	11200000000	70800000000	160000000000	331000000000	11700000000	63000000000	45600000000	10800000000
5	205000000000	424000000000	19100000000	19200000000	41700000000	138000000000	45800000000	24800000000	11700000000	87600000000	143000000000	29400000000	10900000000	28600000000	154000000000	133000000000	4380000000	294000000000	56000000000	194000000000	77800000000	28500000000	79100000000	233000000000	564000000000	25800000000	111000000000	108000000000	30900000000
9	136000000000	381000000000	23200000000	20300000000	24500000000	173000000000	7770000000	3870000000	2610000000	39600000000	37600000000	4530000000	567000000	5890000000	71700000000	89300000000	4930000000	281000000000	14000000000	141000000000	46400000000	12800000000	53200000000	317000000000	336000000000	89300000000	218000000000	216000000000	82900000000
13	73100000000	188000000000	13400000000		12600000000	128000000000	8750000		-212000	698000000	2970000	9550000	1140000	63800000	8600000000	38800000000	39400000	141000000000	12700000000	136000000000		11900000000	92700000000	299000000000	428000000000	276000000000		349000000000	151000000000
16	80400000000	134000000000	18100000000		14800000000	160000000000	3970000		517000	2550000	1850000	4810000	921000	11200000	517000000	18500000000	1880000	96600000000	4840000000	102000000000		2690000000	19700000000
20	101000000000	185000000000	32200000000		12100000000	152000000000	7780000		647000	1760000	1120000	4930000	613000	2320000	814000	2760000000	786000	137000000000	1590000000	125000000000		1270000000	4380000000
23	100000000000	113000000000	36400000000		16500000000	140000000000	903000		429000	1780000	1270000	5050000	353000	511000	113000	54300000	673000	116000000000	134000000	49700000000		2670000	125000000
27	109000000000	120000000000	84700000000		24900000000	170000000000	2090000		256000	1690000	791000	9420000	273000	333000	413000	2310000	667000	94400000000	1950000	49700000000		2520000	1250000
29							1100000		320000	824000	866000	4230000	283000	371000	485000	2310000	380000	159000000000	2350000	50100000000		2380000	871000

## Sheet: Fig. 4d
Time [d]	CD66c						CD318							TSPAN8 S				TSPAN8 L						Mock
-2	21.5	17.5	0	8	6	14	13.6	16	16.5	15	20	8	18	12	15	17.5	0	16.5	10	16	14	18	14	20	18	12	13	16	4
-1	11.2	11.89	13.05	11.2	7.5	29.04	8.4	22.14	16.5	6	17.08	12.6	9.2	12	13.75	26.8	12.58	12	6.25	16.8	12	10.44	12.8	24	16	21.2	4	30.8	16
2	20	21.5	10.25	21.6	5.88	18.55	19.6	18	12.5	33	28.32	15	12	14.95	19	16.3	7.29	22	22.5	15.4	11.1	17.885	14	13.65	29.04	17	16.38	19.78	16.8
5	32	26.8	22	32.4	9.6	25.08	22.5	22.5	32.5	57	27.72	26.8	24	28	30	32	9	40	18.75	25	14.8	17.5	20	29.76	41	16	29.7	22.5	16
9	32.5	42	30.24	31.2	18	41.25	46.8	42	39.15	60	42.4	35	33.2	36	44.8	45	18.4	48	24.75	32.4	27.5	18.96	22	40.8	46.5	33	37.6	34.2	42.75
13	25	35	18.36		18.4	29.68	31.5		21	36.85	32.5	40	13	21.6	27.5	34	26.8	39.6	29.23	32		31.5	35	42.75	72.05	30.8		38.5	54.2
16	22.36	25.96	14.72		11.1	35.4	0		0	4.25	9.6	0	4	0	15.2	24.25	0	28	21	37.8		27.01	15
20	20	29	14.4		10.2	48.75	0		0	0	0	0	0	0	0	10.5	0	34	5.4	28		9.2	14.1
23	25	23.76	13.2		8.58	42.24	0		0	0	0	0	0	0	0	4	0	33	0	22.8		1	6
27	22.5	25.08	15.2		14.8	36.18	0		0	0	0	0	0	0	0	0	0	32.56	0	21.2		0	0
29							0		0	0	0	0	0	0	0	0	0	30.08	0	19.2		0	0

## Sheet: Fig. 5a
	CD66c S				CD318 XS						TSPAN8 S				TSPAN8 L
CAR T cells	690	281150	160	154470	1555840	2960	148720	21490	99720	98790	184070	503040	38250	9360	10	1070	180	5190	11950
CAR CD4	350	231730	20	93070	838520	1450	102350	11780	52100	73170	90990	129450	21120	3350	0	460	50	2420	2810
CAR CD8	250	44600	130	60140	698780	1410	43420	9510	46870	24490	88750	356400	16330	5870	10	570	130	2690	8860

## Sheet: Fig. 5b
	CD4					CD8
	CD66c S	CD318 XS	TSPAN8 S	TSPAN8 L		CD66c S	CD318 XS	TSPAN8 S	TSPAN8 L
CD62L+/CD45RO+	45.71	6.41	4.06	0		28	5.82	6.15	0
	16.59	20.69	6.21	2.17		9.22	12.77	5.8	1.75
	0	7.22	6.01	0		23.08	3.98	8.45	0
	2.73	10.1	8.66	14.05		7.63	0.84	5.96	8.92
		9.17		17.44			1.77		15.8
		14.04					10.04
CD62L-/CD45RO+	22.86	88.29	89.35	0		8	82.29	63.27	100
	75.65	34.48	85.55	60.87		41.39	24.11	64.3	35.09
	0	79.49	87.69	60		30.77	49.22	63.01	53.85
	89.82	56.37	71.64	72.73		61.44	31.65	41.74	55.39
		71.73		61.57			62.51		55.08
		75.55					50.92

[truncated: 22 more sheets: Fig. 6b, Fig. 6c, Fig. 6d, Fig. 7a, Fig. 7b, Fig. 8a, Fig. 8b, Fig. 8c, Fig. 8d, Fig. 9a, Fig. 9b, Supplementary Fig. 3a, Supplementary Fig. 5b, Supplementary Fig.6, Supplementary Fig. 7a, Supplementary Fig. 7b, Supplementary Fig. 8a, Supplementary Fig. 8b, Supplementary Fig. 8c, Supplementary Fig. 9b …]
